# Supplementary material for: Niche Modification by Sulfate-Reducing Bacteria Drives Microbial Community Assembly in Anoxic Marine Sediments
Source: mBio. 2023 Mar 29;14(2):e03535-22. doi: 10.1128/mbio.03535-22 (PMC10128000; doi:10.1128/mbio.03535-22)
Supplement: TABLE S1 [file mbio.03535-22-s0007.xlsx]

## Sheet: S1
Table S1 Significance tests of the bacterial community structure
Types	Compares	Adonis		ANOSIM		MRPP
		F	P	R	P	δ	P
The whole bacterial community structure (family level)	D00C_vs_D05C	30.04	0.001	0.97	0.001	0.29	0.001
	D00C_vs_D12C	33.64	0.001	0.94	0.001	0.3	0.001
	D00C_vs_D21C	42.92	0.001	1	0.001	0.3	0.001
	D00C_vs_D30C	52.74	0.001	1	0.001	0.27	0.001
	D00C_vs_D05M	20.43	0.001	0.9	0.001	0.29	0.001
	D00C_vs_D12M	16.39	0.001	0.83	0.001	0.29	0.001
	D00C_vs_D21M	15.6	0.001	0.78	0.001	0.29	0.001
	D00C_vs_D30M	17.44	0.001	0.88	0.001	0.29	0.001
	D05C_vs_D05M	14.35	0.001	0.82	0.001	0.3	0.001
	D12C_vs_D12M	24.1	0.001	0.84	0.001	0.31	0.001
	D21C_vs_D21M	29.3	0.001	0.94	0.001	0.32	0.001
	D30C_vs_D30M	37.03	0.001	1	0.001	0.29	0.001
The networked bacterial community structure (OTU level )	D00C_vs_D05C	78.0287	0.001	0.977342	0.001	0.322856	0.001
	D00C_vs_D12C	94.863	0.001	0.999316	0.001	0.335722	0.001
	D00C_vs_D21C	91.9282	0.001	1	0.001	0.353465	0.001
	D00C_vs_D30C	110.439	0.001	1	0.001	0.333798	0.001
	D00C_vs_D05M	75.3678	0.001	0.979289	0.001	0.295	0.001
	D00C_vs_D12M	64.0896	0.001	0.963118	0.001	0.346985	0.001
	D00C_vs_D21M	67.91	0.001	0.98425	0.001	0.328439	0.001
	D00C_vs_D30M	65.7215	0.001	0.950868	0.001	0.346695	0.001
	D05C_vs_D05M	35.9291	0.001	0.88325	0.001	0.307157	0.001
	D12C_vs_D12M	62.6253	0.001	0.98525	0.001	0.372007	0.001
	D21C_vs_D21M	66.1261	0.001	0.997053	0.001	0.371204	0.001
	D30C_vs_D30M	69.7369	0.001	0.981382	0.001	0.369793	0.001
