# Supplementary material for: Niche Modification by Sulfate-Reducing Bacteria Drives Microbial Community Assembly in Anoxic Marine Sediments
Source: mBio. 2023 Mar 29;14(2):e03535-22. doi: 10.1128/mbio.03535-22 (PMC10128000; doi:10.1128/mbio.03535-22)
Supplement: TABLE S2 [file mbio.03535-22-s0008.xlsx]

## Sheet: S2A
Table S2A Topological properties of empirical co-occurrence of bacterial communities along enrichment incubation days
	Network Indexes	D00C	D05C	D05M	D12C	D12M	D21C	D21M	D30C	D30M
	Numbers of OTUs	2417 (11.2%)	1294 (16.2%)	1361 (11.2%)	1515 (22.7%)	1484 (15.1%)	1338 (21.7%)	1716 (16.1%)	1368 (15.9%)	1563 (13.0%)
Empirical networks (based on Pearson correlation)	Total nodes	270	210	160	344	225	291	277	218	203
	Total links	1108	653	391	1375	1264	836	1012	546	339
	Modules	17	20	22	24	21	27	26	29	33
	R square of power-law	0.761845	0.792996	0.804057	0.846764	0.643341	0.85162	0.842022	0.89111	0.943418
	Average degree (avgK)	8.20741	6.21905	4.8875	7.99419	11.2356	5.7457	7.30686	5.00917	3.3399
	Average clustering coefficient (avgCC)	0.186	0.18	0.269	0.162	0.162	0.136	0.19	0.201	0.206
	Average path distance (APD)	3.60226	3.76577	3.17746	3.84667	3.1345	4.27354	3.14216	2.94956	3.68981
	Graph Density (GD)	0.031	0.03	0.031	0.023	0.05	0.02	0.026	0.023	0.017
	Modularity	0.454499	0.512694	0.468858	0.518382	0.254737	0.495103	0.413809	0.554403	0.611081
	Nestedness	0.119318	0.124253	0.14554	0.110712	0.301536	0.11259	0.169492	0.11811	0.0873786
	Relative modularity (RM)	0.465	0.4026	0.1128	0.629	0.0057	0.265	0.2378	0.311	0.1134
	Relative nestedness (RN)	2.1693	2.2979	2.6247	2.8457	4.0592	3.3467	4.1462	2.913	2.7333
	No. of large modules (≥ 5 nodes)	7	4	6	7	7	11	6	5	7
	No. of nodes in large modules	247	175	122	301	192	256	232	164	143
	Percentage of nodes in large modules	0.915	0.833	0.763	0.875	0.853	0.88	0.838	0.752	0.704
	Positive links	1099 (99.19%)	646 (98.93%)	386 (98.72%)	1342 (97.6%)	1239 (98.02%)	811 (97.01%)	992 (98.02%)	499 (91.39%)	288 (84.96%)
	Negative links	9 (0.81%)	7 (1.07%)	5 (1.28%)	33 (2.4%)	25 (1.98%)	25 (2.99%)	20 (1.98%)	47 (8.61%)	51 (15.04%)
Empirical networks (based on Spearman correlation)	Total nodes	594	225	208	370	274	324	340	299	337
	Total links	553	211	174	371	215	284	297	277	296
	Modules	101	45	48	58	70	60	60	56	68
	R square of power-law	0.864926	0.868623	0.900928	0.897175	0.933442	0.924783	0.893547	0.898691	0.92741
	Average degree (avgK)	1.86195	1.87556	1.67308	2.00541	1.56934	1.75309	1.74706	1.85284	1.75668
	Average clustering coefficient (avgCC)	0.005	0.01	0.01	0	0	0	0	0.009	0
	Average path distance (APD)	8.85988	6.12818	8.0075	7.44722	8.17548	7.21674	9.92312	8.37385	7.976
	Graph Density (GD)	0.031	0.03	0.031	0.023	0.05	0.02	0.026	0.023	0.017
	Modularity	0.874791	0.825161	0.874967	0.826156	0.923429	0.886499	0.902714	0.85005	0.87944
	Nestedness	0.00382653	0	0.016129	0.0191205	0.00626959	0.0074813	0.0208333	0.00505051	0.0116822
	Relative modularity (RM)	0.0809	0.0813	0.0977	0.082	0.1101	0.1002	0.1156	0.0864	0.0916
	Relative nestedness (RN)	-0.2555	-1	0.1922	1.2004	-0.3728	-0.1756	1.4014	-0.4919	0.3466
	No. of large modules (≥ 5 nodes)	25	12	11	16	14	12	16	12	12
	No. of nodes in large modules	413	150	126	272	148	213	241	197	204
	Percentage of nodes in large modules	0.695	0.667	0.606	0.735	0.54	0.657	0.709	0.659	0.605
	Positive links	385 (69.62%)	187 (88.63%)	149 (85.63%)	266 (71.7%)	144 (66.98%)	187 (65.85%)	205 (69.02%)	216 (77.98%)	198 (66.89%)
	Negative links	168 (30.38%)	24 (11.37%)	25 (14.37%)	105 (28.3%)	71 (33.02%)	97 (34.15%)	92 (30.98%)	61 (22.02%)	98 (33.11%)
Random networks	APD ± SD	2.881 ± 0.006	3.117 ± 0.013	3.346 ± 0.028	3.033 ± 0.006	2.502 ± 0.003	3.428 ± 0.014	3.04 ± 0.008	3.5 ± 0.023	4.417 ± 0.079
	avgCC ± SD	0.03 ± 0.004	0.03 ± 0.006	0.031 ± 0.009	0.023 ± 0.003	0.05 ± 0.004	0.02 ± 0.004	0.026 ± 0.004	0.023 ± 0.006	0.017 ± 0.008
	Nestedness ± SD	0.038 ± 0.004	0.038 ± 0.006	0.04 ± 0.008	0.029 ± 0.003	0.06 ± 0.005	0.026 ± 0.004	0.033 ± 0.004	0.03 ± 0.006	0.023 ± 0.007
	Modularity ± SD	0.31 ± 0.006	0.366 ± 0.008	0.421 ± 0.01	0.318 ± 0.005	0.253 ± 0.006	0.391 ± 0.007	0.334 ± 0.006	0.423 ± 0.008	0.549 ± 0.011

## Sheet: S2B
Table S2B The role of individual members within all empirical networks
Nodes	Group	Zi_values	Pi_values	No_Module	NodeRole	Phylum	Class	Order	Family	Genus
OTU1645	D00C	-0.159362	0	M1	Peripherals	Acidobacteriota	d142	norank_c_d142	norank_o_norank_c_d142	norank_f_norank_o_norank_c_d142
OTU4080	D00C	-0.771647	0	M1	Peripherals	Acidobacteriota	Subgroup_21	norank_c_Subgroup_21	norank_o_norank_c_Subgroup_21	norank_f_norank_o_norank_c_Subgroup_21
OTU1393	D00C	-0.924718	0.5	M1	Peripherals	Acidobacteriota	Thermoanaerobaculia	Thermoanaerobaculales	Thermoanaerobaculaceae	Subgroup_10
OTU673	D00C	-0.618576	0	M1	Peripherals	Acidobacteriota	Thermoanaerobaculia	Thermoanaerobaculales	Thermoanaerobaculaceae	Subgroup_10
OTU4848	D00C	0.299852	0	M1	Peripherals	Acidobacteriota	Thermoanaerobaculia	Thermoanaerobaculales	Thermoanaerobaculaceae	Subgroup_23
OTU2297	D00C	0.605994	0.391111	M1	Peripherals	Acidobacteriota	Vicinamibacteria	Subgroup_17	norank_o_Subgroup_17	norank_f_norank_o_Subgroup_17
OTU2766	D00C	-0.771647	0	M1	Peripherals	Acidobacteriota	Vicinamibacteria	Subgroup_17	norank_o_Subgroup_17	norank_f_norank_o_Subgroup_17
OTU250	D00C	1.06521	0.364198	M1	Peripherals	Actinobacteriota	Acidimicrobiia	Actinomarinales	norank_o_Actinomarinales	norank_f_norank_o_Actinomarinales
OTU2601	D00C	-0.924718	0	M1	Peripherals	Actinobacteriota	Acidimicrobiia	Actinomarinales	norank_o_Actinomarinales	norank_f_norank_o_Actinomarinales
OTU2616	D00C	-0.0062906	0.345679	M1	Peripherals	Actinobacteriota	Acidimicrobiia	Actinomarinales	norank_o_Actinomarinales	norank_f_norank_o_Actinomarinales
OTU3968	D00C	0.605994	0.570637	M1	Peripherals	Actinobacteriota	Acidimicrobiia	Actinomarinales	norank_o_Actinomarinales	norank_f_norank_o_Actinomarinales
OTU4838	D00C	1.37135	0.277008	M1	Peripherals	Actinobacteriota	Acidimicrobiia	Actinomarinales	norank_o_Actinomarinales	norank_f_norank_o_Actinomarinales
OTU5444	D00C	1.21828	0.444444	M1	Peripherals	Actinobacteriota	Acidimicrobiia	Actinomarinales	norank_o_Actinomarinales	norank_f_norank_o_Actinomarinales
OTU5783	D00C	0.146781	0.542936	M1	Peripherals	Actinobacteriota	Acidimicrobiia	Actinomarinales	norank_o_Actinomarinales	norank_f_norank_o_Actinomarinales
OTU7880	D00C	-0.312433	0.473373	M1	Peripherals	Actinobacteriota	Acidimicrobiia	Actinomarinales	norank_o_Actinomarinales	norank_f_norank_o_Actinomarinales
OTU791	D00C	1.06521	0.532236	M1	Peripherals	Actinobacteriota	Acidimicrobiia	Actinomarinales	norank_o_Actinomarinales	norank_f_norank_o_Actinomarinales
OTU8649	D00C	-0.312433	0	M1	Peripherals	Actinobacteriota	Acidimicrobiia	Actinomarinales	norank_o_Actinomarinales	norank_f_norank_o_Actinomarinales
OTU8657	D00C	1.21828	0.581619	M1	Peripherals	Actinobacteriota	Acidimicrobiia	Actinomarinales	norank_o_Actinomarinales	norank_f_norank_o_Actinomarinales
OTU983	D00C	-0.0062906	1.11022e-16	M1	Peripherals	Actinobacteriota	Acidimicrobiia	Actinomarinales	norank_o_Actinomarinales	norank_f_norank_o_Actinomarinales
OTU7644	D00C	-0.0062906	0.58642	M1	Peripherals	Actinobacteriota	Acidimicrobiia	Microtrichales	Microtrichaceae	norank_f_Microtrichaceae
OTU5528	D00C	0.299852	0.31405	M1	Peripherals	Actinobacteriota	Acidimicrobiia	Microtrichales	Microtrichaceae	Sva0996_marine_group
OTU5332	D00C	-0.312433	0	M1	Peripherals	Bacteroidota	Bacteroidia	Chitinophagales	Saprospiraceae	norank_f_Saprospiraceae
OTU695	D00C	-0.924718	0	M1	Peripherals	Bacteroidota	Bacteroidia	Flavobacteriales	Flavobacteriaceae	Algibacter
OTU5297	D00C	-0.618576	0.375	M1	Peripherals	Bacteroidota	Bacteroidia	Flavobacteriales	Flavobacteriaceae	Aureitalea
OTU2405	D00C	-0.924718	0	M1	Peripherals	Bacteroidota	Bacteroidia	Flavobacteriales	Flavobacteriaceae	Lutimonas
OTU1099	D00C	-0.618576	0	M1	Peripherals	Bacteroidota	Bacteroidia	Flavobacteriales	Flavobacteriaceae	Muriicola
OTU4132	D00C	2.74899	0.577479	M1	Module hubs	Bacteroidota	Bacteroidia	Flavobacteriales	Flavobacteriaceae	Muriicola
OTU442	D00C	0.759066	0.599376	M1	Peripherals	Bacteroidota	Bacteroidia	Flavobacteriales	Flavobacteriaceae	Muriicola
OTU2442	D00C	3.97356	0	M1	Module hubs	Bacteroidota	Ignavibacteria	Ignavibacteriales	PHOS-HE36	norank_f_PHOS-HE36
OTU1621	D00C	0.146781	0.473373	M1	Peripherals	Bacteroidota	Rhodothermia	Rhodothermales	Rhodothermaceae	norank_f_Rhodothermaceae
OTU4023	D00C	0.299852	0.18	M1	Peripherals	Bacteroidota	Rhodothermia	Rhodothermales	Rhodothermaceae	norank_f_Rhodothermaceae
OTU8828	D00C	-0.465504	0	M1	Peripherals	Chloroflexi	Anaerolineae	Anaerolineales	Anaerolineaceae	norank_f_Anaerolineaceae
OTU8444	D00C	-0.771647	0	M1	Peripherals	Chloroflexi	Anaerolineae	Caldilineales	Caldilineaceae	norank_f_Caldilineaceae
OTU4004	D00C	-0.312433	0	M1	Peripherals	Chloroflexi	Chloroflexia	Thermomicrobiales	AKYG1722	norank_f_AKYG1722
OTU3983	D00C	-0.771647	0	M1	Peripherals	Deinococcota	Deinococci	Deinococcales	Trueperaceae	Truepera
OTU5890	D00C	0.146781	0	M1	Peripherals	Desulfobacterota	Desulfobacteria	Desulfobacterales	Desulfosarcinaceae	LCP-80
OTU1119	D00C	-0.312433	0.277778	M1	Peripherals	Desulfobacterota	Desulfobacteria	Desulfobacterales	Desulfosarcinaceae	Sva0081_sediment_group
OTU8881	D00C	-0.924718	0.5	M1	Peripherals	Desulfobacterota	Desulfobacteria	Desulfobacterales	Desulfosarcinaceae	Sva0081_sediment_group
OTU5039	D00C	-0.618576	0	M1	Peripherals	Desulfobacterota	Desulfobulbia	Desulfobulbales	Desulfobulbaceae	Desulfobulbus
OTU4214	D00C	0.759066	0.5	M1	Peripherals	Desulfobacterota	Desulfobulbia	Desulfobulbales	Desulfocapsaceae	norank_f_Desulfocapsaceae
OTU1661	D00C	-0.159362	0	M1	Peripherals	Desulfobacterota	Desulfobulbia	Desulfobulbales	Desulfocapsaceae	unclassified_f_Desulfocapsaceae
OTU6987	D00C	-0.465504	0.32	M1	Peripherals	Desulfobacterota	Desulfuromonadia	norank_c_Desulfuromonadia	Geopsychrobacteraceae	Desulfuromusa
OTU530	D00C	-0.465504	0.32	M1	Peripherals	Desulfobacterota	Syntrophobacteria	Syntrophobacterales	norank_o_Syntrophobacterales	norank_f_norank_o_Syntrophobacterales
OTU73	D00C	-0.771647	0	M1	Peripherals	Desulfobacterota	Syntrophobacteria	Syntrophobacterales	norank_o_Syntrophobacterales	norank_f_norank_o_Syntrophobacterales
OTU1693	D00C	-0.618576	0	M1	Peripherals	Gemmatimonadota	BD2-11_terrestrial_group	norank_c_BD2-11_terrestrial_group	norank_o_norank_c_BD2-11_terrestrial_group	norank_f_norank_o_norank_c_BD2-11_terrestrial_group
OTU1756	D00C	-0.618576	0	M1	Peripherals	Gemmatimonadota	BD2-11_terrestrial_group	norank_c_BD2-11_terrestrial_group	norank_o_norank_c_BD2-11_terrestrial_group	norank_f_norank_o_norank_c_BD2-11_terrestrial_group
OTU7971	D00C	-0.924718	0	M1	Peripherals	Gemmatimonadota	BD2-11_terrestrial_group	norank_c_BD2-11_terrestrial_group	norank_o_norank_c_BD2-11_terrestrial_group	norank_f_norank_o_norank_c_BD2-11_terrestrial_group
OTU318	D00C	-0.924718	0	M1	Peripherals	Gemmatimonadota	PAUC43f_marine_benthigroup	norank_c_PAUC43f_marine_benthic_group	norank_o_norank_c_PAUC43marine_benthic_group	norank_f_norank_o_norank_c_PAUC43f_marine_benthic_group
OTU3860	D00C	0.146781	0.396694	M1	Peripherals	Gemmatimonadota	PAUC43f_marine_benthigroup	norank_c_PAUC43f_marine_benthic_group	norank_o_norank_c_PAUC43marine_benthic_group	norank_f_norank_o_norank_c_PAUC43f_marine_benthic_group
OTU7394	D00C	-0.159362	0.244898	M1	Peripherals	Gemmatimonadota	PAUC43f_marine_benthigroup	norank_c_PAUC43f_marine_benthic_group	norank_o_norank_c_PAUC43marine_benthic_group	norank_f_norank_o_norank_c_PAUC43f_marine_benthic_group
OTU7173	D00C	-0.159362	0.244898	M1	Peripherals	Myxococcota	Polyangia	Polyangiales	Sandaracinaceae	norank_f_Sandaracinaceae
OTU7560	D00C	-0.465504	0	M1	Peripherals	Planctomycetota	Phycisphaerae	Phycisphaerales	Phycisphaeraceae	Urania-1B-19_marine_sediment_group
OTU5334	D00C	-0.465504	0	M1	Peripherals	Proteobacteria	Alphaproteobacteria	Kiloniellales	Kiloniellaceae	norank_f_Kiloniellaceae
OTU5709	D00C	-0.618576	0	M1	Peripherals	Proteobacteria	Alphaproteobacteria	Rhizobiales	Rhizobiaceae	unclassified_f_Rhizobiaceae
OTU8733	D00C	-0.924718	0	M1	Peripherals	Proteobacteria	Alphaproteobacteria	Rhodobacterales	Rhodobacteraceae	unclassified_f_Rhodobacteraceae
OTU1319	D00C	-0.771647	0	M1	Peripherals	Proteobacteria	Gammaproteobacteria	B2M28	norank_o_B2M28	norank_f_norank_o_B2M28
OTU5429	D00C	-0.159362	0	M1	Peripherals	Proteobacteria	Gammaproteobacteria	B2M28	norank_o_B2M28	norank_f_norank_o_B2M28
OTU5151	D00C	0.299852	0.31405	M1	Peripherals	Proteobacteria	Gammaproteobacteria	BD7-8	norank_o_BD7-8	norank_f_norank_o_BD7-8
OTU3142	D00C	1.52442	0.255	M1	Peripherals	Proteobacteria	Gammaproteobacteria	Cellvibrionales	Halieaceae	Halioglobus
OTU7907	D00C	-0.312433	0.408163	M1	Peripherals	Proteobacteria	Gammaproteobacteria	Cellvibrionales	Halieaceae	unclassified_f_Halieaceae
OTU2756	D00C	-0.465504	0	M1	Peripherals	Proteobacteria	Gammaproteobacteria	Ectothiorhodospirales	Ectothiorhodospiraceae	Thiogranum
OTU3067	D00C	-0.312433	0	M1	Peripherals	Proteobacteria	Gammaproteobacteria	Ectothiorhodospirales	Ectothiorhodospiraceae	Thiogranum
OTU360	D00C	-0.771647	0	M1	Peripherals	Proteobacteria	Gammaproteobacteria	Gammaproteobacteria_Incertae_Sedis	unclassified_o_Gammaproteobacteria_Incertae_Sedis	norank_f_unclassified
OTU4803	D00C	3.51435	0.062435	M1	Module hubs	Proteobacteria	Gammaproteobacteria	Gammaproteobacteria_Incertae_Sedis	unclassified_o_Gammaproteobacteria_Incertae_Sedis	norank_f_unclassified
OTU3908	D00C	-0.924718	0	M1	Peripherals	Proteobacteria	Gammaproteobacteria	KI89A_clade	norank_o_KI89A_clade	norank_f_norank_o_KI89A_clade
OTU1463	D00C	0.146781	0	M1	Peripherals	Proteobacteria	Gammaproteobacteria	MBAE14	norank_o_MBAE14	norank_f_norank_o_MBAE14
OTU1028	D00C	-0.159362	0	M1	Peripherals	Proteobacteria	Gammaproteobacteria	Steroidobacterales	Woeseiaceae	Woeseia
OTU1508	D00C	2.28978	0.366231	M1	Peripherals	Proteobacteria	Gammaproteobacteria	Steroidobacterales	Woeseiaceae	Woeseia
OTU3987	D00C	-0.159362	0.493827	M1	Peripherals	Proteobacteria	Gammaproteobacteria	Steroidobacterales	Woeseiaceae	Woeseia
OTU5653	D00C	1.21828	0.56	M1	Peripherals	Proteobacteria	Gammaproteobacteria	Steroidobacterales	Woeseiaceae	Woeseia
OTU2183	D00C	-0.312433	0	M1	Peripherals	Proteobacteria	Gammaproteobacteria	unclassified_c_Gammaproteobacteria	unclassified_c_Gammaproteobacteria	unclassified_c_Gammaproteobacteria
OTU5836	D00C	-0.771647	0	M1	Peripherals	Schekmanbacteria	norank_p_Schekmanbacteria	norank_c_norank_p_Schekmanbacteria	norank_o_norank_c_norank_p_Schekmanbacteria	norank_f_norank_o_norank_c_norank_p_Schekmanbacteria
OTU6039	D00C	-0.618576	0	M1	Peripherals	unclassified_k_norank_d_Bacteria	unclassified_k_norank_d_Bacteria	unclassified_k_norank_d_Bacteria	unclassified_k_norank_d_Bacteria	unclassified_k_norank_d_Bacteria
OTU1954	D00C	0	0.5	M10	Peripherals	Actinobacteriota	Coriobacteriia	OPB41	norank_o_OPB41	norank_f_norank_o_OPB41
OTU4886	D00C	0	0	M10	Peripherals	Patescibacteria	Saccharimonadia	Saccharimonadales	norank_o_Saccharimonadales	norank_f_norank_o_Saccharimonadales
OTU4412	D00C	0	0	M11	Peripherals	Bacteroidota	Bacteroidia	Flavobacteriales	Flavobacteriaceae	Zeaxanthinibacter
OTU2382	D00C	0	0	M11	Peripherals	Myxococcota	Polyangia	VHS-B3-70	norank_o_VHS-B3-70	norank_f_norank_o_VHS-B3-70
OTU2416	D00C	0	0	M12	Peripherals	Bacteroidota	Bacteroidia	Flavobacteriales	Flavobacteriaceae	Maritimimonas
OTU2441	D00C	0	0	M12	Peripherals	Verrucomicrobiota	Verrucomicrobiae	Opitutales	Puniceicoccaceae	Verruc-01
OTU4257	D00C	0	0	M13	Peripherals	Bacteroidota	Ignavibacteria	Ignavibacteriales	Ignavibacteriaceae	Ignavibacterium
OTU1644	D00C	0	0	M13	Peripherals	Desulfobacterota	Desulfobacteria	Desulfobacterales	Desulfosarcinaceae	SEEP-SRB1
OTU778	D00C	0	0	M14	Peripherals	Desulfobacterota	Desulfobulbia	Desulfobulbales	Desulfocapsaceae	Desulfopila
OTU103	D00C	0	0	M14	Peripherals	Desulfobacterota	Desulfobulbia	Desulfobulbales	Desulfocapsaceae	unclassified_f_Desulfocapsaceae
OTU5795	D00C	0	0	M15	Peripherals	Bacteroidota	Bacteroidia	Bacteroidales	Bacteroidetes_BD2-2	norank_f_Bacteroidetes_BD2-2
OTU6870	D00C	0	0	M15	Peripherals	Proteobacteria	Alphaproteobacteria	Rhodobacterales	Rhodobacteraceae	unclassified_f_Rhodobacteraceae
OTU6847	D00C	0	0	M16	Peripherals	Actinobacteriota	Acidimicrobiia	Microtrichales	Microtrichaceae	unclassified_f_Microtrichaceae
OTU1120	D00C	0	0	M16	Peripherals	Desulfobacterota	Desulfobulbia	Desulfobulbales	Desulfocapsaceae	norank_f_Desulfocapsaceae
OTU2277	D00C	0	0	M17	Peripherals	Acidobacteriota	Thermoanaerobaculia	Thermoanaerobaculales	Thermoanaerobaculaceae	Subgroup_10
OTU3544	D00C	0	0	M17	Peripherals	Proteobacteria	Gammaproteobacteria	KI89A_clade	norank_o_KI89A_clade	norank_f_norank_o_KI89A_clade
OTU8195	D00C	-0.151438	0.595041	M2	Peripherals	Actinobacteriota	Acidimicrobiia	Actinomarinales	norank_o_Actinomarinales	norank_f_norank_o_Actinomarinales
OTU8804	D00C	0.281242	0.34	M2	Peripherals	Actinobacteriota	Acidimicrobiia	Actinomarinales	norank_o_Actinomarinales	norank_f_norank_o_Actinomarinales
OTU2506	D00C	0.0649021	0.42	M2	Peripherals	Actinobacteriota	Acidimicrobiia	Microtrichales	Ilumatobacteraceae	Ilumatobacter
OTU2589	D00C	-0.151438	0.493827	M2	Peripherals	Actinobacteriota	Acidimicrobiia	Microtrichales	Ilumatobacteraceae	Ilumatobacter
OTU5128	D00C	0.281242	0.429752	M2	Peripherals	Actinobacteriota	Acidimicrobiia	Microtrichales	Ilumatobacteraceae	Ilumatobacter
OTU5765	D00C	0.713923	0.408163	M2	Peripherals	Actinobacteriota	Acidimicrobiia	Microtrichales	Ilumatobacteraceae	Ilumatobacter
OTU8055	D00C	0.0649021	0.37037	M2	Peripherals	Actinobacteriota	Acidimicrobiia	Microtrichales	Ilumatobacteraceae	Ilumatobacter
OTU8199	D00C	-0.800459	0.48	M2	Peripherals	Actinobacteriota	Acidimicrobiia	Microtrichales	Ilumatobacteraceae	Ilumatobacter
OTU8658	D00C	-0.367778	0.493827	M2	Peripherals	Actinobacteriota	Acidimicrobiia	Microtrichales	Ilumatobacteraceae	Ilumatobacter
OTU4815	D00C	0.713923	0.438776	M2	Peripherals	Actinobacteriota	Acidimicrobiia	Microtrichales	Microtrichaceae	norank_f_Microtrichaceae
OTU2536	D00C	-0.800459	0.611111	M2	Peripherals	Actinobacteriota	Acidimicrobiia	Microtrichales	Microtrichaceae	Sva0996_marine_group
OTU2620	D00C	-1.23314	0.5	M2	Peripherals	Actinobacteriota	Acidimicrobiia	Microtrichales	Microtrichaceae	Sva0996_marine_group
OTU5576	D00C	-1.0168	0.625	M2	Connectors	Actinobacteriota	Acidimicrobiia	Microtrichales	norank_o_Microtrichales	norank_f_norank_o_Microtrichales
OTU2224	D00C	-1.23314	0	M2	Peripherals	Actinobacteriota	Actinobacteria	Propionibacteriales	Propionibacteriaceae	norank_f_Propionibacteriaceae
OTU2141	D00C	0.0649021	0.37037	M2	Peripherals	Bacteroidota	Bacteroidia	Bacteroidales	Bacteroidetes_BD2-2	norank_f_Bacteroidetes_BD2-2
OTU482	D00C	-1.23314	0	M2	Peripherals	Bacteroidota	Bacteroidia	Chitinophagales	norank_o_Chitinophagales	norank_f_norank_o_Chitinophagales
OTU3169	D00C	-0.584119	0.641975	M2	Connectors	Bacteroidota	Bacteroidia	Chitinophagales	Saprospiraceae	norank_f_Saprospiraceae
OTU6195	D00C	2.2283	0.104938	M2	Peripherals	Bacteroidota	Bacteroidia	Cytophagales	Cyclobacteriaceae	norank_f_Cyclobacteriaceae
OTU8919	D00C	-0.584119	0.65625	M2	Connectors	Bacteroidota	Bacteroidia	Cytophagales	Cyclobacteriaceae	norank_f_Cyclobacteriaceae
OTU3536	D00C	-0.584119	0	M2	Peripherals	Bacteroidota	Bacteroidia	Flavobacteriales	Flavobacteriaceae	Actibacter
OTU7744	D00C	0.713923	0.291667	M2	Peripherals	Bacteroidota	Bacteroidia	Flavobacteriales	Flavobacteriaceae	Aquibacter
OTU455	D00C	0.0649021	0.622449	M2	Connectors	Bacteroidota	Bacteroidia	Flavobacteriales	Flavobacteriaceae	Arcticiflavibacter
OTU7471	D00C	-0.800459	0	M2	Peripherals	Bacteroidota	Bacteroidia	Flavobacteriales	Flavobacteriaceae	Arcticiflavibacter
OTU7083	D00C	1.36294	0.548753	M2	Peripherals	Bacteroidota	Bacteroidia	Flavobacteriales	Flavobacteriaceae	Maribacter
OTU4762	D00C	-1.0168	0	M2	Peripherals	Bacteroidota	Bacteroidia	Flavobacteriales	Flavobacteriaceae	Muricauda
OTU3992	D00C	1.79562	0.45805	M2	Peripherals	Bacteroidota	Bacteroidia	Flavobacteriales	Flavobacteriaceae	Robiginitalea
OTU7527	D00C	1.36294	0.231111	M2	Peripherals	Bacteroidota	Bacteroidia	Flavobacteriales	Flavobacteriaceae	Robiginitalea
OTU6543	D00C	1.57928	0.226562	M2	Peripherals	Bacteroidota	Bacteroidia	Flavobacteriales	Flavobacteriaceae	Ulvibacter
OTU8360	D00C	-1.23314	0	M2	Peripherals	Bacteroidota	Bacteroidia	Flavobacteriales	Flavobacteriaceae	unclassified_f_Flavobacteriaceae
OTU6403	D00C	1.1466	0	M2	Peripherals	Bacteroidota	Bacteroidia	Flavobacteriales	Flavobacteriaceae	Winogradskyella
OTU7440	D00C	0.930263	0.272189	M2	Peripherals	Bacteroidota	Bacteroidia	Flavobacteriales	Flavobacteriaceae	Winogradskyella
OTU3259	D00C	-0.800459	0.375	M2	Peripherals	Bacteroidota	Bacteroidia	Sphingobacteriales	Lentimicrobiaceae	norank_f_Lentimicrobiaceae
OTU1945	D00C	-0.151438	0	M2	Peripherals	Bacteroidota	Ignavibacteria	Ignavibacteriales	Melioribacteraceae	IheB3-7
OTU533	D00C	-0.800459	0	M2	Peripherals	Bacteroidota	Ignavibacteria	Ignavibacteriales	Melioribacteraceae	IheB3-7
OTU964	D00C	-1.0168	0	M2	Peripherals	Bacteroidota	Rhodothermia	Rhodothermales	Rhodothermaceae	norank_f_Rhodothermaceae
OTU1677	D00C	-0.584119	0	M2	Peripherals	Desulfobacterota	Desulfobulbia	Desulfobulbales	Desulfocapsaceae	norank_f_Desulfocapsaceae
OTU2086	D00C	0.930263	0.491349	M2	Peripherals	Desulfobacterota	Desulfobulbia	Desulfobulbales	Desulfocapsaceae	norank_f_Desulfocapsaceae
OTU2340	D00C	0.0649021	0.528926	M2	Peripherals	Desulfobacterota	Desulfobulbia	Desulfobulbales	Desulfocapsaceae	norank_f_Desulfocapsaceae
OTU1694	D00C	-1.0168	0	M2	Peripherals	Desulfobacterota	Desulfobulbia	Desulfobulbales	Desulfocapsaceae	unclassified_f_Desulfocapsaceae
OTU7765	D00C	-1.23314	0	M2	Peripherals	Desulfobacterota	Desulfuromonadia	Sva1033	norank_o_Sva1033	norank_f_norank_o_Sva1033
OTU1452	D00C	-0.151438	0.642857	M2	Connectors	Patescibacteria	Saccharimonadia	Saccharimonadales	norank_o_Saccharimonadales	norank_f_norank_o_Saccharimonadales
OTU5092	D00C	2.01196	0.335	M2	Peripherals	Patescibacteria	Saccharimonadia	Saccharimonadales	norank_o_Saccharimonadales	norank_f_norank_o_Saccharimonadales
OTU8531	D00C	-0.367778	0.277778	M2	Peripherals	Proteobacteria	Alphaproteobacteria	Rhizobiales	Rhizobiaceae	unclassified_f_Rhizobiaceae
OTU5465	D00C	1.57928	0.551985	M2	Peripherals	Proteobacteria	Alphaproteobacteria	Rhodobacterales	Rhodobacteraceae	Boseongicola
OTU6622	D00C	0.0649021	0.345679	M2	Peripherals	Proteobacteria	Alphaproteobacteria	Rhodobacterales	Rhodobacteraceae	Pseudoruegeria
OTU5649	D00C	-1.23314	0	M2	Peripherals	Proteobacteria	Alphaproteobacteria	Rhodobacterales	Rhodobacteraceae	Roseobacter
OTU5340	D00C	0.930263	0.357143	M2	Peripherals	Proteobacteria	Alphaproteobacteria	Rhodobacterales	Rhodobacteraceae	Silicimonas
OTU8700	D00C	0.0649021	0.21875	M2	Peripherals	Proteobacteria	Alphaproteobacteria	Rhodobacterales	Rhodobacteraceae	unclassified_f_Rhodobacteraceae
OTU6841	D00C	-0.151438	0.375	M2	Peripherals	Proteobacteria	Alphaproteobacteria	Rhodobacterales	Rhodobacteraceae	Yoonia-Loktanella
OTU654	D00C	-1.23314	0	M2	Peripherals	Proteobacteria	Alphaproteobacteria	Sphingomonadales	Sphingomonadaceae	unclassified_f_Sphingomonadaceae
OTU7997	D00C	0.0649021	0.512397	M2	Peripherals	Proteobacteria	Alphaproteobacteria	Sphingomonadales	Sphingomonadaceae	unclassified_f_Sphingomonadaceae
OTU8288	D00C	1.79562	0.277778	M2	Peripherals	Proteobacteria	Gammaproteobacteria	Cellvibrionales	Halieaceae	Congregibacter
OTU1513	D00C	-0.367778	0.277778	M2	Peripherals	Proteobacteria	Gammaproteobacteria	Cellvibrionales	Halieaceae	Halioglobus
OTU8370	D00C	-1.23314	0	M2	Peripherals	Proteobacteria	Gammaproteobacteria	Cellvibrionales	Halieaceae	Halioglobus
OTU1321	D00C	0.281242	0	M2	Peripherals	Proteobacteria	Gammaproteobacteria	Gammaproteobacteria_Incertae_Sedis	unclassified_o_Gammaproteobacteria_Incertae_Sedis	norank_f_unclassified
OTU3833	D00C	-1.23314	0	M2	Peripherals	Proteobacteria	Gammaproteobacteria	Gammaproteobacteria_Incertae_Sedis	unclassified_o_Gammaproteobacteria_Incertae_Sedis	norank_f_unclassified
OTU7782	D00C	-0.151438	0.660494	M2	Connectors	Proteobacteria	Gammaproteobacteria	Gammaproteobacteria_Incertae_Sedis	unclassified_o_Gammaproteobacteria_Incertae_Sedis	norank_f_unclassified
OTU5455	D00C	2.44464	0.657414	M2	Connectors	Proteobacteria	Gammaproteobacteria	Steroidobacterales	Woeseiaceae	Woeseia
OTU1280	D00C	0.281242	0.197531	M2	Peripherals	Proteobacteria	Gammaproteobacteria	SZB50	norank_o_SZB50	norank_f_norank_o_SZB50
OTU8446	D00C	-0.367778	0.277778	M2	Peripherals	Spirochaetota	Spirochaetia	Spirochaetales	Spirochaetaceae	Spirochaeta_2
OTU3359	D00C	-0.87193	0	M3	Peripherals	Bacteroidota	Bacteroidia	Bacteroidetes_VC2.1_Bac22	norank_o_Bacteroidetes_VC2.1_Bac22	norank_f_norank_o_Bacteroidetes_VC2.1_Bac22
OTU242	D00C	-0.87193	0	M3	Peripherals	Bacteroidota	Bacteroidia	Flavobacteriales	Flavobacteriaceae	norank_f_Flavobacteriaceae
OTU8907	D00C	-0.87193	0	M3	Peripherals	Chloroflexi	Anaerolineae	Caldilineales	Caldilineaceae	norank_f_Caldilineaceae
OTU5049	D00C	-0.452112	0	M3	Peripherals	Desulfobacterota	Desulfobacteria	Desulfobacterales	Desulfobacteraceae	unclassified_f_Desulfobacteraceae
OTU5029	D00C	-0.0322937	0.396694	M3	Peripherals	Desulfobacterota	Desulfobulbia	Desulfobulbales	Desulfocapsaceae	Desulfopila
OTU8053	D00C	-0.87193	0	M3	Peripherals	Patescibacteria	Gracilibacteria	norank_c_Gracilibacteria	norank_o_norank_c_Gracilibacteria	norank_f_norank_o_norank_c_Gracilibacteria
OTU8751	D00C	-0.0322937	0	M3	Peripherals	Proteobacteria	Alphaproteobacteria	Rhodobacterales	Rhodobacteraceae	Jannaschia
OTU2727	D00C	-0.87193	0.444444	M3	Peripherals	Proteobacteria	Alphaproteobacteria	Rhodobacterales	Rhodobacteraceae	unclassified_f_Rhodobacteraceae
OTU7919	D00C	-0.87193	0	M3	Peripherals	Proteobacteria	Alphaproteobacteria	Rhodospirillales	norank_o_Rhodospirillales	norank_f_norank_o_Rhodospirillales
OTU7038	D00C	-0.0322937	0	M3	Peripherals	Proteobacteria	Gammaproteobacteria	Alteromonadales	Moritellaceae	Moritella
OTU1382	D00C	-0.452112	0.444444	M3	Peripherals	Proteobacteria	Gammaproteobacteria	Alteromonadales	Shewanellaceae	Ferrimonas
OTU1305	D00C	-0.0322937	0	M3	Peripherals	Proteobacteria	Gammaproteobacteria	Alteromonadales	Shewanellaceae	Shewanella
OTU7836	D00C	0.387524	0	M3	Peripherals	Proteobacteria	Gammaproteobacteria	Alteromonadales	Shewanellaceae	Shewanella
OTU6578	D00C	-0.87193	0	M3	Peripherals	Proteobacteria	Gammaproteobacteria	Chromatiales	Chromatiaceae	Candidatus_Thiobios
OTU1108	D00C	-0.452112	0	M3	Peripherals	Proteobacteria	Gammaproteobacteria	Vibrionales	Vibrionaceae	Photobacterium
OTU1345	D00C	-0.452112	0	M3	Peripherals	Proteobacteria	Gammaproteobacteria	Vibrionales	Vibrionaceae	Photobacterium
OTU408	D00C	-0.87193	0	M3	Peripherals	Proteobacteria	Gammaproteobacteria	Vibrionales	Vibrionaceae	Photobacterium
OTU8583	D00C	0.387524	0	M3	Peripherals	Proteobacteria	Gammaproteobacteria	Vibrionales	Vibrionaceae	Photobacterium
OTU110	D00C	-0.452112	0	M3	Peripherals	Proteobacteria	Gammaproteobacteria	Vibrionales	Vibrionaceae	Vibrio
OTU2179	D00C	-0.0322937	0	M3	Peripherals	Proteobacteria	Gammaproteobacteria	Vibrionales	Vibrionaceae	Vibrio
OTU2198	D00C	1.22716	0	M3	Peripherals	Proteobacteria	Gammaproteobacteria	Vibrionales	Vibrionaceae	Vibrio
OTU2274	D00C	0.807343	0	M3	Peripherals	Proteobacteria	Gammaproteobacteria	Vibrionales	Vibrionaceae	Vibrio
OTU3523	D00C	2.48662	0	M3	Peripherals	Proteobacteria	Gammaproteobacteria	Vibrionales	Vibrionaceae	Vibrio
OTU6042	D00C	0.807343	0	M3	Peripherals	Proteobacteria	Gammaproteobacteria	Vibrionales	Vibrionaceae	Vibrio
OTU8418	D00C	2.90643	0	M3	Module hubs	Proteobacteria	Gammaproteobacteria	Vibrionales	Vibrionaceae	Vibrio
OTU8784	D00C	0.387524	0	M3	Peripherals	Proteobacteria	Gammaproteobacteria	Vibrionales	Vibrionaceae	Vibrio
OTU5877	D00C	-1.28147	0	M4	Peripherals	Acidobacteriota	AT-s3-28	norank_c_AT-s3-28	norank_o_norank_c_AT-s3-28	norank_f_norank_o_norank_c_AT-s3-28
OTU8822	D00C	-1.28147	0	M4	Peripherals	Acidobacteriota	Blastocatellia	Blastocatellales	Blastocatellaceae	Blastocatella
OTU1464	D00C	-0.784476	0	M4	Peripherals	Acidobacteriota	Subgroup_22	norank_c_Subgroup_22	norank_o_norank_c_Subgroup_22	norank_f_norank_o_norank_c_Subgroup_22
OTU2285	D00C	1.20351	0.396694	M4	Peripherals	Acidobacteriota	Vicinamibacteria	Subgroup_17	norank_o_Subgroup_17	norank_f_norank_o_Subgroup_17
OTU2770	D00C	-0.453144	0.40625	M4	Peripherals	Acidobacteriota	Vicinamibacteria	Subgroup_17	norank_o_Subgroup_17	norank_f_norank_o_Subgroup_17
OTU1642	D00C	-0.784476	0.32	M4	Peripherals	Acidobacteriota	Vicinamibacteria	Subgroup_9	norank_o_Subgroup_9	norank_f_norank_o_Subgroup_9
OTU1874	D00C	0.706515	0.359862	M4	Peripherals	Actinobacteriota	Acidimicrobiia	Actinomarinales	norank_o_Actinomarinales	norank_f_norank_o_Actinomarinales
OTU2414	D00C	-0.784476	0	M4	Peripherals	Actinobacteriota	Acidimicrobiia	Actinomarinales	norank_o_Actinomarinales	norank_f_norank_o_Actinomarinales
OTU2598	D00C	1.20351	0.32	M4	Peripherals	Actinobacteriota	Acidimicrobiia	Actinomarinales	norank_o_Actinomarinales	norank_f_norank_o_Actinomarinales
OTU4331	D00C	0.375184	0.152778	M4	Peripherals	Actinobacteriota	Acidimicrobiia	Actinomarinales	norank_o_Actinomarinales	norank_f_norank_o_Actinomarinales
OTU5570	D00C	0.375184	0.512346	M4	Peripherals	Actinobacteriota	Acidimicrobiia	Actinomarinales	norank_o_Actinomarinales	norank_f_norank_o_Actinomarinales
OTU7092	D00C	-0.453144	0	M4	Peripherals	Actinobacteriota	Acidimicrobiia	Actinomarinales	norank_o_Actinomarinales	norank_f_norank_o_Actinomarinales
OTU7449	D00C	-0.61881	0.277778	M4	Peripherals	Actinobacteriota	Acidimicrobiia	Actinomarinales	norank_o_Actinomarinales	norank_f_norank_o_Actinomarinales
OTU8275	D00C	1.20351	0.638918	M4	Connectors	Actinobacteriota	Acidimicrobiia	Actinomarinales	norank_o_Actinomarinales	norank_f_norank_o_Actinomarinales
OTU8490	D00C	1.03785	0.33241	M4	Peripherals	Actinobacteriota	Acidimicrobiia	Actinomarinales	norank_o_Actinomarinales	norank_f_norank_o_Actinomarinales
OTU8678	D00C	0.872181	0.409972	M4	Peripherals	Actinobacteriota	Acidimicrobiia	Actinomarinales	norank_o_Actinomarinales	norank_f_norank_o_Actinomarinales
OTU2538	D00C	-0.784476	0	M4	Peripherals	Actinobacteriota	Acidimicrobiia	Microtrichales	Microtrichaceae	norank_f_Microtrichaceae
OTU1189	D00C	0.209518	0.165289	M4	Peripherals	Actinobacteriota	Acidimicrobiia	Microtrichales	Microtrichaceae	Sva0996_marine_group
OTU2481	D00C	0.706515	0.231111	M4	Peripherals	Actinobacteriota	Acidimicrobiia	Microtrichales	Microtrichaceae	Sva0996_marine_group
OTU2581	D00C	-1.11581	0.444444	M4	Peripherals	Actinobacteriota	Acidimicrobiia	Microtrichales	Microtrichaceae	Sva0996_marine_group
OTU7853	D00C	-1.28147	0	M4	Peripherals	Actinobacteriota	Acidimicrobiia	Microtrichales	Microtrichaceae	Sva0996_marine_group
OTU7881	D00C	1.36918	0.104938	M4	Peripherals	Actinobacteriota	Acidimicrobiia	Microtrichales	Microtrichaceae	Sva0996_marine_group
OTU2537	D00C	1.20351	0.34	M4	Peripherals	Actinobacteriota	Acidimicrobiia	Microtrichales	unclassified_o_Microtrichales	unclassified_o_Microtrichales
OTU5732	D00C	-0.950141	0	M4	Peripherals	Actinobacteriota	Coriobacteriia	OPB41	norank_o_OPB41	norank_f_norank_o_OPB41
OTU438	D00C	1.86618	0.408163	M4	Peripherals	Actinobacteriota	Thermoleophilia	Gaiellales	norank_o_Gaiellales	norank_f_norank_o_Gaiellales
OTU3984	D00C	0.0438527	0.657845	M4	Connectors	Bacteroidota	Bacteroidia	Bacteroidales	Bacteroidetes_BD2-2	norank_f_Bacteroidetes_BD2-2
OTU2396	D00C	1.36918	0.4576	M4	Peripherals	Bacteroidota	Bacteroidia	Chitinophagales	Saprospiraceae	norank_f_Saprospiraceae
OTU718	D00C	-0.784476	0.32	M4	Peripherals	Bacteroidota	Bacteroidia	Cytophagales	Cyclobacteriaceae	norank_f_Cyclobacteriaceae
OTU3806	D00C	0.0438527	0.59375	M4	Peripherals	Bacteroidota	Bacteroidia	Flavobacteriales	Flavobacteriaceae	Arcticiflavibacter
OTU4231	D00C	0.54085	0.542936	M4	Peripherals	Bacteroidota	Bacteroidia	Flavobacteriales	Flavobacteriaceae	Ulvibacter
OTU2420	D00C	-0.784476	0	M4	Peripherals	Bacteroidota	Bacteroidia	Flavobacteriales	Flavobacteriaceae	unclassified_f_Flavobacteriaceae
OTU896	D00C	-0.121813	0.486111	M4	Peripherals	Bacteroidota	Bacteroidia	Flavobacteriales	Flavobacteriaceae	unclassified_f_Flavobacteriaceae
OTU3422	D00C	1.70051	0.3808	M4	Peripherals	Bacteroidota	Bacteroidia	Flavobacteriales	Flavobacteriaceae	Winogradskyella
OTU2623	D00C	0.0438527	0.461538	M4	Peripherals	Chloroflexi	Anaerolineae	Ardenticatenales	norank_o_Ardenticatenales	norank_f_norank_o_Ardenticatenales
OTU1810	D00C	0.375184	0.357143	M4	Peripherals	Chloroflexi	Anaerolineae	Caldilineales	Caldilineaceae	norank_f_Caldilineaceae
OTU1425	D00C	2.52884	0.0768	M4	Module hubs	Chloroflexi	KD4-96	norank_c_KD4-96	norank_o_norank_c_KD4-96	norank_f_norank_o_norank_c_KD4-96
OTU6602	D00C	2.52884	0.14497	M4	Module hubs	Chloroflexi	KD4-96	norank_c_KD4-96	norank_o_norank_c_KD4-96	norank_f_norank_o_norank_c_KD4-96
OTU7976	D00C	0.0438527	0.5	M4	Peripherals	Chloroflexi	KD4-96	norank_c_KD4-96	norank_o_norank_c_KD4-96	norank_f_norank_o_norank_c_KD4-96
OTU3909	D00C	-0.287479	0.21875	M4	Peripherals	Cyanobacteria	Cyanobacteriia	Chloroplast	norank_o_Chloroplast	norank_f_norank_o_Chloroplast
OTU284	D00C	0.0438527	0.375	M4	Peripherals	Desulfobacterota	Desulfobacteria	Desulfobacterales	Desulfosarcinaceae	Desulfatitalea
OTU7304	D00C	0.0438527	0.375	M4	Peripherals	Desulfobacterota	Desulfobacteria	Desulfobacterales	Desulfosarcinaceae	Desulfosarcina
OTU1225	D00C	-1.28147	0	M4	Peripherals	Desulfobacterota	Desulfobacteria	Desulfobacterales	Desulfosarcinaceae	LCP-80
OTU8235	D00C	-0.453144	0.244898	M4	Peripherals	Desulfobacterota	Desulfobacteria	Desulfobacterales	Desulfosarcinaceae	LCP-80
OTU1936	D00C	0.54085	0.444444	M4	Peripherals	Desulfobacterota	Desulfobacteria	Desulfobacterales	Desulfosarcinaceae	Sva0081_sediment_group
OTU637	D00C	0.209518	0.408163	M4	Peripherals	Desulfobacterota	Desulfobacteria	Desulfobacterales	Desulfosarcinaceae	Sva0081_sediment_group
OTU6257	D00C	-1.11581	0	M4	Peripherals	Desulfobacterota	Desulfobacteria	Desulfobacterales	Desulfosarcinaceae	unclassified_f_Desulfosarcinaceae
OTU1675	D00C	0.0438527	0.402778	M4	Peripherals	Desulfobacterota	Desulfobulbia	Desulfobulbales	Desulfocapsaceae	norank_f_Desulfocapsaceae
OTU1557	D00C	0.872181	0.498866	M4	Peripherals	Desulfobacterota	Desulfuromonadia	norank_c_Desulfuromonadia	Geopsychrobacteraceae	Desulfuromusa
OTU4665	D00C	2.19751	0.269231	M4	Peripherals	Gemmatimonadota	PAUC43f_marine_benthigroup	norank_c_PAUC43f_marine_benthic_group	norank_o_norank_c_PAUC43marine_benthic_group	norank_f_norank_o_norank_c_PAUC43f_marine_benthic_group
OTU1605	D00C	-0.287479	0.46	M4	Peripherals	Myxococcota	Polyangia	Polyangiales	Sandaracinaceae	norank_f_Sandaracinaceae
OTU5058	D00C	-0.453144	0.375	M4	Peripherals	Nitrospinota	P9X2b3D02	norank_c_P9X2b3D02	norank_o_norank_c_P9X2b3D02	norank_f_norank_o_norank_c_P9X2b3D02
OTU7800	D00C	-0.950141	0.375	M4	Peripherals	Patescibacteria	Parcubacteria	Candidatus_Kaiserbacteria	norank_o_Candidatus_Kaiserbacteria	norank_f_norank_o_Candidatus_Kaiserbacteria
OTU2487	D00C	-1.28147	0	M4	Peripherals	Patescibacteria	Saccharimonadia	Saccharimonadales	norank_o_Saccharimonadales	norank_f_norank_o_Saccharimonadales
OTU5789	D00C	-0.784476	0.5	M4	Peripherals	Patescibacteria	Saccharimonadia	Saccharimonadales	norank_o_Saccharimonadales	norank_f_norank_o_Saccharimonadales
OTU6845	D00C	-0.950141	0	M4	Peripherals	Planctomycetota	Phycisphaerae	Phycisphaerales	Phycisphaeraceae	Urania-1B-19_marine_sediment_group
OTU8844	D00C	-1.11581	0	M4	Peripherals	Proteobacteria	Alphaproteobacteria	Kiloniellales	Kiloniellaceae	norank_f_Kiloniellaceae
OTU8742	D00C	-1.28147	0	M4	Peripherals	Proteobacteria	Alphaproteobacteria	Rhizobiales	Hyphomicrobiaceae	Filomicrobium
OTU4649	D00C	-0.784476	0.32	M4	Peripherals	Proteobacteria	Alphaproteobacteria	Rhodobacterales	Rhodobacteraceae	norank_f_Rhodobacteraceae
OTU5638	D00C	0.209518	0.459184	M4	Peripherals	Proteobacteria	Alphaproteobacteria	Rhodobacterales	Rhodobacteraceae	Sulfitobacter
OTU8880	D00C	1.03785	0.277778	M4	Peripherals	Proteobacteria	Alphaproteobacteria	Sphingomonadales	Sphingomonadaceae	Erythrobacter
OTU2753	D00C	-1.28147	0	M4	Peripherals	Proteobacteria	Gammaproteobacteria	B2M28	norank_o_B2M28	norank_f_norank_o_B2M28
OTU6816	D00C	-1.11581	0.444444	M4	Peripherals	Proteobacteria	Gammaproteobacteria	B2M28	norank_o_B2M28	norank_f_norank_o_B2M28
OTU1288	D00C	-1.11581	0	M4	Peripherals	Proteobacteria	Gammaproteobacteria	Cellvibrionales	Halieaceae	unclassified_f_Halieaceae
OTU1402	D00C	-0.61881	0.408163	M4	Peripherals	Proteobacteria	Gammaproteobacteria	Gammaproteobacteria_Incertae_Sedis	unclassified_o_Gammaproteobacteria_Incertae_Sedis	norank_f_unclassified
OTU1234	D00C	0.0438527	0.375	M4	Peripherals	Proteobacteria	Gammaproteobacteria	norank_c_Gammaproteobacteria	norank_o_norank_c_Gammaproteobacteria	norank_f_norank_o_norank_c_Gammaproteobacteria
OTU8876	D00C	0.706515	0.548753	M4	Peripherals	Proteobacteria	Gammaproteobacteria	Steroidobacterales	Woeseiaceae	Woeseia
OTU8182	D00C	0.0438527	0	M4	Peripherals	Verrucomicrobiota	Verrucomicrobiae	Verrucomicrobiales	DEV007	norank_f_DEV007
OTU3068	D00C	-0.121813	0.34	M4	Peripherals	Verrucomicrobiota	Verrucomicrobiae	Verrucomicrobiales	Rubritaleaceae	Roseibacillus
OTU2715	D00C	0.730297	0.5	M5	Peripherals	Chloroflexi	Anaerolineae	Anaerolineales	Anaerolineaceae	norank_f_Anaerolineaceae
OTU8643	D00C	-1.09545	0	M5	Peripherals	Latescibacterota	norank_p_Latescibacterota	norank_c_norank_p_Latescibacterota	norank_o_norank_c_norank_p_Latescibacterota	norank_f_norank_o_norank_c_norank_p_Latescibacterota
OTU2283	D00C	-1.09545	0.666667	M5	Connectors	Proteobacteria	Gammaproteobacteria	Steroidobacterales	Woeseiaceae	Woeseia
OTU1282	D00C	0.730297	0.444444	M5	Peripherals	Verrucomicrobiota	Chlamydiae	Chlamydiales	unclassified_o_Chlamydiales	unclassified_o_Chlamydiales
OTU1287	D00C	0.730297	0.444444	M5	Peripherals	Verrucomicrobiota	Verrucomicrobiae	Verrucomicrobiales	Rubritaleaceae	Haloferula
OTU8147	D00C	0.377964	0.5	M6	Peripherals	Acidobacteriota	Thermoanaerobaculia	Thermoanaerobaculales	Thermoanaerobaculaceae	Subgroup_23
OTU2561	D00C	1.70084	0	M6	Peripherals	Actinobacteriota	Acidimicrobiia	Actinomarinales	norank_o_Actinomarinales	norank_f_norank_o_Actinomarinales
OTU994	D00C	-0.944911	0	M6	Peripherals	Bdellovibrionota	Bdellovibrionia	Bdellovibrionales	Bdellovibrionaceae	OM27_clade
OTU8638	D00C	0.377964	0	M6	Peripherals	Chloroflexi	Anaerolineae	SBR1031	norank_o_SBR1031	norank_f_norank_o_SBR1031
OTU5275	D00C	0.377964	0	M6	Peripherals	Latescibacterota	norank_p_Latescibacterota	norank_c_norank_p_Latescibacterota	norank_o_norank_c_norank_p_Latescibacterota	norank_f_norank_o_norank_c_norank_p_Latescibacterota
OTU5119	D00C	-0.944911	0	M6	Peripherals	Proteobacteria	Alphaproteobacteria	Rhodobacterales	Rhodobacteraceae	Marivita
OTU3117	D00C	-0.944911	0	M6	Peripherals	Spirochaetota	Leptospirae	Leptospirales	Leptospiraceae	RBG-16-49-21
OTU8538	D00C	-0.241523	0	M7	Peripherals	Bacteroidota	Bacteroidia	Marinilabiliales	Marinilabiliaceae	norank_f_Marinilabiliaceae
OTU2427	D00C	-1.20761	0	M7	Peripherals	Bacteroidota	Bacteroidia	Chitinophagales	Saprospiraceae	norank_f_Saprospiraceae
OTU5500	D00C	-1.20761	0	M7	Peripherals	Bacteroidota	Bacteroidia	Cytophagales	Cyclobacteriaceae	norank_f_Cyclobacteriaceae
OTU8326	D00C	0.724569	0	M7	Peripherals	Bacteroidota	Bacteroidia	Cytophagales	Cyclobacteriaceae	norank_f_Cyclobacteriaceae
OTU8976	D00C	-0.241523	0	M7	Peripherals	Desulfobacterota	Desulfobulbia	Desulfobulbales	Desulfocapsaceae	norank_f_Desulfocapsaceae
OTU2477	D00C	1.69066	0	M7	Peripherals	Patescibacteria	Saccharimonadia	Saccharimonadales	norank_o_Saccharimonadales	norank_f_norank_o_Saccharimonadales
OTU2771	D00C	0.724569	0.375	M7	Peripherals	Proteobacteria	Gammaproteobacteria	Cellvibrionales	Halieaceae	Halioglobus
OTU8451	D00C	-0.241523	0	M7	Peripherals	Proteobacteria	Gammaproteobacteria	Thiotrichales	Thiotrichaceae	norank_f_Thiotrichaceae
OTU7566	D00C	1.5	0.375	M8	Peripherals	Chloroflexi	KD4-96	norank_c_KD4-96	norank_o_norank_c_KD4-96	norank_f_norank_o_norank_c_KD4-96
OTU46	D00C	-0.5	0	M8	Peripherals	Latescibacterota	Latescibacteria	Latescibacterales	Latescibacteraceae	norank_f_Latescibacteraceae
OTU5319	D00C	-0.5	0	M8	Peripherals	NB1-j	norank_p_NB1-j	norank_c_norank_p_NB1-j	norank_o_norank_c_norank_p_NB1-j	norank_f_norank_o_norank_c_norank_p_NB1-j
OTU3134	D00C	-0.5	0	M8	Peripherals	Proteobacteria	Gammaproteobacteria	BD7-8	norank_o_BD7-8	norank_f_norank_o_BD7-8
OTU7994	D00C	-0.57735	0	M9	Peripherals	Chloroflexi	JG30-KF-CM66	norank_c_JG30-KF-CM66	norank_o_norank_c_JG30-KF-CM66	norank_f_norank_o_norank_c_JG30-KF-CM66
OTU1372	D00C	1.1547	0	M9	Peripherals	Patescibacteria	ABY1	Candidatus_Falkowbacteria	norank_o_Candidatus_Falkowbacteria	norank_f_norank_o_Candidatus_Falkowbacteria
OTU8689	D00C	-0.57735	0	M9	Peripherals	Patescibacteria	Parcubacteria	Candidatus_Kaiserbacteria	norank_o_Candidatus_Kaiserbacteria	norank_f_norank_o_Candidatus_Kaiserbacteria
OTU1954	D05C	-1.0299	0	M1	Peripherals	Actinobacteriota	Coriobacteriia	OPB41	norank_o_OPB41	norank_f_norank_o_OPB41
OTU3442	D05C	-0.109564	0	M1	Peripherals	Bacteroidota	Bacteroidia	Marinilabiliales	Marinifilaceae	Marinifilum
OTU7872	D05C	-0.569734	0.5	M1	Peripherals	Bacteroidota	Bacteroidia	Marinilabiliales	Marinifilaceae	Marinifilum
OTU8285	D05C	2.19128	0.197531	M1	Peripherals	Bacteroidota	Bacteroidia	Marinilabiliales	Marinifilaceae	Marinifilum
OTU3160	D05C	-1.0299	0	M1	Peripherals	Bacteroidota	Bacteroidia	Marinilabiliales	Marinifilaceae	norank_f_Marinifilaceae
OTU3231	D05C	-1.0299	0	M1	Peripherals	Bacteroidota	Bacteroidia	Marinilabiliales	Marinifilaceae	norank_f_Marinifilaceae
OTU3313	D05C	-0.569734	0	M1	Peripherals	Bacteroidota	Bacteroidia	Marinilabiliales	Marinifilaceae	norank_f_Marinifilaceae
OTU4390	D05C	1.73111	0.345679	M1	Peripherals	Bacteroidota	Bacteroidia	Marinilabiliales	Marinifilaceae	norank_f_Marinifilaceae
OTU7882	D05C	0.810775	0.408163	M1	Peripherals	Bacteroidota	Bacteroidia	Marinilabiliales	Marinilabiliaceae	Carboxylicivirga
OTU8257	D05C	-0.109564	0.375	M1	Peripherals	Bacteroidota	Bacteroidia	Marinilabiliales	Prolixibacteraceae	Draconibacterium
OTU3154	D05C	-1.0299	0	M1	Peripherals	Bacteroidota	Bacteroidia	Marinilabiliales	Prolixibacteraceae	norank_f_Prolixibacteraceae
OTU2405	D05C	1.27094	0.642857	M1	Connectors	Bacteroidota	Bacteroidia	Flavobacteriales	Flavobacteriaceae	Lutimonas
OTU7900	D05C	1.27094	0.375	M1	Peripherals	Bacteroidota	Bacteroidia	Sphingobacteriales	unclassified_o_Sphingobacteriales	unclassified_o_Sphingobacteriales
OTU4745	D05C	0.350605	0	M1	Peripherals	Bacteroidota	Bacteroidia	unclassified_c_Bacteroidia	unclassified_c_Bacteroidia	unclassified_c_Bacteroidia
OTU1425	D05C	-0.569734	0.625	M1	Connectors	Chloroflexi	KD4-96	norank_c_KD4-96	norank_o_norank_c_KD4-96	norank_f_norank_o_norank_c_KD4-96
OTU1700	D05C	-1.0299	0	M1	Peripherals	Desulfobacterota	Desulfobacteria	Desulfobacterales	Desulfobacteraceae	Desulfotignum
OTU3316	D05C	0.350605	0.5	M1	Peripherals	Desulfobacterota	Desulfovibrionia	Desulfovibrionales	Desulfovibrionaceae	Desulfovibrio
OTU4427	D05C	0.350605	0.489796	M1	Peripherals	Desulfobacterota	Desulfovibrionia	Desulfovibrionales	Desulfovibrionaceae	Desulfovibrio
OTU4553	D05C	-1.0299	0	M1	Peripherals	Firmicutes	Clostridia	Clostridia_vadinBB60_group	norank_o_Clostridia_vadinBB60_group	norank_f_norank_o_Clostridia_vadinBB60_group
OTU8104	D05C	0.350605	0	M1	Peripherals	Firmicutes	Clostridia	Clostridiales	Clostridiaceae	Clostridium_sensu_stricto_17
OTU2933	D05C	-1.0299	0	M1	Peripherals	Firmicutes	Clostridia	Clostridiales	Clostridiaceae	Clostridium_sensu_stricto_7
OTU4621	D05C	1.27094	0.244898	M1	Peripherals	Firmicutes	Clostridia	Clostridiales	Clostridiaceae	norank_f_Clostridiaceae
OTU8080	D05C	1.73111	1.11022e-16	M1	Peripherals	Firmicutes	Clostridia	Clostridiales	Clostridiaceae	Oceanirhabdus
OTU7947	D05C	-0.109564	0.375	M1	Peripherals	Firmicutes	Clostridia	Clostridiales	Clostridiaceae	Proteiniclasticum
OTU3764	D05C	-1.0299	0	M1	Peripherals	Firmicutes	Clostridia	Lachnospirales	Lachnospiraceae	Anaerostignum
OTU2866	D05C	1.27094	0.679688	M1	Connectors	Firmicutes	Clostridia	norank_c_Clostridia	Hungateiclostridiaceae	norank_f_Hungateiclostridiaceae
OTU8118	D05C	-0.109564	0.5	M1	Peripherals	Firmicutes	Clostridia	Oscillospirales	Oscillospiraceae	Colidextribacter
OTU7939	D05C	-0.109564	0	M1	Peripherals	Firmicutes	Clostridia	Peptostreptococcales-Tissierellales	Anaerovoracaceae	Anaerovorax
OTU4767	D05C	0.350605	0.32	M1	Peripherals	Firmicutes	Clostridia	Peptostreptococcales-Tissierellales	Anaerovoracaceae	norank_f_Anaerovoracaceae
OTU8219	D05C	-1.0299	0	M1	Peripherals	Firmicutes	Clostridia	Peptostreptococcales-Tissierellales	Anaerovoracaceae	unclassified_f_Anaerovoracaceae
OTU7945	D05C	-1.0299	0	M1	Peripherals	Firmicutes	Clostridia	Peptostreptococcales-Tissierellales	Dethiosulfatibacteraceae	Dethiosulfatibacter
OTU5540	D05C	0.350605	0.32	M1	Peripherals	Firmicutes	Clostridia	Peptostreptococcales-Tissierellales	Fusibacteraceae	Fusibacter
OTU3488	D05C	1.27094	0	M1	Peripherals	Firmicutes	Clostridia	Peptostreptococcales-Tissierellales	GoM-GC232-4463-Bac1	norank_f_GoM-GC232-4463-Bac1
OTU6688	D05C	0.810775	0.277778	M1	Peripherals	Firmicutes	Clostridia	Peptostreptococcales-Tissierellales	norank_o_Peptostreptococcales-Tissierellales	JTB215
OTU4750	D05C	-1.0299	0	M1	Peripherals	Firmicutes	Clostridia	Peptostreptococcales-Tissierellales	norank_o_Peptostreptococcales-Tissierellales	livecontrolB21
OTU4268	D05C	-1.0299	0	M1	Peripherals	Firmicutes	Clostridia	Peptostreptococcales-Tissierellales	norank_o_Peptostreptococcales-Tissierellales	MCWD3
OTU6617	D05C	0.350605	0	M1	Peripherals	Firmicutes	Clostridia	Peptostreptococcales-Tissierellales	Peptostreptococcaceae	Peptoclostridium
OTU6881	D05C	-1.0299	0	M1	Peripherals	Firmicutes	Clostridia	Peptostreptococcales-Tissierellales	Sedimentibacteraceae	Sedimentibacter
OTU2979	D05C	-1.0299	0	M1	Peripherals	Firmicutes	Clostridia	Peptostreptococcales-Tissierellales	Thermotaleaceae	Crassaminicella
OTU7920	D05C	-1.0299	0	M1	Peripherals	Firmicutes	Clostridia	Peptostreptococcales-Tissierellales	unclassified_o_Peptostreptococcales-Tissierellales	unclassified_o_Peptostreptococcales-Tissierellales
OTU2759	D05C	1.73111	0.345679	M1	Peripherals	Firmicutes	Desulfitobacteriia	Desulfitobacteriales	norank_o_Desulfitobacteriales	norank_f_norank_o_Desulfitobacteriales
OTU6374	D05C	-0.109564	0.48	M1	Peripherals	Firmicutes	Desulfitobacteriia	Desulfitobacteriales	norank_o_Desulfitobacteriales	norank_f_norank_o_Desulfitobacteriales
OTU3171	D05C	0	0	M10	Peripherals	Bacteroidota	Bacteroidia	Flavobacteriales	Cryomorphaceae	unclassified_f_Cryomorphaceae
OTU8370	D05C	0	0.5	M10	Peripherals	Proteobacteria	Gammaproteobacteria	Cellvibrionales	Halieaceae	Halioglobus
OTU2620	D05C	0	0	M11	Peripherals	Actinobacteriota	Acidimicrobiia	Microtrichales	Microtrichaceae	Sva0996_marine_group
OTU3583	D05C	0	0	M11	Peripherals	Bacteroidota	Bacteroidia	Bacteroidales	Bacteroidaceae	Bacteroides
OTU2774	D05C	0	0	M12	Peripherals	Acidobacteriota	Subgroup_22	norank_c_Subgroup_22	norank_o_norank_c_Subgroup_22	norank_f_norank_o_norank_c_Subgroup_22
OTU5870	D05C	0	0	M12	Peripherals	Calditrichota	Calditrichia	Calditrichales	Calditrichaceae	Caldithrix
OTU7911	D05C	0	0	M13	Peripherals	Bacteroidota	Bacteroidia	Marinilabiliales	Marinifilaceae	Marinifilum
OTU2009	D05C	0	0	M13	Peripherals	Firmicutes	Clostridia	Clostridiales	Clostridiaceae	Clostridium_sensu_stricto_7
OTU2828	D05C	0	0	M14	Peripherals	Bacteroidota	Bacteroidia	Bacteroidales	Bacteroidaceae	Bacteroides
OTU8378	D05C	0	0	M14	Peripherals	Proteobacteria	Gammaproteobacteria	Vibrionales	Vibrionaceae	Vibrio
OTU7870	D05C	0	0	M15	Peripherals	Firmicutes	Clostridia	Peptostreptococcales-Tissierellales	Thermotaleaceae	Crassaminicella
OTU8689	D05C	0	0	M15	Peripherals	Patescibacteria	Parcubacteria	Candidatus_Kaiserbacteria	norank_o_Candidatus_Kaiserbacteria	norank_f_norank_o_Candidatus_Kaiserbacteria
OTU7993	D05C	0	0	M16	Peripherals	Bacteroidota	Bacteroidia	Chitinophagales	norank_o_Chitinophagales	norank_f_norank_o_Chitinophagales
OTU73	D05C	0	0	M16	Peripherals	Desulfobacterota	Syntrophobacteria	Syntrophobacterales	norank_o_Syntrophobacterales	norank_f_norank_o_Syntrophobacterales
OTU4762	D05C	0	0	M17	Peripherals	Bacteroidota	Bacteroidia	Flavobacteriales	Flavobacteriaceae	Muricauda
OTU8907	D05C	0	0	M17	Peripherals	Chloroflexi	Anaerolineae	Caldilineales	Caldilineaceae	norank_f_Caldilineaceae
OTU644	D05C	0	0	M18	Peripherals	Bacteroidota	Bacteroidia	Bacteroidales	Bacteroidetes_BD2-2	norank_f_Bacteroidetes_BD2-2
OTU2036	D05C	0	0	M18	Peripherals	Latescibacterota	norank_p_Latescibacterota	norank_c_norank_p_Latescibacterota	norank_o_norank_c_norank_p_Latescibacterota	norank_f_norank_o_norank_c_norank_p_Latescibacterota
OTU3418	D05C	0	0	M19	Peripherals	Bacteroidota	Bacteroidia	Bacteroidales	unclassified_o_Bacteroidales	unclassified_o_Bacteroidales
OTU6875	D05C	0	0	M19	Peripherals	Fusobacteriota	Fusobacteriia	Fusobacteriales	Fusobacteriaceae	Ilyobacter
OTU4848	D05C	-1.32003	0	M2	Peripherals	Acidobacteriota	Thermoanaerobaculia	Thermoanaerobaculales	Thermoanaerobaculaceae	Subgroup_23
OTU8757	D05C	-0.89734	0	M2	Peripherals	Acidobacteriota	Thermoanaerobaculia	Thermoanaerobaculales	Thermoanaerobaculaceae	Subgroup_23
OTU1874	D05C	0.370716	0	M2	Peripherals	Actinobacteriota	Acidimicrobiia	Actinomarinales	norank_o_Actinomarinales	norank_f_norank_o_Actinomarinales
OTU3968	D05C	-0.263312	0.244898	M2	Peripherals	Actinobacteriota	Acidimicrobiia	Actinomarinales	norank_o_Actinomarinales	norank_f_norank_o_Actinomarinales
OTU4838	D05C	-0.89734	0	M2	Peripherals	Actinobacteriota	Acidimicrobiia	Actinomarinales	norank_o_Actinomarinales	norank_f_norank_o_Actinomarinales
OTU5444	D05C	-0.263312	0.244898	M2	Peripherals	Actinobacteriota	Acidimicrobiia	Actinomarinales	norank_o_Actinomarinales	norank_f_norank_o_Actinomarinales
OTU5570	D05C	1.00474	0	M2	Peripherals	Actinobacteriota	Acidimicrobiia	Actinomarinales	norank_o_Actinomarinales	norank_f_norank_o_Actinomarinales
OTU5783	D05C	-1.32003	0	M2	Peripherals	Actinobacteriota	Acidimicrobiia	Actinomarinales	norank_o_Actinomarinales	norank_f_norank_o_Actinomarinales
OTU7449	D05C	-0.263312	0.244898	M2	Peripherals	Actinobacteriota	Acidimicrobiia	Actinomarinales	norank_o_Actinomarinales	norank_f_norank_o_Actinomarinales
OTU8195	D05C	-0.474655	0	M2	Peripherals	Actinobacteriota	Acidimicrobiia	Actinomarinales	norank_o_Actinomarinales	norank_f_norank_o_Actinomarinales
OTU8657	D05C	2.06146	0	M2	Peripherals	Actinobacteriota	Acidimicrobiia	Actinomarinales	norank_o_Actinomarinales	norank_f_norank_o_Actinomarinales
OTU8804	D05C	1.21609	0	M2	Peripherals	Actinobacteriota	Acidimicrobiia	Actinomarinales	norank_o_Actinomarinales	norank_f_norank_o_Actinomarinales
OTU2506	D05C	0.159373	0.34	M2	Peripherals	Actinobacteriota	Acidimicrobiia	Microtrichales	Ilumatobacteraceae	Ilumatobacter
OTU2589	D05C	-1.32003	0	M2	Peripherals	Actinobacteriota	Acidimicrobiia	Microtrichales	Ilumatobacteraceae	Ilumatobacter
OTU5128	D05C	0.793401	0.152778	M2	Peripherals	Actinobacteriota	Acidimicrobiia	Microtrichales	Ilumatobacteraceae	Ilumatobacter
OTU5765	D05C	0.370716	0	M2	Peripherals	Actinobacteriota	Acidimicrobiia	Microtrichales	Ilumatobacteraceae	Ilumatobacter
OTU4815	D05C	0.159373	0	M2	Peripherals	Actinobacteriota	Acidimicrobiia	Microtrichales	Microtrichaceae	norank_f_Microtrichaceae
OTU7644	D05C	1.63877	0.605619	M2	Peripherals	Actinobacteriota	Acidimicrobiia	Microtrichales	Microtrichaceae	norank_f_Microtrichaceae
OTU5732	D05C	-1.32003	0	M2	Peripherals	Actinobacteriota	Coriobacteriia	OPB41	norank_o_OPB41	norank_f_norank_o_OPB41
OTU3984	D05C	0.159373	0	M2	Peripherals	Bacteroidota	Bacteroidia	Bacteroidales	Bacteroidetes_BD2-2	norank_f_Bacteroidetes_BD2-2
OTU2824	D05C	0.159373	0.197531	M2	Peripherals	Bacteroidota	Bacteroidia	Marinilabiliales	Marinilabiliaceae	Carboxylicivirga
OTU3270	D05C	-0.0519695	0.37037	M2	Peripherals	Bacteroidota	Bacteroidia	Marinilabiliales	Prolixibacteraceae	Draconibacterium
OTU3536	D05C	0.370716	0.297521	M2	Peripherals	Bacteroidota	Bacteroidia	Flavobacteriales	Flavobacteriaceae	Actibacter
OTU7744	D05C	-0.89734	0	M2	Peripherals	Bacteroidota	Bacteroidia	Flavobacteriales	Flavobacteriaceae	Aquibacter
OTU3806	D05C	1.85011	0	M2	Peripherals	Bacteroidota	Bacteroidia	Flavobacteriales	Flavobacteriaceae	Arcticiflavibacter
OTU455	D05C	0.793401	0	M2	Peripherals	Bacteroidota	Bacteroidia	Flavobacteriales	Flavobacteriaceae	Arcticiflavibacter
OTU7254	D05C	-1.32003	0	M2	Peripherals	Bacteroidota	Bacteroidia	Flavobacteriales	Flavobacteriaceae	Gilvibacter
OTU7083	D05C	1.63877	0.117188	M2	Peripherals	Bacteroidota	Bacteroidia	Flavobacteriales	Flavobacteriaceae	Maribacter
OTU4132	D05C	1.00474	0	M2	Peripherals	Bacteroidota	Bacteroidia	Flavobacteriales	Flavobacteriaceae	Muriicola
OTU442	D05C	1.85011	0	M2	Peripherals	Bacteroidota	Bacteroidia	Flavobacteriales	Flavobacteriaceae	Muriicola
OTU1080	D05C	-0.685998	0	M2	Peripherals	Bacteroidota	Bacteroidia	Flavobacteriales	Flavobacteriaceae	norank_f_Flavobacteriaceae
OTU3992	D05C	1.00474	0.142012	M2	Peripherals	Bacteroidota	Bacteroidia	Flavobacteriales	Flavobacteriaceae	Robiginitalea
OTU7527	D05C	0.159373	0.197531	M2	Peripherals	Bacteroidota	Bacteroidia	Flavobacteriales	Flavobacteriaceae	Robiginitalea
OTU6543	D05C	0.582059	0	M2	Peripherals	Bacteroidota	Bacteroidia	Flavobacteriales	Flavobacteriaceae	Ulvibacter
OTU6403	D05C	0.370716	0	M2	Peripherals	Bacteroidota	Bacteroidia	Flavobacteriales	Flavobacteriaceae	Winogradskyella
OTU7440	D05C	-0.474655	0	M2	Peripherals	Bacteroidota	Bacteroidia	Flavobacteriales	Flavobacteriaceae	Winogradskyella
OTU1945	D05C	-0.685998	0	M2	Peripherals	Bacteroidota	Ignavibacteria	Ignavibacteriales	Melioribacteraceae	IheB3-7
OTU1677	D05C	0.370716	0	M2	Peripherals	Desulfobacterota	Desulfobulbia	Desulfobulbales	Desulfocapsaceae	norank_f_Desulfocapsaceae
OTU2086	D05C	0.582059	0.639456	M2	Connectors	Desulfobacterota	Desulfobulbia	Desulfobulbales	Desulfocapsaceae	norank_f_Desulfocapsaceae
OTU2340	D05C	1.63877	0.296296	M2	Peripherals	Desulfobacterota	Desulfobulbia	Desulfobulbales	Desulfocapsaceae	norank_f_Desulfocapsaceae
OTU4214	D05C	-1.32003	0	M2	Peripherals	Desulfobacterota	Desulfobulbia	Desulfobulbales	Desulfocapsaceae	norank_f_Desulfocapsaceae
OTU8976	D05C	-0.685998	0	M2	Peripherals	Desulfobacterota	Desulfobulbia	Desulfobulbales	Desulfocapsaceae	norank_f_Desulfocapsaceae
OTU6454	D05C	-1.32003	0	M2	Peripherals	Firmicutes	Clostridia	Clostridiales	Clostridiaceae	Clostridium_sensu_stricto_7
OTU4831	D05C	-0.685998	0.444444	M2	Peripherals	Firmicutes	Clostridia	norank_c_Clostridia	Hungateiclostridiaceae	norank_f_Hungateiclostridiaceae
OTU3439	D05C	0.370716	0.31405	M2	Peripherals	Firmicutes	Clostridia	Peptostreptococcales-Tissierellales	Peptostreptococcaceae	Romboutsia
OTU3593	D05C	-1.32003	0.5	M2	Peripherals	Fusobacteriota	Fusobacteriia	Fusobacteriales	Fusobacteriaceae	Fusobacterium
OTU318	D05C	-0.263312	0.244898	M2	Peripherals	Gemmatimonadota	PAUC43f_marine_benthigroup	norank_c_PAUC43f_marine_benthic_group	norank_o_norank_c_PAUC43marine_benthic_group	norank_f_norank_o_norank_c_PAUC43f_marine_benthic_group
OTU1365	D05C	-0.89734	0	M2	Peripherals	Myxococcota	Polyangia	Polyangiales	Sandaracinaceae	norank_f_Sandaracinaceae
OTU1605	D05C	1.42743	0.226562	M2	Peripherals	Myxococcota	Polyangia	Polyangiales	Sandaracinaceae	norank_f_Sandaracinaceae
OTU5092	D05C	-0.474655	0	M2	Peripherals	Patescibacteria	Saccharimonadia	Saccharimonadales	norank_o_Saccharimonadales	norank_f_norank_o_Saccharimonadales
OTU5465	D05C	-0.685998	0	M2	Peripherals	Proteobacteria	Alphaproteobacteria	Rhodobacterales	Rhodobacteraceae	Boseongicola
OTU3656	D05C	-1.10868	0	M2	Peripherals	Proteobacteria	Alphaproteobacteria	Rhodobacterales	Rhodobacteraceae	Ruegeria
OTU6816	D05C	-0.0519695	0.37037	M2	Peripherals	Proteobacteria	Gammaproteobacteria	B2M28	norank_o_B2M28	norank_f_norank_o_B2M28
OTU3142	D05C	0.159373	0.197531	M2	Peripherals	Proteobacteria	Gammaproteobacteria	Cellvibrionales	Halieaceae	Halioglobus
OTU6578	D05C	-1.32003	0	M2	Peripherals	Proteobacteria	Gammaproteobacteria	Chromatiales	Chromatiaceae	Candidatus_Thiobios
OTU7782	D05C	-1.10868	0.5	M2	Peripherals	Proteobacteria	Gammaproteobacteria	Gammaproteobacteria_Incertae_Sedis	unclassified_o_Gammaproteobacteria_Incertae_Sedis	norank_f_unclassified
OTU1508	D05C	-1.32003	0	M2	Peripherals	Proteobacteria	Gammaproteobacteria	Steroidobacterales	Woeseiaceae	Woeseia
OTU2283	D05C	-0.263312	0	M2	Peripherals	Proteobacteria	Gammaproteobacteria	Steroidobacterales	Woeseiaceae	Woeseia
OTU5455	D05C	1.85011	0	M2	Peripherals	Proteobacteria	Gammaproteobacteria	Steroidobacterales	Woeseiaceae	Woeseia
OTU5653	D05C	1.21609	0.132653	M2	Peripherals	Proteobacteria	Gammaproteobacteria	Steroidobacterales	Woeseiaceae	Woeseia
OTU8876	D05C	-0.0519695	1.11022e-16	M2	Peripherals	Proteobacteria	Gammaproteobacteria	Steroidobacterales	Woeseiaceae	Woeseia
OTU1306	D05C	0	0	M20	Peripherals	Acidobacteriota	Thermoanaerobaculia	Thermoanaerobaculales	Thermoanaerobaculaceae	Subgroup_10
OTU1402	D05C	0	0	M20	Peripherals	Proteobacteria	Gammaproteobacteria	Gammaproteobacteria_Incertae_Sedis	unclassified_o_Gammaproteobacteria_Incertae_Sedis	norank_f_unclassified
OTU6680	D05C	-0.654654	0	M3	Peripherals	Actinobacteriota	Acidimicrobiia	Actinomarinales	norank_o_Actinomarinales	norank_f_norank_o_Actinomarinales
OTU7092	D05C	-0.654654	0.59375	M3	Peripherals	Actinobacteriota	Acidimicrobiia	Actinomarinales	norank_o_Actinomarinales	norank_f_norank_o_Actinomarinales
OTU8490	D05C	0	0	M3	Peripherals	Actinobacteriota	Acidimicrobiia	Actinomarinales	norank_o_Actinomarinales	norank_f_norank_o_Actinomarinales
OTU482	D05C	0.654654	0	M3	Peripherals	Bacteroidota	Bacteroidia	Chitinophagales	norank_o_Chitinophagales	norank_f_norank_o_Chitinophagales
OTU6880	D05C	-0.654654	0	M3	Peripherals	Bacteroidota	Bacteroidia	Flavobacteriales	Flavobacteriaceae	Aquibacter
OTU6854	D05C	-0.654654	0.5	M3	Peripherals	Chloroflexi	Anaerolineae	Caldilineales	Caldilineaceae	norank_f_Caldilineaceae
OTU1119	D05C	2.61861	0.375	M3	Module hubs	Desulfobacterota	Desulfobacteria	Desulfobacterales	Desulfosarcinaceae	Sva0081_sediment_group
OTU1936	D05C	1.30931	0.489796	M3	Peripherals	Desulfobacterota	Desulfobacteria	Desulfobacterales	Desulfosarcinaceae	Sva0081_sediment_group
OTU8881	D05C	-0.654654	0	M3	Peripherals	Desulfobacterota	Desulfobacteria	Desulfobacterales	Desulfosarcinaceae	Sva0081_sediment_group
OTU530	D05C	-0.654654	0	M3	Peripherals	Desulfobacterota	Syntrophobacteria	Syntrophobacterales	norank_o_Syntrophobacterales	norank_f_norank_o_Syntrophobacterales
OTU5649	D05C	0	0	M3	Peripherals	Proteobacteria	Alphaproteobacteria	Rhodobacterales	Rhodobacteraceae	Roseobacter
OTU2641	D05C	0	0.444444	M3	Peripherals	Proteobacteria	Alphaproteobacteria	unclassified_c_Alphaproteobacteria	unclassified_c_Alphaproteobacteria	unclassified_c_Alphaproteobacteria
OTU1707	D05C	-0.654654	0	M3	Peripherals	Sva0485	norank_p_Sva0485	norank_c_norank_p_Sva0485	norank_o_norank_c_norank_p_Sva0485	norank_f_norank_o_norank_c_norank_p_Sva0485
OTU250	D05C	-0.731921	0.48	M4	Peripherals	Actinobacteriota	Acidimicrobiia	Actinomarinales	norank_o_Actinomarinales	norank_f_norank_o_Actinomarinales
OTU791	D05C	-0.277359	0.375	M4	Peripherals	Actinobacteriota	Acidimicrobiia	Actinomarinales	norank_o_Actinomarinales	norank_f_norank_o_Actinomarinales
OTU8649	D05C	-1.03496	0	M4	Peripherals	Actinobacteriota	Acidimicrobiia	Actinomarinales	norank_o_Actinomarinales	norank_f_norank_o_Actinomarinales
OTU8678	D05C	-0.125839	0.345679	M4	Peripherals	Actinobacteriota	Acidimicrobiia	Actinomarinales	norank_o_Actinomarinales	norank_f_norank_o_Actinomarinales
OTU2224	D05C	-0.42888	0.408163	M4	Peripherals	Actinobacteriota	Actinobacteria	Propionibacteriales	Propionibacteriaceae	norank_f_Propionibacteriaceae
OTU3282	D05C	-0.731921	0	M4	Peripherals	Bacteroidota	Bacteroidia	Marinilabiliales	Marinifilaceae	Marinifilum
OTU3398	D05C	0.177202	0	M4	Peripherals	Bacteroidota	Bacteroidia	Marinilabiliales	Marinifilaceae	Marinifilum
OTU3899	D05C	-0.277359	0.244898	M4	Peripherals	Bacteroidota	Bacteroidia	Marinilabiliales	Marinifilaceae	Marinifilum
OTU4291	D05C	-0.731921	0	M4	Peripherals	Bacteroidota	Bacteroidia	Marinilabiliales	Marinifilaceae	Marinifilum
OTU4865	D21C	3.60546	0.277778	M6	Module hubs	Desulfobacterota	Desulfobacteria	Desulfobacterales	Desulfobacteraceae	Desulfobacter
OTU4812	D05C	2.29849	0.1504	M4	Peripherals	Bacteroidota	Bacteroidia	Marinilabiliales	Marinifilaceae	Marinifilum
OTU4788	D30C	3.89298	0.223537	M5	Module hubs	Desulfobacterota	Desulfobacteria	Desulfobacterales	Desulfobacteraceae	Desulfobacter
OTU8098	D05C	-0.883441	0	M4	Peripherals	Bacteroidota	Bacteroidia	Marinilabiliales	Marinifilaceae	Marinifilum
OTU4209	D05C	0.0256814	0.32	M4	Peripherals	Bacteroidota	Bacteroidia	Marinilabiliales	Marinifilaceae	norank_f_Marinifilaceae
OTU8078	D05C	0.631763	0	M4	Peripherals	Bacteroidota	Bacteroidia	Marinilabiliales	Marinifilaceae	norank_f_Marinifilaceae
OTU3531	D05C	-0.42888	0.277778	M4	Peripherals	Bacteroidota	Bacteroidia	Bacteroidales	Paludibacteraceae	norank_f_Paludibacteraceae
OTU3457	D05C	-0.125839	0.46	M4	Peripherals	Bacteroidota	Bacteroidia	Marinilabiliales	Prolixibacteraceae	Draconibacterium
OTU4266	D05C	0.328722	0	M4	Peripherals	Bacteroidota	Bacteroidia	Marinilabiliales	Prolixibacteraceae	Draconibacterium
OTU5333	D05C	1.84393	0.32	M4	Peripherals	Bacteroidota	Bacteroidia	Marinilabiliales	Prolixibacteraceae	Draconibacterium
OTU3271	D05C	0.0256814	0	M4	Peripherals	Bacteroidota	Bacteroidia	Marinilabiliales	Prolixibacteraceae	Roseimarinus
OTU3163	D05C	0.328722	0.165289	M4	Peripherals	Bacteroidota	Bacteroidia	Marinilabiliales	Prolixibacteraceae	Sunxiuqinia
OTU4187	D12C	3.28306	0.103725	M3	Module hubs	Desulfobacterota	Desulfobulbia	Desulfobulbales	Desulfobulbaceae	Desulfobulbus
OTU2396	D05C	-0.42888	0.408163	M4	Peripherals	Bacteroidota	Bacteroidia	Chitinophagales	Saprospiraceae	norank_f_Saprospiraceae
OTU7825	D05C	-1.03496	0	M4	Peripherals	Bacteroidota	Bacteroidia	Flavobacteriales	Flavobacteriaceae	unclassified_f_Flavobacteriaceae
OTU7549	D05C	-0.5804	0.32	M4	Peripherals	Campilobacterota	Campylobacteria	Campylobacterales	Sulfurovaceae	Sulfurovum
OTU2715	D05C	-0.42888	0.408163	M4	Peripherals	Chloroflexi	Anaerolineae	Anaerolineales	Anaerolineaceae	norank_f_Anaerolineaceae
OTU637	D05C	-0.731921	0.48	M4	Peripherals	Desulfobacterota	Desulfobacteria	Desulfobacterales	Desulfosarcinaceae	Sva0081_sediment_group
OTU1675	D05C	-0.731921	0.48	M4	Peripherals	Desulfobacterota	Desulfobulbia	Desulfobulbales	Desulfocapsaceae	norank_f_Desulfocapsaceae
OTU4191	D05C	-0.125839	1.11022e-16	M4	Peripherals	Desulfobacterota	Desulfovibrionia	Desulfovibrionales	Desulfovibrionaceae	Desulfovibrio
OTU4545	D05C	0.328722	0	M4	Peripherals	Desulfobacterota	Desulfovibrionia	Desulfovibrionales	Desulfovibrionaceae	Desulfovibrio
OTU8228	D05C	-0.277359	0	M4	Peripherals	Desulfobacterota	Desulfovibrionia	Desulfovibrionales	Desulfovibrionaceae	Desulfovibrio
OTU4846	D05C	0.328722	0.408163	M4	Peripherals	Desulfobacterota	Desulfovibrionia	Desulfovibrionales	Desulfovibrionaceae	Halodesulfovibrio
OTU7816	D05C	-1.03496	0	M4	Peripherals	Desulfobacterota	Desulfovibrionia	Desulfovibrionales	Desulfovibrionaceae	Halodesulfovibrio
OTU3906	D05C	1.54089	0.099723	M4	Peripherals	Firmicutes	Clostridia	Lachnospirales	Lachnospiraceae	Anaerostignum
OTU7832	D05C	-0.42888	0	M4	Peripherals	Firmicutes	Clostridia	Lachnospirales	Lachnospiraceae	Anaerostignum
OTU2642	D05C	-0.883441	0.444444	M4	Peripherals	Firmicutes	Clostridia	Peptostreptococcales-Tissierellales	Fusibacteraceae	Fusibacter
OTU4335	D05C	0.177202	0.426036	M4	Peripherals	Firmicutes	Clostridia	Peptostreptococcales-Tissierellales	norank_o_Peptostreptococcales-Tissierellales	Anaeromicrobium
OTU4739	D05C	-0.5804	0.444444	M4	Peripherals	Firmicutes	Clostridia	Peptostreptococcales-Tissierellales	norank_o_Peptostreptococcales-Tissierellales	Anaeromicrobium
OTU3383	D05C	-0.42888	0	M4	Peripherals	Firmicutes	Clostridia	Peptostreptococcales-Tissierellales	Peptostreptococcaceae	Tepidibacter
OTU8020	D05C	-1.03496	0.5	M4	Peripherals	Firmicutes	Clostridia	Peptostreptococcales-Tissierellales	unclassified_o_Peptostreptococcales-Tissierellales	unclassified_o_Peptostreptococcales-Tissierellales
OTU7038	D05C	-0.5804	0	M4	Peripherals	Proteobacteria	Gammaproteobacteria	Alteromonadales	Moritellaceae	Moritella
OTU1382	D05C	-0.125839	1.11022e-16	M4	Peripherals	Proteobacteria	Gammaproteobacteria	Alteromonadales	Shewanellaceae	Ferrimonas
OTU7836	D05C	-0.277359	0	M4	Peripherals	Proteobacteria	Gammaproteobacteria	Alteromonadales	Shewanellaceae	Shewanella
OTU1999	D05C	-0.883441	0	M4	Peripherals	Proteobacteria	Gammaproteobacteria	Burkholderiales	Burkholderiaceae	Ralstonia
OTU7907	D05C	-0.42888	0	M4	Peripherals	Proteobacteria	Gammaproteobacteria	Cellvibrionales	Halieaceae	unclassified_f_Halieaceae
OTU3987	D05C	-0.5804	0.489796	M4	Peripherals	Proteobacteria	Gammaproteobacteria	Steroidobacterales	Woeseiaceae	Woeseia
OTU1108	D05C	-0.731921	0.375	M4	Peripherals	Proteobacteria	Gammaproteobacteria	Vibrionales	Vibrionaceae	Photobacterium
OTU1345	D05C	-0.883441	0	M4	Peripherals	Proteobacteria	Gammaproteobacteria	Vibrionales	Vibrionaceae	Photobacterium
OTU3638	D05C	0.177202	0	M4	Peripherals	Proteobacteria	Gammaproteobacteria	Vibrionales	Vibrionaceae	Photobacterium
OTU408	D05C	-0.277359	0	M4	Peripherals	Proteobacteria	Gammaproteobacteria	Vibrionales	Vibrionaceae	Photobacterium
OTU110	D05C	0.480243	0	M4	Peripherals	Proteobacteria	Gammaproteobacteria	Vibrionales	Vibrionaceae	Vibrio
OTU1339	D05C	-0.125839	1.11022e-16	M4	Peripherals	Proteobacteria	Gammaproteobacteria	Vibrionales	Vibrionaceae	Vibrio
OTU2179	D05C	1.23784	0	M4	Peripherals	Proteobacteria	Gammaproteobacteria	Vibrionales	Vibrionaceae	Vibrio
OTU2198	D05C	0.783283	0	M4	Peripherals	Proteobacteria	Gammaproteobacteria	Vibrionales	Vibrionaceae	Vibrio
OTU2274	D05C	-1.03496	0	M4	Peripherals	Proteobacteria	Gammaproteobacteria	Vibrionales	Vibrionaceae	Vibrio
OTU3523	D05C	0.0256814	0	M4	Peripherals	Proteobacteria	Gammaproteobacteria	Vibrionales	Vibrionaceae	Vibrio
OTU6042	D05C	0.783283	0	M4	Peripherals	Proteobacteria	Gammaproteobacteria	Vibrionales	Vibrionaceae	Vibrio
OTU8418	D05C	0.0256814	0.197531	M4	Peripherals	Proteobacteria	Gammaproteobacteria	Vibrionales	Vibrionaceae	Vibrio
OTU8784	D05C	-0.277359	0	M4	Peripherals	Proteobacteria	Gammaproteobacteria	Vibrionales	Vibrionaceae	Vibrio
OTU2935	D05C	1.1547	0.444444	M5	Peripherals	Actinobacteriota	Coriobacteriia	OPB41	norank_o_OPB41	norank_f_norank_o_OPB41
OTU8919	D05C	-0.57735	0	M5	Peripherals	Bacteroidota	Bacteroidia	Cytophagales	Cyclobacteriaceae	norank_f_Cyclobacteriaceae
OTU6602	D05C	-0.57735	0.5	M5	Peripherals	Chloroflexi	KD4-96	norank_c_KD4-96	norank_o_norank_c_KD4-96	norank_f_norank_o_norank_c_KD4-96
OTU5039	D05C	1.1547	0.611111	M6	Peripherals	Desulfobacterota	Desulfobulbia	Desulfobulbales	Desulfobulbaceae	Desulfobulbus
OTU8391	D05C	-0.57735	0	M6	Peripherals	Firmicutes	Clostridia	Clostridiales	Clostridiaceae	norank_f_Clostridiaceae
OTU2771	D05C	-0.57735	0	M6	Peripherals	Proteobacteria	Gammaproteobacteria	Cellvibrionales	Halieaceae	Halioglobus
OTU8282	D05C	-0.57735	0	M7	Peripherals	Bacteroidota	Bacteroidia	Marinilabiliales	Marinifilaceae	Marinifilum
OTU3170	D05C	1.1547	0	M7	Peripherals	Bacteroidota	Bacteroidia	Marinilabiliales	Marinifilaceae	norank_f_Marinifilaceae
OTU2463	D05C	-0.57735	0.5	M7	Peripherals	Bacteroidota	Bacteroidia	Cytophagales	Cyclobacteriaceae	norank_f_Cyclobacteriaceae
OTU3227	D05C	0	0.5	M8	Peripherals	Fusobacteriota	Fusobacteriia	Fusobacteriales	Fusobacteriaceae	Psychrilyobacter
OTU8197	D05C	0	0	M8	Peripherals	Fusobacteriota	Fusobacteriia	Fusobacteriales	Fusobacteriaceae	Psychrilyobacter
OTU8055	D05C	0	0.5	M9	Peripherals	Actinobacteriota	Acidimicrobiia	Microtrichales	Ilumatobacteraceae	Ilumatobacter
OTU3983	D05C	0	0	M9	Peripherals	Deinococcota	Deinococci	Deinococcales	Trueperaceae	Truepera
OTU1874	D05M	-1.19167	0	M1	Peripherals	Actinobacteriota	Acidimicrobiia	Actinomarinales	norank_o_Actinomarinales	norank_f_norank_o_Actinomarinales
OTU8195	D05M	-0.65258	0.375	M1	Peripherals	Actinobacteriota	Acidimicrobiia	Actinomarinales	norank_o_Actinomarinales	norank_f_norank_o_Actinomarinales
OTU8275	D05M	0.425596	0.21875	M1	Peripherals	Actinobacteriota	Acidimicrobiia	Actinomarinales	norank_o_Actinomarinales	norank_f_norank_o_Actinomarinales
OTU8490	D05M	-0.65258	0	M1	Peripherals	Actinobacteriota	Acidimicrobiia	Actinomarinales	norank_o_Actinomarinales	norank_f_norank_o_Actinomarinales
OTU8657	D05M	0.425596	0.21875	M1	Peripherals	Actinobacteriota	Acidimicrobiia	Actinomarinales	norank_o_Actinomarinales	norank_f_norank_o_Actinomarinales
OTU8678	D05M	0.69514	0.197531	M1	Peripherals	Actinobacteriota	Acidimicrobiia	Actinomarinales	norank_o_Actinomarinales	norank_f_norank_o_Actinomarinales
OTU8055	D05M	0.964684	0.297521	M1	Peripherals	Actinobacteriota	Acidimicrobiia	Microtrichales	Ilumatobacteraceae	Ilumatobacter
OTU7644	D05M	1.23423	0.497778	M1	Peripherals	Actinobacteriota	Acidimicrobiia	Microtrichales	Microtrichaceae	norank_f_Microtrichaceae
OTU2536	D05M	-0.383036	0	M1	Peripherals	Actinobacteriota	Acidimicrobiia	Microtrichales	Microtrichaceae	Sva0996_marine_group
OTU5528	D05M	-0.922124	0.5	M1	Peripherals	Actinobacteriota	Acidimicrobiia	Microtrichales	Microtrichaceae	Sva0996_marine_group
OTU2396	D05M	0.425596	0.569444	M1	Peripherals	Bacteroidota	Bacteroidia	Chitinophagales	Saprospiraceae	norank_f_Saprospiraceae
OTU6880	D05M	-0.113492	0.408163	M1	Peripherals	Bacteroidota	Bacteroidia	Flavobacteriales	Flavobacteriaceae	Aquibacter
OTU455	D05M	1.50377	0.574074	M1	Peripherals	Bacteroidota	Bacteroidia	Flavobacteriales	Flavobacteriaceae	Arcticiflavibacter
OTU7471	D05M	0.69514	0.527778	M1	Peripherals	Bacteroidota	Bacteroidia	Flavobacteriales	Flavobacteriaceae	Arcticiflavibacter
OTU7083	D05M	-0.383036	0	M1	Peripherals	Bacteroidota	Bacteroidia	Flavobacteriales	Flavobacteriaceae	Maribacter
OTU4132	D05M	0.964684	0.5	M1	Peripherals	Bacteroidota	Bacteroidia	Flavobacteriales	Flavobacteriaceae	Muriicola
OTU442	D05M	1.23423	0.539062	M1	Peripherals	Bacteroidota	Bacteroidia	Flavobacteriales	Flavobacteriaceae	Muriicola
OTU2442	D05M	-1.19167	0	M1	Peripherals	Bacteroidota	Ignavibacteria	Ignavibacteriales	PHOS-HE36	norank_f_PHOS-HE36
OTU1621	D05M	-1.19167	0	M1	Peripherals	Bacteroidota	Rhodothermia	Rhodothermales	Rhodothermaceae	norank_f_Rhodothermaceae
OTU994	D05M	-1.19167	0	M1	Peripherals	Bdellovibrionota	Bdellovibrionia	Bdellovibrionales	Bdellovibrionaceae	OM27_clade
OTU1119	D05M	0.425596	0.21875	M1	Peripherals	Desulfobacterota	Desulfobacteria	Desulfobacterales	Desulfosarcinaceae	Sva0081_sediment_group
OTU1936	D05M	1.50377	0.272189	M1	Peripherals	Desulfobacterota	Desulfobacteria	Desulfobacterales	Desulfosarcinaceae	Sva0081_sediment_group
OTU637	D05M	-0.65258	0	M1	Peripherals	Desulfobacterota	Desulfobacteria	Desulfobacterales	Desulfosarcinaceae	Sva0081_sediment_group
OTU2340	D05M	0.425596	0.583333	M1	Peripherals	Desulfobacterota	Desulfobulbia	Desulfobulbales	Desulfocapsaceae	norank_f_Desulfocapsaceae
OTU5195	D05M	-1.19167	0.5	M1	Peripherals	Desulfobacterota	Desulfobulbia	Desulfobulbales	Desulfocapsaceae	unclassified_f_Desulfocapsaceae
OTU530	D05M	-0.383036	0.32	M1	Peripherals	Desulfobacterota	Syntrophobacteria	Syntrophobacterales	norank_o_Syntrophobacterales	norank_f_norank_o_Syntrophobacterales
OTU3860	D05M	-0.922124	0	M1	Peripherals	Gemmatimonadota	PAUC43f_marine_benthigroup	norank_c_PAUC43f_marine_benthic_group	norank_o_norank_c_PAUC43marine_benthic_group	norank_f_norank_o_norank_c_PAUC43f_marine_benthic_group
OTU1605	D05M	0.156052	0	M1	Peripherals	Myxococcota	Polyangia	Polyangiales	Sandaracinaceae	norank_f_Sandaracinaceae
OTU6841	D05M	-0.383036	0.612245	M1	Peripherals	Proteobacteria	Alphaproteobacteria	Rhodobacterales	Rhodobacteraceae	Yoonia-Loktanella
OTU5151	D05M	-0.383036	0	M1	Peripherals	Proteobacteria	Gammaproteobacteria	BD7-8	norank_o_BD7-8	norank_f_norank_o_BD7-8
OTU8288	D05M	-1.19167	0.5	M1	Peripherals	Proteobacteria	Gammaproteobacteria	Cellvibrionales	Halieaceae	Congregibacter
OTU7782	D05M	-1.19167	0	M1	Peripherals	Proteobacteria	Gammaproteobacteria	Gammaproteobacteria_Incertae_Sedis	unclassified_o_Gammaproteobacteria_Incertae_Sedis	norank_f_unclassified
OTU1508	D05M	-1.19167	0	M1	Peripherals	Proteobacteria	Gammaproteobacteria	Steroidobacterales	Woeseiaceae	Woeseia
OTU2283	D05M	0.69514	0.197531	M1	Peripherals	Proteobacteria	Gammaproteobacteria	Steroidobacterales	Woeseiaceae	Woeseia
OTU3987	D05M	-0.383036	0	M1	Peripherals	Proteobacteria	Gammaproteobacteria	Steroidobacterales	Woeseiaceae	Woeseia
OTU5455	D05M	-0.383036	0	M1	Peripherals	Proteobacteria	Gammaproteobacteria	Steroidobacterales	Woeseiaceae	Woeseia
OTU5653	D05M	1.77332	0	M1	Peripherals	Proteobacteria	Gammaproteobacteria	Steroidobacterales	Woeseiaceae	Woeseia
OTU8876	D05M	2.58195	0.214533	M1	Module hubs	Proteobacteria	Gammaproteobacteria	Steroidobacterales	Woeseiaceae	Woeseia
OTU3968	D05M	1.1547	0	M10	Peripherals	Actinobacteriota	Acidimicrobiia	Actinomarinales	norank_o_Actinomarinales	norank_f_norank_o_Actinomarinales
OTU6847	D05M	-0.57735	0	M10	Peripherals	Actinobacteriota	Acidimicrobiia	Microtrichales	Microtrichaceae	unclassified_f_Microtrichaceae
OTU8218	D05M	-0.57735	0	M10	Peripherals	Firmicutes	Clostridia	norank_c_Clostridia	Hungateiclostridiaceae	UCG-012
OTU1898	D05M	-0.57735	0	M11	Peripherals	Bacteroidota	Bacteroidia	Chitinophagales	Saprospiraceae	Lewinella
OTU6932	D05M	1.1547	0	M11	Peripherals	Desulfobacterota	Desulfobacteria	Desulfobacterales	Desulfosarcinaceae	Sva0081_sediment_group
OTU4553	D05M	-0.57735	0	M11	Peripherals	Firmicutes	Clostridia	Clostridia_vadinBB60_group	norank_o_Clostridia_vadinBB60_group	norank_f_norank_o_Clostridia_vadinBB60_group
OTU1645	D05M	0	0	M12	Peripherals	Acidobacteriota	d142	norank_c_d142	norank_o_norank_c_d142	norank_f_norank_o_norank_c_d142
OTU1546	D05M	0	0.5	M12	Peripherals	Bacteroidota	Bacteroidia	Sphingobacteriales	Lentimicrobiaceae	norank_f_Lentimicrobiaceae
OTU373	D05M	0	0	M13	Peripherals	Acidobacteriota	Thermoanaerobaculia	Thermoanaerobaculales	Thermoanaerobaculaceae	Subgroup_10
OTU7560	D05M	0	0.5	M13	Peripherals	Planctomycetota	Phycisphaerae	Phycisphaerales	Phycisphaeraceae	Urania-1B-19_marine_sediment_group
OTU2537	D05M	0	0	M14	Peripherals	Actinobacteriota	Acidimicrobiia	Microtrichales	unclassified_o_Microtrichales	unclassified_o_Microtrichales
OTU8226	D05M	0	0	M14	Peripherals	Actinobacteriota	Thermoleophilia	Gaiellales	norank_o_Gaiellales	norank_f_norank_o_Gaiellales
OTU2707	D05M	0	0	M15	Peripherals	Acidobacteriota	Subgroup_18	norank_c_Subgroup_18	norank_o_norank_c_Subgroup_18	norank_f_norank_o_norank_c_Subgroup_18
OTU3463	D05M	0	0	M15	Peripherals	Desulfobacterota	Desulfuromonadia	Sva1033	norank_o_Sva1033	norank_f_norank_o_Sva1033
OTU3583	D05M	0	0	M16	Peripherals	Bacteroidota	Bacteroidia	Bacteroidales	Bacteroidaceae	Bacteroides
OTU4049	D05M	0	0	M16	Peripherals	Bacteroidota	Bacteroidia	Bacteroidales	Bacteroidaceae	Bacteroides
OTU4082	D05M	0	0	M17	Peripherals	Acidobacteriota	Subgroup_21	norank_c_Subgroup_21	norank_o_norank_c_Subgroup_21	norank_f_norank_o_norank_c_Subgroup_21
OTU4300	D05M	0	0	M17	Peripherals	Firmicutes	Bacilli	Erysipelotrichales	Erysipelotrichaceae	Turicibacter
OTU5444	D05M	0	0	M18	Peripherals	Actinobacteriota	Acidimicrobiia	Actinomarinales	norank_o_Actinomarinales	norank_f_norank_o_Actinomarinales
OTU3483	D05M	0	0	M18	Peripherals	Desulfobacterota	Desulfobacteria	Desulfobacterales	Desulfosarcinaceae	Desulfosarcina
OTU3883	D05M	0	0	M19	Peripherals	Firmicutes	Clostridia	Lachnospirales	Lachnospiraceae	Anaerostignum
OTU7691	D05M	0	0	M19	Peripherals	Spirochaetota	Spirochaetia	Spirochaetales	Spirochaetaceae	Sphaerochaeta
OTU2414	D05M	-1.06798	0	M2	Peripherals	Actinobacteriota	Acidimicrobiia	Actinomarinales	norank_o_Actinomarinales	norank_f_norank_o_Actinomarinales
OTU4331	D05M	-0.524038	0.48	M2	Peripherals	Actinobacteriota	Acidimicrobiia	Actinomarinales	norank_o_Actinomarinales	norank_f_norank_o_Actinomarinales
OTU8658	D05M	0.291869	0.244898	M2	Peripherals	Actinobacteriota	Acidimicrobiia	Microtrichales	Ilumatobacteraceae	Ilumatobacter
OTU4815	D05M	0.291869	0.569444	M2	Peripherals	Actinobacteriota	Acidimicrobiia	Microtrichales	Microtrichaceae	norank_f_Microtrichaceae
OTU8646	D05M	-0.796007	0	M2	Peripherals	Actinobacteriota	Acidimicrobiia	Microtrichales	Microtrichaceae	Sva0996_marine_group
OTU2935	D05M	0.835807	0	M2	Peripherals	Actinobacteriota	Coriobacteriia	OPB41	norank_o_OPB41	norank_f_norank_o_OPB41
OTU5732	D05M	-1.06798	0	M2	Peripherals	Actinobacteriota	Coriobacteriia	OPB41	norank_o_OPB41	norank_f_norank_o_OPB41
OTU3984	D05M	3.01156	0.203704	M2	Module hubs	Bacteroidota	Bacteroidia	Bacteroidales	Bacteroidetes_BD2-2	norank_f_Bacteroidetes_BD2-2
OTU8594	D05M	-1.06798	0	M2	Peripherals	Bacteroidota	Bacteroidia	Marinilabiliales	Prolixibacteraceae	Draconibacterium
OTU8326	D05M	-0.796007	0	M2	Peripherals	Bacteroidota	Bacteroidia	Cytophagales	Cyclobacteriaceae	norank_f_Cyclobacteriaceae
OTU8862	D05M	-0.796007	0	M2	Peripherals	Bacteroidota	Bacteroidia	Cytophagales	Cyclobacteriaceae	norank_f_Cyclobacteriaceae
OTU3536	D05M	0.835807	0.52071	M2	Peripherals	Bacteroidota	Bacteroidia	Flavobacteriales	Flavobacteriaceae	Actibacter
OTU7744	D05M	1.10778	0.625	M2	Connectors	Bacteroidota	Bacteroidia	Flavobacteriales	Flavobacteriaceae	Aquibacter
OTU3806	D05M	1.65171	0.635417	M2	Connectors	Bacteroidota	Bacteroidia	Flavobacteriales	Flavobacteriaceae	Arcticiflavibacter
OTU4883	D05M	-0.252069	0.32	M2	Peripherals	Bacteroidota	Bacteroidia	Flavobacteriales	Flavobacteriaceae	Lutibacter
OTU7527	D05M	2.19565	0.438272	M2	Peripherals	Bacteroidota	Bacteroidia	Flavobacteriales	Flavobacteriaceae	Robiginitalea
OTU8434	D05M	0.291869	0.244898	M2	Peripherals	Bacteroidota	Bacteroidia	Flavobacteriales	Flavobacteriaceae	Winogradskyella
OTU2623	D05M	-0.796007	0	M2	Peripherals	Chloroflexi	Anaerolineae	Ardenticatenales	norank_o_Ardenticatenales	norank_f_norank_o_Ardenticatenales
OTU8695	D05M	-0.796007	0	M2	Peripherals	Cyanobacteria	Cyanobacteriia	Chloroplast	norank_o_Chloroplast	norank_f_norank_o_Chloroplast
OTU1225	D05M	-0.252069	0.32	M2	Peripherals	Desulfobacterota	Desulfobacteria	Desulfobacterales	Desulfosarcinaceae	LCP-80
OTU8379	D05M	-1.06798	0	M2	Peripherals	Desulfobacterota	Desulfobacteria	Desulfobacterales	Desulfosarcinaceae	norank_f_Desulfosarcinaceae
OTU8881	D05M	-0.796007	0.444444	M2	Peripherals	Desulfobacterota	Desulfobacteria	Desulfobacterales	Desulfosarcinaceae	Sva0081_sediment_group
OTU5039	D05M	1.65171	0.152778	M2	Peripherals	Desulfobacterota	Desulfobulbia	Desulfobulbales	Desulfobulbaceae	Desulfobulbus
OTU1677	D05M	-0.252069	0	M2	Peripherals	Desulfobacterota	Desulfobulbia	Desulfobulbales	Desulfocapsaceae	norank_f_Desulfocapsaceae
OTU2086	D05M	0.835807	0.444444	M2	Peripherals	Desulfobacterota	Desulfobulbia	Desulfobulbales	Desulfocapsaceae	norank_f_Desulfocapsaceae
OTU1540	D05M	0.563838	0.21875	M2	Peripherals	Desulfobacterota	Desulfobulbia	Desulfobulbales	Desulfocapsaceae	unclassified_f_Desulfocapsaceae
OTU1694	D05M	0.0199002	0.277778	M2	Peripherals	Desulfobacterota	Desulfobulbia	Desulfobulbales	Desulfocapsaceae	unclassified_f_Desulfocapsaceae
OTU1301	D05M	-1.06798	0	M2	Peripherals	Firmicutes	Bacilli	Exiguobacterales	Exiguobacteraceae	Exiguobacterium
OTU7249	D05M	0.0199002	0.277778	M2	Peripherals	Firmicutes	Clostridia	Christensenellales	Christensenellaceae	norank_f_Christensenellaceae
OTU2866	D05M	-1.06798	0	M2	Peripherals	Firmicutes	Clostridia	norank_c_Clostridia	Hungateiclostridiaceae	norank_f_Hungateiclostridiaceae
OTU3475	D05M	-1.06798	0	M2	Peripherals	Modulibacteria	Moduliflexia	Moduliflexales	Moduliflexaceae	norank_f_Moduliflexaceae
OTU8751	D05M	0.0199002	0.5625	M2	Peripherals	Proteobacteria	Alphaproteobacteria	Rhodobacterales	Rhodobacteraceae	Jannaschia
OTU6622	D05M	-0.796007	0	M2	Peripherals	Proteobacteria	Alphaproteobacteria	Rhodobacterales	Rhodobacteraceae	Pseudoruegeria
OTU2727	D05M	-0.796007	0.444444	M2	Peripherals	Proteobacteria	Alphaproteobacteria	Rhodobacterales	Rhodobacteraceae	unclassified_f_Rhodobacteraceae
OTU3245	D05M	0.291869	0.40625	M2	Peripherals	Proteobacteria	Gammaproteobacteria	Cellvibrionales	Halieaceae	Halioglobus
OTU4147	D05M	0.291869	0.40625	M2	Peripherals	Proteobacteria	Gammaproteobacteria	Cellvibrionales	Halieaceae	Halioglobus
OTU7907	D05M	-0.524038	0.375	M2	Peripherals	Proteobacteria	Gammaproteobacteria	Cellvibrionales	Halieaceae	unclassified_f_Halieaceae
OTU1321	D05M	1.10778	0.18	M2	Peripherals	Proteobacteria	Gammaproteobacteria	Gammaproteobacteria_Incertae_Sedis	unclassified_o_Gammaproteobacteria_Incertae_Sedis	norank_f_unclassified
OTU1402	D05M	-0.524038	0.375	M2	Peripherals	Proteobacteria	Gammaproteobacteria	Gammaproteobacteria_Incertae_Sedis	unclassified_o_Gammaproteobacteria_Incertae_Sedis	norank_f_unclassified
OTU3908	D05M	-0.252069	0	M2	Peripherals	Proteobacteria	Gammaproteobacteria	KI89A_clade	norank_o_KI89A_clade	norank_f_norank_o_KI89A_clade
OTU8446	D05M	1.10778	0.585938	M2	Peripherals	Spirochaetota	Spirochaetia	Spirochaetales	Spirochaetaceae	Spirochaeta_2
OTU2961	D05M	0	0	M20	Peripherals	Planctomycetota	Phycisphaerae	Phycisphaerales	Phycisphaeraceae	Urania-1B-19_marine_sediment_group
OTU7116	D05M	0	0	M20	Peripherals	Proteobacteria	Gammaproteobacteria	Oceanospirillales	Halomonadaceae	Halomonas
OTU3030	D05M	0	0	M21	Peripherals	Chloroflexi	Anaerolineae	Anaerolineales	Anaerolineaceae	unclassified_f_Anaerolineaceae
OTU8907	D05M	0	0	M21	Peripherals	Chloroflexi	Anaerolineae	Caldilineales	Caldilineaceae	norank_f_Caldilineaceae
OTU7994	D05M	0	0	M22	Peripherals	Chloroflexi	JG30-KF-CM66	norank_c_JG30-KF-CM66	norank_o_norank_c_JG30-KF-CM66	norank_f_norank_o_norank_c_JG30-KF-CM66
OTU5049	D05M	0	0	M22	Peripherals	Desulfobacterota	Desulfobacteria	Desulfobacterales	Desulfobacteraceae	unclassified_f_Desulfobacteraceae
OTU8804	D05M	1.78172	0.46	M3	Peripherals	Actinobacteriota	Acidimicrobiia	Actinomarinales	norank_o_Actinomarinales	norank_f_norank_o_Actinomarinales
OTU2589	D05M	-0.847047	0	M3	Peripherals	Actinobacteriota	Acidimicrobiia	Microtrichales	Ilumatobacteraceae	Ilumatobacter
OTU3169	D05M	-0.847047	0	M3	Peripherals	Bacteroidota	Bacteroidia	Chitinophagales	Saprospiraceae	norank_f_Saprospiraceae
OTU6543	D05M	-0.408919	0	M3	Peripherals	Bacteroidota	Bacteroidia	Flavobacteriales	Flavobacteriaceae	Ulvibacter
OTU6403	D05M	0.905464	0.754325	M3	Connectors	Bacteroidota	Bacteroidia	Flavobacteriales	Flavobacteriaceae	Winogradskyella
OTU4214	D05M	-0.847047	0.5	M3	Peripherals	Desulfobacterota	Desulfobulbia	Desulfobulbales	Desulfocapsaceae	norank_f_Desulfocapsaceae
OTU8976	D05M	-0.408919	0	M3	Peripherals	Desulfobacterota	Desulfobulbia	Desulfobulbales	Desulfocapsaceae	norank_f_Desulfocapsaceae
OTU1557	D05M	-0.408919	0	M3	Peripherals	Desulfobacterota	Desulfuromonadia	norank_c_Desulfuromonadia	Geopsychrobacteraceae	Desulfuromusa
OTU6442	D05M	-0.847047	0.5	M3	Peripherals	Firmicutes	Bacilli	Izemoplasmatales	Izemoplasmataceae	norank_f_Izemoplasmataceae
OTU5465	D05M	1.34359	0.657778	M3	Connectors	Proteobacteria	Alphaproteobacteria	Rhodobacterales	Rhodobacteraceae	Boseongicola
OTU5340	D05M	0.0292085	0.48	M3	Peripherals	Proteobacteria	Alphaproteobacteria	Rhodobacterales	Rhodobacteraceae	Silicimonas
OTU8700	D05M	1.78172	0.67128	M3	Connectors	Proteobacteria	Alphaproteobacteria	Rhodobacterales	Rhodobacteraceae	unclassified_f_Rhodobacteraceae
OTU2771	D05M	0.467337	0.489796	M3	Peripherals	Proteobacteria	Gammaproteobacteria	Cellvibrionales	Halieaceae	Halioglobus
OTU3096	D05M	-0.847047	0.5	M3	Peripherals	Spirochaetota	Spirochaetia	Spirochaetales	Spirochaetaceae	Spirochaeta_2
OTU1707	D05M	-0.847047	0	M3	Peripherals	Sva0485	norank_p_Sva0485	norank_c_norank_p_Sva0485	norank_o_norank_c_norank_p_Sva0485	norank_f_norank_o_norank_c_norank_p_Sva0485
OTU8822	D05M	-0.393398	0	M4	Peripherals	Acidobacteriota	Blastocatellia	Blastocatellales	Blastocatellaceae	Blastocatella
OTU5570	D05M	0.524531	0.611111	M4	Peripherals	Actinobacteriota	Acidimicrobiia	Actinomarinales	norank_o_Actinomarinales	norank_f_norank_o_Actinomarinales
OTU2506	D05M	1.44246	0.489796	M4	Peripherals	Actinobacteriota	Acidimicrobiia	Microtrichales	Ilumatobacteraceae	Ilumatobacter
OTU5128	D05M	1.44246	0.5	M4	Peripherals	Actinobacteriota	Acidimicrobiia	Microtrichales	Ilumatobacteraceae	Ilumatobacter
OTU5765	D05M	-0.393398	0.5	M4	Peripherals	Actinobacteriota	Acidimicrobiia	Microtrichales	Ilumatobacteraceae	Ilumatobacter
OTU1189	D05M	-0.393398	0.444444	M4	Peripherals	Actinobacteriota	Acidimicrobiia	Microtrichales	Microtrichaceae	Sva0996_marine_group
OTU7881	D05M	-1.31133	0	M4	Peripherals	Actinobacteriota	Acidimicrobiia	Microtrichales	Microtrichaceae	Sva0996_marine_group
OTU2224	D05M	-1.31133	0	M4	Peripherals	Actinobacteriota	Actinobacteria	Propionibacteriales	Propionibacteriaceae	norank_f_Propionibacteriaceae
OTU3992	D05M	-0.393398	0.743802	M4	Connectors	Bacteroidota	Bacteroidia	Flavobacteriales	Flavobacteriaceae	Robiginitalea
OTU7440	D05M	0.524531	0.693878	M4	Connectors	Bacteroidota	Bacteroidia	Flavobacteriales	Flavobacteriaceae	Winogradskyella
OTU1425	D05M	-0.393398	0	M4	Peripherals	Chloroflexi	KD4-96	norank_c_KD4-96	norank_o_norank_c_KD4-96	norank_f_norank_o_norank_c_KD4-96
OTU6602	D05M	0.524531	0	M4	Peripherals	Chloroflexi	KD4-96	norank_c_KD4-96	norank_o_norank_c_KD4-96	norank_f_norank_o_norank_c_KD4-96
OTU7976	D05M	1.44246	0	M4	Peripherals	Chloroflexi	KD4-96	norank_c_KD4-96	norank_o_norank_c_KD4-96	norank_f_norank_o_norank_c_KD4-96
OTU1452	D05M	-1.31133	0	M4	Peripherals	Patescibacteria	Saccharimonadia	Saccharimonadales	norank_o_Saccharimonadales	norank_f_norank_o_Saccharimonadales
OTU110	D05M	0.241523	0	M5	Peripherals	Proteobacteria	Gammaproteobacteria	Vibrionales	Vibrionaceae	Vibrio
OTU1339	D05M	-1.69066	0	M5	Peripherals	Proteobacteria	Gammaproteobacteria	Vibrionales	Vibrionaceae	Vibrio
OTU2179	D05M	1.20761	0	M5	Peripherals	Proteobacteria	Gammaproteobacteria	Vibrionales	Vibrionaceae	Vibrio
OTU2198	D05M	0.241523	0	M5	Peripherals	Proteobacteria	Gammaproteobacteria	Vibrionales	Vibrionaceae	Vibrio
OTU2274	D05M	1.20761	0	M5	Peripherals	Proteobacteria	Gammaproteobacteria	Vibrionales	Vibrionaceae	Vibrio
OTU3523	D05M	0.241523	0	M5	Peripherals	Proteobacteria	Gammaproteobacteria	Vibrionales	Vibrionaceae	Vibrio
OTU8418	D05M	-0.724569	0	M5	Peripherals	Proteobacteria	Gammaproteobacteria	Vibrionales	Vibrionaceae	Vibrio
OTU8554	D05M	-0.724569	0	M5	Peripherals	Proteobacteria	Gammaproteobacteria	Vibrionales	Vibrionaceae	Vibrio
OTU1080	D05M	1.5	0.611111	M6	Peripherals	Bacteroidota	Bacteroidia	Flavobacteriales	Flavobacteriaceae	norank_f_Flavobacteriaceae
OTU5837	D05M	-0.5	0.734694	M6	Connectors	Desulfobacterota	Desulfobulbia	Desulfobulbales	Desulfobulbaceae	Desulfobulbus
OTU5508	D05M	-0.5	0	M6	Peripherals	Firmicutes	Clostridia	Clostridiales	Clostridiaceae	Clostridium_sensu_stricto_1
OTU3015	D05M	-0.5	0	M6	Peripherals	Proteobacteria	Gammaproteobacteria	Vibrionales	Vibrionaceae	unclassified_f_Vibrionaceae
OTU3227	D05M	-1.21988	0	M7	Peripherals	Fusobacteriota	Fusobacteriia	Fusobacteriales	Fusobacteriaceae	Psychrilyobacter
OTU8197	D05M	0.243975	0	M7	Peripherals	Fusobacteriota	Fusobacteriia	Fusobacteriales	Fusobacteriaceae	Psychrilyobacter
OTU1108	D05M	0.9759	0	M7	Peripherals	Proteobacteria	Gammaproteobacteria	Vibrionales	Vibrionaceae	Photobacterium
OTU1345	D05M	0.9759	0	M7	Peripherals	Proteobacteria	Gammaproteobacteria	Vibrionales	Vibrionaceae	Photobacterium
OTU3638	D05M	0.243975	0	M7	Peripherals	Proteobacteria	Gammaproteobacteria	Vibrionales	Vibrionaceae	Photobacterium
OTU6042	D05M	-1.21988	0	M7	Peripherals	Proteobacteria	Gammaproteobacteria	Vibrionales	Vibrionaceae	Vibrio
OTU7075	D05M	1.1547	0	M8	Peripherals	Bacteroidota	Bacteroidia	Bacteroidales	Bacteroidaceae	Bacteroides
OTU451	D05M	-0.57735	0	M8	Peripherals	Bacteroidota	Bacteroidia	Bacteroidetes_VC2.1_Bac22	norank_o_Bacteroidetes_VC2.1_Bac22	norank_f_norank_o_Bacteroidetes_VC2.1_Bac22
OTU7207	D05M	-0.57735	0	M8	Peripherals	Patescibacteria	ABY1	Candidatus_Falkowbacteria	norank_o_Candidatus_Falkowbacteria	norank_f_norank_o_Candidatus_Falkowbacteria
OTU8438	D05M	-0.57735	0	M9	Peripherals	Latescibacterota	norank_p_Latescibacterota	norank_c_norank_p_Latescibacterota	norank_o_norank_c_norank_p_Latescibacterota	norank_f_norank_o_norank_c_norank_p_Latescibacterota
OTU8643	D05M	1.1547	0	M9	Peripherals	Latescibacterota	norank_p_Latescibacterota	norank_c_norank_p_Latescibacterota	norank_o_norank_c_norank_p_Latescibacterota	norank_f_norank_o_norank_c_norank_p_Latescibacterota
OTU2477	D05M	-0.57735	0	M9	Peripherals	Patescibacteria	Saccharimonadia	Saccharimonadales	norank_o_Saccharimonadales	norank_f_norank_o_Saccharimonadales
OTU373	D12C	0.617262	0	M1	Peripherals	Acidobacteriota	Thermoanaerobaculia	Thermoanaerobaculales	Thermoanaerobaculaceae	Subgroup_10
OTU1874	D12C	-0.212418	0.408163	M1	Peripherals	Actinobacteriota	Acidimicrobiia	Actinomarinales	norank_o_Actinomarinales	norank_f_norank_o_Actinomarinales
OTU1189	D12C	-1.0421	0	M1	Peripherals	Actinobacteriota	Acidimicrobiia	Microtrichales	Microtrichaceae	Sva0996_marine_group
OTU1423	D12C	-1.0421	0.444444	M1	Peripherals	Bacteroidota	Bacteroidia	Bacteroidales	Bacteroidetes_BD2-2	norank_f_Bacteroidetes_BD2-2
OTU2141	D12C	1.86178	0.290123	M1	Peripherals	Bacteroidota	Bacteroidia	Bacteroidales	Bacteroidetes_BD2-2	norank_f_Bacteroidetes_BD2-2
OTU3984	D12C	0.202422	0.475309	M1	Peripherals	Bacteroidota	Bacteroidia	Bacteroidales	Bacteroidetes_BD2-2	norank_f_Bacteroidetes_BD2-2
OTU5795	D12C	-0.419838	0	M1	Peripherals	Bacteroidota	Bacteroidia	Bacteroidales	Bacteroidetes_BD2-2	norank_f_Bacteroidetes_BD2-2
OTU2763	D12C	-0.627259	0	M1	Peripherals	Bacteroidota	Bacteroidia	Marinilabiliales	Marinifilaceae	Marinifilum
OTU3282	D12C	0.824683	0.165289	M1	Peripherals	Bacteroidota	Bacteroidia	Marinilabiliales	Marinifilaceae	Marinifilum
OTU3411	D12C	-1.0421	0	M1	Peripherals	Bacteroidota	Bacteroidia	Marinilabiliales	Marinifilaceae	Marinifilum
OTU3442	D12C	-0.00499808	0	M1	Peripherals	Bacteroidota	Bacteroidia	Marinilabiliales	Marinifilaceae	Marinifilum
OTU3453	D12C	-0.834679	0	M1	Peripherals	Bacteroidota	Bacteroidia	Marinilabiliales	Marinifilaceae	Marinifilum
OTU4884	D12C	2.48404	0.362949	M1	Peripherals	Bacteroidota	Bacteroidia	Marinilabiliales	Marinifilaceae	Marinifilum
OTU2824	D12C	-0.212418	0.408163	M1	Peripherals	Bacteroidota	Bacteroidia	Marinilabiliales	Marinilabiliaceae	Carboxylicivirga
OTU7882	D12C	2.27662	0.104938	M1	Peripherals	Bacteroidota	Bacteroidia	Marinilabiliales	Marinilabiliaceae	Carboxylicivirga
OTU3457	D12C	-0.834679	0.444444	M1	Peripherals	Bacteroidota	Bacteroidia	Marinilabiliales	Prolixibacteraceae	Draconibacterium
OTU8289	D12C	-1.0421	0	M1	Peripherals	Bacteroidota	Bacteroidia	Marinilabiliales	Prolixibacteraceae	Roseimarinus
OTU4238	D12C	-0.212418	0	M1	Peripherals	Bacteroidota	Bacteroidia	Bacteroidales	SB-5	norank_f_SB-5
OTU925	D12C	-1.0421	0.5	M1	Peripherals	Bacteroidota	Bacteroidia	Bacteroidetes_VC2.1_Bac22	norank_o_Bacteroidetes_VC2.1_Bac22	norank_f_norank_o_Bacteroidetes_VC2.1_Bac22
OTU3173	D12C	-0.419838	0.444444	M1	Peripherals	Bacteroidota	Bacteroidia	Chitinophagales	Saprospiraceae	norank_f_Saprospiraceae
OTU4516	D12C	-0.834679	0	M1	Peripherals	Bacteroidota	Bacteroidia	Chitinophagales	Saprospiraceae	Portibacter
OTU718	D12C	-1.0421	0	M1	Peripherals	Bacteroidota	Bacteroidia	Cytophagales	Cyclobacteriaceae	norank_f_Cyclobacteriaceae
OTU8919	D12C	-0.834679	0	M1	Peripherals	Bacteroidota	Bacteroidia	Cytophagales	Cyclobacteriaceae	norank_f_Cyclobacteriaceae
OTU3536	D12C	-0.419838	0.444444	M1	Peripherals	Bacteroidota	Bacteroidia	Flavobacteriales	Flavobacteriaceae	Actibacter
OTU2405	D12C	-1.0421	0	M1	Peripherals	Bacteroidota	Bacteroidia	Flavobacteriales	Flavobacteriaceae	Lutimonas
OTU4255	D12C	-0.212418	0.277778	M1	Peripherals	Bacteroidota	Bacteroidia	Sphingobacteriales	Lentimicrobiaceae	norank_f_Lentimicrobiaceae
OTU1945	D12C	0.617262	0.18	M1	Peripherals	Bacteroidota	Ignavibacteria	Ignavibacteriales	Melioribacteraceae	IheB3-7
OTU3781	D12C	1.0321	0.5	M1	Peripherals	Bacteroidota	Ignavibacteria	Ignavibacteriales	Melioribacteraceae	IheB3-7
OTU533	D12C	1.23952	0.526077	M1	Peripherals	Bacteroidota	Ignavibacteria	Ignavibacteriales	Melioribacteraceae	IheB3-7
OTU994	D12C	1.0321	0.336735	M1	Peripherals	Bdellovibrionota	Bdellovibrionia	Bdellovibrionales	Bdellovibrionaceae	OM27_clade
OTU88	D12C	-1.0421	0	M1	Peripherals	Calditrichota	Calditrichia	Calditrichales	Calditrichaceae	Calorithrix
OTU3391	D12C	-0.00499808	0.642857	M1	Connectors	Calditrichota	Calditrichia	Calditrichales	Calditrichaceae	norank_f_Calditrichaceae
OTU7549	D12C	-0.419838	0.571429	M1	Peripherals	Campilobacterota	Campylobacteria	Campylobacterales	Sulfurovaceae	Sulfurovum
OTU8444	D12C	-1.0421	0	M1	Peripherals	Chloroflexi	Anaerolineae	Caldilineales	Caldilineaceae	norank_f_Caldilineaceae
OTU3910	D12C	-0.419838	0.444444	M1	Peripherals	Chloroflexi	Anaerolineae	unclassified_c_Anaerolineae	unclassified_c_Anaerolineae	unclassified_c_Anaerolineae
OTU6473	D12C	-0.834679	0	M1	Peripherals	Desulfobacterota	Desulfobacteria	Desulfobacterales	Desulfobacteraceae	Desulfobacter
OTU1700	D12C	-1.0421	0	M1	Peripherals	Desulfobacterota	Desulfobacteria	Desulfobacterales	Desulfobacteraceae	Desulfotignum
OTU3483	D12C	-1.0421	0	M1	Peripherals	Desulfobacterota	Desulfobacteria	Desulfobacterales	Desulfosarcinaceae	Desulfosarcina
OTU7304	D12C	0.409842	0.34	M1	Peripherals	Desulfobacterota	Desulfobacteria	Desulfobacterales	Desulfosarcinaceae	Desulfosarcina
OTU8235	D12C	1.65436	0.561224	M1	Peripherals	Desulfobacterota	Desulfobacteria	Desulfobacterales	Desulfosarcinaceae	LCP-80
OTU1936	D12C	1.65436	0.387812	M1	Peripherals	Desulfobacterota	Desulfobacteria	Desulfobacterales	Desulfosarcinaceae	Sva0081_sediment_group
OTU4693	D12C	-0.212418	0.408163	M1	Peripherals	Desulfobacterota	Desulfobacteria	Desulfobacterales	Desulfosarcinaceae	Sva0081_sediment_group
OTU637	D12C	0.202422	0.5	M1	Peripherals	Desulfobacterota	Desulfobacteria	Desulfobacterales	Desulfosarcinaceae	Sva0081_sediment_group
OTU6932	D12C	-1.0421	0	M1	Peripherals	Desulfobacterota	Desulfobacteria	Desulfobacterales	Desulfosarcinaceae	Sva0081_sediment_group
OTU5114	D12C	-0.627259	0.375	M1	Peripherals	Desulfobacterota	Desulfobulbia	Desulfobulbales	Desulfocapsaceae	Desulfopila
OTU778	D12C	-1.0421	0	M1	Peripherals	Desulfobacterota	Desulfobulbia	Desulfobulbales	Desulfocapsaceae	Desulfopila
OTU1677	D12C	-0.00499808	0.493827	M1	Peripherals	Desulfobacterota	Desulfobulbia	Desulfobulbales	Desulfocapsaceae	norank_f_Desulfocapsaceae
OTU2086	D12C	1.65436	0.4928	M1	Peripherals	Desulfobacterota	Desulfobulbia	Desulfobulbales	Desulfocapsaceae	norank_f_Desulfocapsaceae
OTU2340	D12C	0.202422	0.528926	M1	Peripherals	Desulfobacterota	Desulfobulbia	Desulfobulbales	Desulfocapsaceae	norank_f_Desulfocapsaceae
OTU4793	D12C	-0.627259	0	M1	Peripherals	Desulfobacterota	Desulfobulbia	Desulfobulbales	Desulfocapsaceae	norank_f_Desulfocapsaceae
OTU8976	D12C	-0.212418	0.459184	M1	Peripherals	Desulfobacterota	Desulfobulbia	Desulfobulbales	Desulfocapsaceae	norank_f_Desulfocapsaceae
OTU2296	D12C	0.202422	0.21875	M1	Peripherals	Desulfobacterota	Desulfobulbia	Desulfobulbales	Desulfocapsaceae	unclassified_f_Desulfocapsaceae
OTU3463	D12C	-1.0421	0	M1	Peripherals	Desulfobacterota	Desulfuromonadia	Sva1033	norank_o_Sva1033	norank_f_norank_o_Sva1033
OTU73	D12C	1.23952	0.475309	M1	Peripherals	Desulfobacterota	Syntrophobacteria	Syntrophobacterales	norank_o_Syntrophobacterales	norank_f_norank_o_Syntrophobacterales
OTU3090	D12C	0.409842	0.197531	M1	Peripherals	Firmicutes	Bacilli	Izemoplasmatales	Izemoplasmataceae	Izimaplasma
OTU7115	D12C	-0.212418	0.277778	M1	Peripherals	Firmicutes	Clostridia	Christensenellales	Christensenellaceae	norank_f_Christensenellaceae
OTU2866	D12C	3.1063	0.2688	M1	Module hubs	Firmicutes	Clostridia	norank_c_Clostridia	Hungateiclostridiaceae	norank_f_Hungateiclostridiaceae
OTU2877	D12C	-0.627259	0.48	M1	Peripherals	Firmicutes	Clostridia	Peptostreptococcales-Tissierellales	Dethiosulfatibacteraceae	Dethiosulfatibacter
OTU2642	D12C	-0.834679	0	M1	Peripherals	Firmicutes	Clostridia	Peptostreptococcales-Tissierellales	Fusibacteraceae	Fusibacter
OTU3488	D12C	2.27662	0.188366	M1	Peripherals	Firmicutes	Clostridia	Peptostreptococcales-Tissierellales	GoM-GC232-4463-Bac1	norank_f_GoM-GC232-4463-Bac1
OTU2869	D12C	-0.834679	0	M1	Peripherals	Firmicutes	Clostridia	Peptostreptococcales-Tissierellales	norank_o_Peptostreptococcales-Tissierellales	JTB215
OTU6688	D12C	-0.419838	0	M1	Peripherals	Firmicutes	Clostridia	Peptostreptococcales-Tissierellales	norank_o_Peptostreptococcales-Tissierellales	JTB215
OTU2853	D12C	-0.834679	0	M1	Peripherals	Firmicutes	Clostridia	Peptostreptococcales-Tissierellales	unclassified_o_Peptostreptococcales-Tissierellales	unclassified_o_Peptostreptococcales-Tissierellales
OTU2759	D12C	1.0321	0	M1	Peripherals	Firmicutes	Desulfitobacteriia	Desulfitobacteriales	norank_o_Desulfitobacteriales	norank_f_norank_o_Desulfitobacteriales
OTU3593	D12C	-0.834679	0.5	M1	Peripherals	Fusobacteriota	Fusobacteriia	Fusobacteriales	Fusobacteriaceae	Fusobacterium
OTU3227	D12C	-0.627259	0.375	M1	Peripherals	Fusobacteriota	Fusobacteriia	Fusobacteriales	Fusobacteriaceae	Psychrilyobacter
OTU7544	D12C	-0.00499808	0.444444	M1	Peripherals	Myxococcota	Myxococcia	Myxococcales	Myxococcaceae	P3OB-42
OTU8053	D12C	-0.834679	0.444444	M1	Peripherals	Patescibacteria	Gracilibacteria	norank_c_Gracilibacteria	norank_o_norank_c_Gracilibacteria	norank_f_norank_o_norank_c_Gracilibacteria
OTU7831	D12C	1.0321	0.512111	M1	Peripherals	Proteobacteria	Alphaproteobacteria	Rhizobiales	Rhizobiales_Incertae_Sedis	Anderseniella
OTU5649	D12C	-0.627259	0.56	M1	Peripherals	Proteobacteria	Alphaproteobacteria	Rhodobacterales	Rhodobacteraceae	Roseobacter
OTU7423	D12C	-0.627259	0.375	M1	Peripherals	Proteobacteria	Alphaproteobacteria	Rhodobacterales	Rhodobacteraceae	unclassified_f_Rhodobacteraceae
OTU1319	D12C	-0.834679	0.444444	M1	Peripherals	Proteobacteria	Gammaproteobacteria	B2M28	norank_o_B2M28	norank_f_norank_o_B2M28
OTU2753	D12C	1.23952	0.398438	M1	Peripherals	Proteobacteria	Gammaproteobacteria	B2M28	norank_o_B2M28	norank_f_norank_o_B2M28
OTU8370	D12C	-0.834679	0.444444	M1	Peripherals	Proteobacteria	Gammaproteobacteria	Cellvibrionales	Halieaceae	Halioglobus
OTU6578	D12C	1.0321	0.495	M1	Peripherals	Proteobacteria	Gammaproteobacteria	Chromatiales	Chromatiaceae	Candidatus_Thiobios
OTU2756	D12C	0.409842	0.444444	M1	Peripherals	Proteobacteria	Gammaproteobacteria	Ectothiorhodospirales	Ectothiorhodospiraceae	Thiogranum
OTU7782	D12C	0.824683	0.165289	M1	Peripherals	Proteobacteria	Gammaproteobacteria	Gammaproteobacteria_Incertae_Sedis	unclassified_o_Gammaproteobacteria_Incertae_Sedis	norank_f_unclassified
OTU1508	D12C	-0.419838	0.5	M1	Peripherals	Proteobacteria	Gammaproteobacteria	Steroidobacterales	Woeseiaceae	Woeseia
OTU2283	D12C	1.23952	0.398438	M1	Peripherals	Proteobacteria	Gammaproteobacteria	Steroidobacterales	Woeseiaceae	Woeseia
OTU3987	D12C	0.617262	0.546713	M1	Peripherals	Proteobacteria	Gammaproteobacteria	Steroidobacterales	Woeseiaceae	Woeseia
OTU4387	D12C	1.0321	0.456747	M1	Peripherals	Proteobacteria	Gammaproteobacteria	unclassified_c_Gammaproteobacteria	unclassified_c_Gammaproteobacteria	unclassified_c_Gammaproteobacteria
OTU3092	D12C	-0.627259	0	M1	Peripherals	Spirochaetota	Spirochaetia	Spirochaetales	Spirochaetaceae	Sediminispirochaeta
OTU6780	D12C	0.409842	0.197531	M1	Peripherals	Spirochaetota	Spirochaetia	Spirochaetales	Spirochaetaceae	Sediminispirochaeta
OTU8716	D12C	-0.57735	0.5	M10	Peripherals	Actinobacteriota	Acidimicrobiia	Actinomarinales	norank_o_Actinomarinales	norank_f_norank_o_Actinomarinales
OTU6987	D12C	-0.57735	0	M10	Peripherals	Desulfobacterota	Desulfuromonadia	norank_c_Desulfuromonadia	Geopsychrobacteraceae	Desulfuromusa
OTU3142	D12C	1.1547	0	M10	Peripherals	Proteobacteria	Gammaproteobacteria	Cellvibrionales	Halieaceae	Halioglobus
OTU8757	D12C	-0.57735	0	M11	Peripherals	Acidobacteriota	Thermoanaerobaculia	Thermoanaerobaculales	Thermoanaerobaculaceae	Subgroup_23
OTU3860	D12C	-0.57735	0	M11	Peripherals	Gemmatimonadota	PAUC43f_marine_benthigroup	norank_c_PAUC43f_marine_benthic_group	norank_o_norank_c_PAUC43marine_benthic_group	norank_f_norank_o_norank_c_PAUC43f_marine_benthic_group
OTU5340	D12C	1.1547	0.444444	M11	Peripherals	Proteobacteria	Alphaproteobacteria	Rhodobacterales	Rhodobacteraceae	Silicimonas
OTU3060	D12C	-0.57735	0	M12	Peripherals	Bacteroidota	Bacteroidia	Marinilabiliales	Marinifilaceae	Marinifilum
OTU2740	D12C	-0.57735	0	M12	Peripherals	Bacteroidota	Bacteroidia	Marinilabiliales	Prolixibacteraceae	Roseimarinus
OTU4620	D12C	1.1547	0	M12	Peripherals	Patescibacteria	Gracilibacteria	JGI_0000069-P22	norank_o_JGI_0000069-P22	norank_f_norank_o_JGI_0000069-P22
OTU5360	D12C	-0.57735	0	M13	Peripherals	Proteobacteria	Alphaproteobacteria	Rhodobacterales	Rhodobacteraceae	Dinoroseobacter
OTU4875	D12C	1.1547	0	M13	Peripherals	Thermotogota	Thermotogae	Kosmotogales	Kosmotogaceae	norank_f_Kosmotogaceae
OTU7505	D12C	-0.57735	0	M13	Peripherals	WPS-2	norank_p_WPS-2	norank_c_norank_p_WPS-2	norank_o_norank_c_norank_p_WPS-2	norank_f_norank_o_norank_c_norank_p_WPS-2
OTU7353	D12C	-0.57735	0	M14	Peripherals	Nitrospinota	P9X2b3D02	norank_c_P9X2b3D02	norank_o_norank_c_P9X2b3D02	norank_f_norank_o_norank_c_P9X2b3D02
OTU7611	D12C	-0.57735	0	M14	Peripherals	Proteobacteria	Alphaproteobacteria	Sphingomonadales	Sphingomonadaceae	Parasphingopyxis
OTU4802	D12C	1.1547	0	M14	Peripherals	Proteobacteria	Gammaproteobacteria	Oceanospirillales	Nitrincolaceae	Marinobacterium
OTU7091	D12C	0	0	M15	Peripherals	Acidobacteriota	Thermoanaerobaculia	Thermoanaerobaculales	Thermoanaerobaculaceae	Subgroup_23
OTU8784	D12C	0	0	M15	Peripherals	Proteobacteria	Gammaproteobacteria	Vibrionales	Vibrionaceae	Vibrio
OTU419	D12C	0	0	M16	Peripherals	Cyanobacteria	Cyanobacteriia	Chloroplast	norank_o_Chloroplast	norank_f_norank_o_Chloroplast
OTU3197	D12C	0	0	M16	Peripherals	Desulfobacterota	Desulfovibrionia	Desulfovibrionales	Desulfovibrionaceae	Desulfovibrio
OTU8078	D12C	0	0	M17	Peripherals	Bacteroidota	Bacteroidia	Marinilabiliales	Marinifilaceae	norank_f_Marinifilaceae
OTU4240	D12C	0	0	M17	Peripherals	Bacteroidota	Bacteroidia	Bacteroidetes_VC2.1_Bac22	norank_o_Bacteroidetes_VC2.1_Bac22	norank_f_norank_o_Bacteroidetes_VC2.1_Bac22
OTU3509	D12C	0	0	M18	Peripherals	Firmicutes	Clostridia	Peptostreptococcales-Tissierellales	Peptostreptococcaceae	Peptoclostridium
OTU6732	D12C	0	0	M18	Peripherals	unclassified_k_norank_d_Bacteria	unclassified_k_norank_d_Bacteria	unclassified_k_norank_d_Bacteria	unclassified_k_norank_d_Bacteria	unclassified_k_norank_d_Bacteria
OTU4427	D12C	0	0	M19	Peripherals	Desulfobacterota	Desulfovibrionia	Desulfovibrionales	Desulfovibrionaceae	Desulfovibrio
OTU4545	D12C	0	0	M19	Peripherals	Desulfobacterota	Desulfovibrionia	Desulfovibrionales	Desulfovibrionaceae	Desulfovibrio
OTU4080	D12C	-0.872281	0	M2	Peripherals	Acidobacteriota	Subgroup_21	norank_c_Subgroup_21	norank_o_norank_c_Subgroup_21	norank_f_norank_o_norank_c_Subgroup_21
OTU2262	D12C	-0.54704	0.571429	M2	Peripherals	Acidobacteriota	Thermoanaerobaculia	Thermoanaerobaculales	Thermoanaerobaculaceae	Subgroup_10
OTU673	D12C	-0.438627	0.277778	M2	Peripherals	Acidobacteriota	Thermoanaerobaculia	Thermoanaerobaculales	Thermoanaerobaculaceae	Subgroup_10
OTU2470	D12C	-0.655454	0	M2	Peripherals	Acidobacteriota	Thermoanaerobaculia	Thermoanaerobaculales	Thermoanaerobaculaceae	Subgroup_23
OTU4848	D12C	-0.113387	0.197531	M2	Peripherals	Acidobacteriota	Thermoanaerobaculia	Thermoanaerobaculales	Thermoanaerobaculaceae	Subgroup_23
OTU2561	D12C	-0.438627	0	M2	Peripherals	Actinobacteriota	Acidimicrobiia	Actinomarinales	norank_o_Actinomarinales	norank_f_norank_o_Actinomarinales
OTU3968	D12C	-0.2218	1.11022e-16	M2	Peripherals	Actinobacteriota	Acidimicrobiia	Actinomarinales	norank_o_Actinomarinales	norank_f_norank_o_Actinomarinales
OTU4838	D12C	0.10344	0.277778	M2	Peripherals	Actinobacteriota	Acidimicrobiia	Actinomarinales	norank_o_Actinomarinales	norank_f_norank_o_Actinomarinales
OTU5570	D12C	-0.2218	0.37037	M2	Peripherals	Actinobacteriota	Acidimicrobiia	Actinomarinales	norank_o_Actinomarinales	norank_f_norank_o_Actinomarinales
OTU5783	D12C	0.645508	0	M2	Peripherals	Actinobacteriota	Acidimicrobiia	Actinomarinales	norank_o_Actinomarinales	norank_f_norank_o_Actinomarinales
OTU6680	D12C	0.537094	0.290657	M2	Peripherals	Actinobacteriota	Acidimicrobiia	Actinomarinales	norank_o_Actinomarinales	norank_f_norank_o_Actinomarinales
OTU7092	D12C	-0.438627	0	M2	Peripherals	Actinobacteriota	Acidimicrobiia	Actinomarinales	norank_o_Actinomarinales	norank_f_norank_o_Actinomarinales
OTU791	D12C	-0.438627	0	M2	Peripherals	Actinobacteriota	Acidimicrobiia	Actinomarinales	norank_o_Actinomarinales	norank_f_norank_o_Actinomarinales
OTU8195	D12C	-0.330213	0.244898	M2	Peripherals	Actinobacteriota	Acidimicrobiia	Actinomarinales	norank_o_Actinomarinales	norank_f_norank_o_Actinomarinales
OTU8275	D12C	-0.438627	0	M2	Peripherals	Actinobacteriota	Acidimicrobiia	Actinomarinales	norank_o_Actinomarinales	norank_f_norank_o_Actinomarinales
OTU8318	D12C	-0.872281	0	M2	Peripherals	Actinobacteriota	Acidimicrobiia	Actinomarinales	norank_o_Actinomarinales	norank_f_norank_o_Actinomarinales
OTU8657	D12C	0.428681	0.304688	M2	Peripherals	Actinobacteriota	Acidimicrobiia	Actinomarinales	norank_o_Actinomarinales	norank_f_norank_o_Actinomarinales
OTU8678	D12C	0.320267	0	M2	Peripherals	Actinobacteriota	Acidimicrobiia	Actinomarinales	norank_o_Actinomarinales	norank_f_norank_o_Actinomarinales
OTU8804	D12C	0.537094	0.21875	M2	Peripherals	Actinobacteriota	Acidimicrobiia	Actinomarinales	norank_o_Actinomarinales	norank_f_norank_o_Actinomarinales
OTU2506	D12C	0.862335	0.30839	M2	Peripherals	Actinobacteriota	Acidimicrobiia	Microtrichales	Ilumatobacteraceae	Ilumatobacter
OTU2589	D12C	-0.330213	0	M2	Peripherals	Actinobacteriota	Acidimicrobiia	Microtrichales	Ilumatobacteraceae	Ilumatobacter
OTU8055	D12C	-0.00497309	0.18	M2	Peripherals	Actinobacteriota	Acidimicrobiia	Microtrichales	Ilumatobacteraceae	Ilumatobacter
OTU4815	D12C	0.320267	0.142012	M2	Peripherals	Actinobacteriota	Acidimicrobiia	Microtrichales	Microtrichaceae	norank_f_Microtrichaceae
OTU7644	D12C	0.10344	0.165289	M2	Peripherals	Actinobacteriota	Acidimicrobiia	Microtrichales	Microtrichaceae	norank_f_Microtrichaceae
OTU2536	D12C	-0.54704	0	M2	Peripherals	Actinobacteriota	Acidimicrobiia	Microtrichales	Microtrichaceae	Sva0996_marine_group
OTU5528	D12C	-0.113387	0	M2	Peripherals	Actinobacteriota	Acidimicrobiia	Microtrichales	Microtrichaceae	Sva0996_marine_group
OTU7853	D12C	-0.330213	0	M2	Peripherals	Actinobacteriota	Acidimicrobiia	Microtrichales	Microtrichaceae	Sva0996_marine_group
OTU5576	D12C	0.10344	0.165289	M2	Peripherals	Actinobacteriota	Acidimicrobiia	Microtrichales	norank_o_Microtrichales	norank_f_norank_o_Microtrichales
OTU2418	D12C	-0.872281	0	M2	Peripherals	Bacteroidota	Bacteroidia	Bacteroidales	Bacteroidetes_BD2-2	norank_f_Bacteroidetes_BD2-2
OTU2421	D12C	-0.763867	0	M2	Peripherals	Bacteroidota	Bacteroidia	Bacteroidales	Bacteroidetes_BD2-2	norank_f_Bacteroidetes_BD2-2
OTU3147	D12C	-0.872281	0	M2	Peripherals	Bacteroidota	Bacteroidia	Marinilabiliales	Marinilabiliaceae	norank_f_Marinilabiliaceae
OTU3359	D12C	-0.330213	0	M2	Peripherals	Bacteroidota	Bacteroidia	Bacteroidetes_VC2.1_Bac22	norank_o_Bacteroidetes_VC2.1_Bac22	norank_f_norank_o_Bacteroidetes_VC2.1_Bac22
OTU1898	D12C	-0.763867	0	M2	Peripherals	Bacteroidota	Bacteroidia	Chitinophagales	Saprospiraceae	Lewinella
OTU8291	D12C	-0.2218	1.11022e-16	M2	Peripherals	Bacteroidota	Bacteroidia	Chitinophagales	Saprospiraceae	Lewinella
OTU2396	D12C	-0.872281	0	M2	Peripherals	Bacteroidota	Bacteroidia	Chitinophagales	Saprospiraceae	norank_f_Saprospiraceae
OTU3169	D12C	-0.438627	0	M2	Peripherals	Bacteroidota	Bacteroidia	Chitinophagales	Saprospiraceae	norank_f_Saprospiraceae
OTU5974	D12C	-0.438627	0	M2	Peripherals	Bacteroidota	Bacteroidia	Chitinophagales	Saprospiraceae	norank_f_Saprospiraceae
OTU5500	D12C	-0.763867	0	M2	Peripherals	Bacteroidota	Bacteroidia	Cytophagales	Cyclobacteriaceae	norank_f_Cyclobacteriaceae
OTU6195	D12C	0.320267	0.142012	M2	Peripherals	Bacteroidota	Bacteroidia	Cytophagales	Cyclobacteriaceae	norank_f_Cyclobacteriaceae
OTU6880	D12C	-0.330213	0.244898	M2	Peripherals	Bacteroidota	Bacteroidia	Flavobacteriales	Flavobacteriaceae	Aquibacter
OTU7744	D12C	1.62123	0.244898	M2	Peripherals	Bacteroidota	Bacteroidia	Flavobacteriales	Flavobacteriaceae	Aquibacter
OTU3806	D12C	2.59695	0.28875	M2	Module hubs	Bacteroidota	Bacteroidia	Flavobacteriales	Flavobacteriaceae	Arcticiflavibacter
OTU455	D12C	3.89791	0.283265	M2	Module hubs	Bacteroidota	Bacteroidia	Flavobacteriales	Flavobacteriaceae	Arcticiflavibacter
OTU7471	D12C	-0.438627	0.277778	M2	Peripherals	Bacteroidota	Bacteroidia	Flavobacteriales	Flavobacteriaceae	Arcticiflavibacter
OTU5146	D12C	-0.438627	0	M2	Peripherals	Bacteroidota	Bacteroidia	Flavobacteriales	Flavobacteriaceae	Croceitalea
OTU4883	D12C	-0.330213	0	M2	Peripherals	Bacteroidota	Bacteroidia	Flavobacteriales	Flavobacteriaceae	Lutibacter
OTU7083	D12C	3.89791	0.232988	M2	Module hubs	Bacteroidota	Bacteroidia	Flavobacteriales	Flavobacteriaceae	Maribacter
OTU4762	D12C	0.970748	0.18	M2	Peripherals	Bacteroidota	Bacteroidia	Flavobacteriales	Flavobacteriaceae	Muricauda
OTU4132	D12C	1.51282	0.382934	M2	Peripherals	Bacteroidota	Bacteroidia	Flavobacteriales	Flavobacteriaceae	Muriicola
OTU442	D12C	2.27171	0.306793	M2	Peripherals	Bacteroidota	Bacteroidia	Flavobacteriales	Flavobacteriaceae	Muriicola
OTU3992	D12C	0.970748	0.340265	M2	Peripherals	Bacteroidota	Bacteroidia	Flavobacteriales	Flavobacteriaceae	Robiginitalea
OTU6543	D12C	0.211854	0.429688	M2	Peripherals	Bacteroidota	Bacteroidia	Flavobacteriales	Flavobacteriaceae	Ulvibacter
OTU896	D12C	-0.655454	0.375	M2	Peripherals	Bacteroidota	Bacteroidia	Flavobacteriales	Flavobacteriaceae	unclassified_f_Flavobacteriaceae
OTU6403	D12C	0.10344	0.539062	M2	Peripherals	Bacteroidota	Bacteroidia	Flavobacteriales	Flavobacteriaceae	Winogradskyella
OTU7440	D12C	1.51282	0.252401	M2	Peripherals	Bacteroidota	Bacteroidia	Flavobacteriales	Flavobacteriaceae	Winogradskyella
OTU4412	D12C	-0.330213	0.244898	M2	Peripherals	Bacteroidota	Bacteroidia	Flavobacteriales	Flavobacteriaceae	Zeaxanthinibacter
OTU2442	D12C	-0.438627	0	M2	Peripherals	Bacteroidota	Ignavibacteria	Ignavibacteriales	PHOS-HE36	norank_f_PHOS-HE36
OTU1621	D12C	-0.655454	0	M2	Peripherals	Bacteroidota	Rhodothermia	Rhodothermales	Rhodothermaceae	norank_f_Rhodothermaceae
OTU2715	D12C	-0.438627	0	M2	Peripherals	Chloroflexi	Anaerolineae	Anaerolineales	Anaerolineaceae	norank_f_Anaerolineaceae
OTU3030	D12C	-0.872281	0	M2	Peripherals	Chloroflexi	Anaerolineae	Anaerolineales	Anaerolineaceae	unclassified_f_Anaerolineaceae
OTU6541	D12C	-0.330213	0.244898	M2	Peripherals	Cyanobacteria	Cyanobacteriia	Chloroplast	norank_o_Chloroplast	norank_f_norank_o_Chloroplast
OTU6898	D12C	-0.330213	0	M2	Peripherals	Cyanobacteria	Cyanobacteriia	Chloroplast	norank_o_Chloroplast	norank_f_norank_o_Chloroplast
OTU1723	D12C	-0.438627	0	M2	Peripherals	Desulfobacterota	Desulfobacteria	Desulfobacterales	Desulfosarcinaceae	Desulfosarcina
OTU1119	D12C	-0.113387	0.197531	M2	Peripherals	Desulfobacterota	Desulfobacteria	Desulfobacterales	Desulfosarcinaceae	Sva0081_sediment_group
OTU8881	D12C	-0.00497309	0.402778	M2	Peripherals	Desulfobacterota	Desulfobacteria	Desulfobacterales	Desulfosarcinaceae	Sva0081_sediment_group
OTU4703	D12C	-0.54704	0	M2	Peripherals	Desulfobacterota	Desulfobulbia	Desulfobulbales	Desulfocapsaceae	Desulforhopalus
OTU1675	D12C	-0.330213	0.375	M2	Peripherals	Desulfobacterota	Desulfobulbia	Desulfobulbales	Desulfocapsaceae	norank_f_Desulfocapsaceae
OTU4923	D12C	-0.113387	0.444444	M2	Peripherals	Desulfobacterota	Desulfobulbia	Desulfobulbales	Desulfocapsaceae	unclassified_f_Desulfocapsaceae
OTU5195	D12C	-0.00497309	0.18	M2	Peripherals	Desulfobacterota	Desulfobulbia	Desulfobulbales	Desulfocapsaceae	unclassified_f_Desulfocapsaceae
OTU1557	D12C	-0.763867	0	M2	Peripherals	Desulfobacterota	Desulfuromonadia	norank_c_Desulfuromonadia	Geopsychrobacteraceae	Desulfuromusa
OTU530	D12C	-0.00497309	0	M2	Peripherals	Desulfobacterota	Syntrophobacteria	Syntrophobacterales	norank_o_Syntrophobacterales	norank_f_norank_o_Syntrophobacterales
OTU4843	D12C	-0.763867	0.444444	M2	Peripherals	Firmicutes	Clostridia	Peptostreptococcales-Tissierellales	norank_o_Peptostreptococcales-Tissierellales	JTB215
OTU3439	D12C	-0.330213	0.244898	M2	Peripherals	Firmicutes	Clostridia	Peptostreptococcales-Tissierellales	Peptostreptococcaceae	Romboutsia
OTU4665	D12C	-0.872281	0	M2	Peripherals	Gemmatimonadota	PAUC43f_marine_benthigroup	norank_c_PAUC43f_marine_benthic_group	norank_o_norank_c_PAUC43marine_benthic_group	norank_f_norank_o_norank_c_PAUC43f_marine_benthic_group
OTU589	D12C	-0.872281	0.5	M2	Peripherals	Latescibacterota	norank_p_Latescibacterota	norank_c_norank_p_Latescibacterota	norank_o_norank_c_norank_p_Latescibacterota	norank_f_norank_o_norank_c_norank_p_Latescibacterota
OTU3475	D12C	-0.872281	0	M2	Peripherals	Modulibacteria	Moduliflexia	Moduliflexales	Moduliflexaceae	norank_f_Moduliflexaceae
OTU1605	D12C	2.1633	0.250865	M2	Peripherals	Myxococcota	Polyangia	Polyangiales	Sandaracinaceae	norank_f_Sandaracinaceae
OTU7087	D12C	-0.330213	0	M2	Peripherals	NB1-j	norank_p_NB1-j	norank_c_norank_p_NB1-j	norank_o_norank_c_norank_p_NB1-j	norank_f_norank_o_norank_c_norank_p_NB1-j
OTU1452	D12C	0.10344	0.165289	M2	Peripherals	Patescibacteria	Saccharimonadia	Saccharimonadales	norank_o_Saccharimonadales	norank_f_norank_o_Saccharimonadales
OTU8742	D12C	-0.330213	0	M2	Peripherals	Proteobacteria	Alphaproteobacteria	Rhizobiales	Hyphomicrobiaceae	Filomicrobium
OTU8531	D12C	-0.872281	0	M2	Peripherals	Proteobacteria	Alphaproteobacteria	Rhizobiales	Rhizobiaceae	unclassified_f_Rhizobiaceae
OTU5465	D12C	1.62123	0.285375	M2	Peripherals	Proteobacteria	Alphaproteobacteria	Rhodobacterales	Rhodobacteraceae	Boseongicola
OTU3656	D12C	-0.763867	0	M2	Peripherals	Proteobacteria	Alphaproteobacteria	Rhodobacterales	Rhodobacteraceae	Ruegeria
OTU4579	D12C	-0.872281	0.5	M2	Peripherals	Proteobacteria	Alphaproteobacteria	Rhodobacterales	Rhodobacteraceae	Ruegeria
OTU6870	D12C	-0.438627	0	M2	Peripherals	Proteobacteria	Alphaproteobacteria	Rhodobacterales	Rhodobacteraceae	unclassified_f_Rhodobacteraceae
OTU7424	D12C	-0.872281	0	M2	Peripherals	Proteobacteria	Alphaproteobacteria	Rhodobacterales	Rhodobacteraceae	unclassified_f_Rhodobacteraceae
OTU8700	D12C	0.10344	0.438776	M2	Peripherals	Proteobacteria	Alphaproteobacteria	Rhodobacterales	Rhodobacteraceae	unclassified_f_Rhodobacteraceae
OTU6841	D12C	1.83806	0.231111	M2	Peripherals	Proteobacteria	Alphaproteobacteria	Rhodobacterales	Rhodobacteraceae	Yoonia-Loktanella
OTU4282	D12C	-0.763867	0	M2	Peripherals	Proteobacteria	Gammaproteobacteria	B2M28	norank_o_B2M28	norank_f_norank_o_B2M28
OTU5429	D12C	-0.2218	1.11022e-16	M2	Peripherals	Proteobacteria	Gammaproteobacteria	B2M28	norank_o_B2M28	norank_f_norank_o_B2M28
OTU6816	D12C	0.320267	0.32	M2	Peripherals	Proteobacteria	Gammaproteobacteria	B2M28	norank_o_B2M28	norank_f_norank_o_B2M28
OTU5151	D12C	0.10344	0.277778	M2	Peripherals	Proteobacteria	Gammaproteobacteria	BD7-8	norank_o_BD7-8	norank_f_norank_o_BD7-8
OTU2771	D12C	-0.2218	0.21875	M2	Peripherals	Proteobacteria	Gammaproteobacteria	Cellvibrionales	Halieaceae	Halioglobus
OTU4377	D12C	-0.763867	0.444444	M2	Peripherals	Proteobacteria	Gammaproteobacteria	Chromatiales	Sedimenticolaceae	norank_f_Sedimenticolaceae
OTU3067	D12C	-0.763867	0	M2	Peripherals	Proteobacteria	Gammaproteobacteria	Ectothiorhodospirales	Ectothiorhodospiraceae	Thiogranum
OTU6307	D12C	0.428681	0	M2	Peripherals	Proteobacteria	Gammaproteobacteria	Ectothiorhodospirales	Ectothiorhodospiraceae	Thiogranum
OTU8342	D12C	-0.00497309	0	M2	Peripherals	Proteobacteria	Gammaproteobacteria	Ectothiorhodospirales	Thioalkalispiraceae	Thiohalophilus
OTU1321	D12C	-0.438627	0	M2	Peripherals	Proteobacteria	Gammaproteobacteria	Gammaproteobacteria_Incertae_Sedis	unclassified_o_Gammaproteobacteria_Incertae_Sedis	norank_f_unclassified
OTU360	D12C	-0.330213	0	M2	Peripherals	Proteobacteria	Gammaproteobacteria	Gammaproteobacteria_Incertae_Sedis	unclassified_o_Gammaproteobacteria_Incertae_Sedis	norank_f_unclassified
OTU4803	D12C	0.10344	0.378698	M2	Peripherals	Proteobacteria	Gammaproteobacteria	Gammaproteobacteria_Incertae_Sedis	unclassified_o_Gammaproteobacteria_Incertae_Sedis	norank_f_unclassified
OTU5455	D12C	-0.113387	0.486111	M2	Peripherals	Proteobacteria	Gammaproteobacteria	Steroidobacterales	Woeseiaceae	Woeseia
OTU5653	D12C	4.00632	0.273719	M2	Module hubs	Proteobacteria	Gammaproteobacteria	Steroidobacterales	Woeseiaceae	Woeseia
OTU8876	D12C	1.94647	0.297521	M2	Peripherals	Proteobacteria	Gammaproteobacteria	Steroidobacterales	Woeseiaceae	Woeseia
OTU1280	D12C	-0.655454	0	M2	Peripherals	Proteobacteria	Gammaproteobacteria	SZB50	norank_o_SZB50	norank_f_norank_o_SZB50
OTU2761	D12C	-0.655454	0	M2	Peripherals	Proteobacteria	Gammaproteobacteria	SZB50	norank_o_SZB50	norank_f_norank_o_SZB50
OTU2183	D12C	-0.763867	0	M2	Peripherals	Proteobacteria	Gammaproteobacteria	unclassified_c_Gammaproteobacteria	unclassified_c_Gammaproteobacteria	unclassified_c_Gammaproteobacteria
OTU6594	D12C	0.211854	0.336735	M2	Peripherals	Proteobacteria	Gammaproteobacteria	unclassified_c_Gammaproteobacteria	unclassified_c_Gammaproteobacteria	unclassified_c_Gammaproteobacteria
OTU1036	D12C	-0.655454	0	M2	Peripherals	Spirochaetota	Spirochaetia	Spirochaetales	Spirochaetaceae	Spirochaeta_2
OTU8446	D12C	-0.655454	0	M2	Peripherals	Spirochaetota	Spirochaetia	Spirochaetales	Spirochaetaceae	Spirochaeta_2
OTU4248	D12C	0	0	M20	Peripherals	Bacteroidota	Bacteroidia	Bacteroidales	Salinivirgaceae	norank_f_Salinivirgaceae
OTU4640	D12C	0	0	M20	Peripherals	Desulfobacterota	Desulfobacteria	Desulfobacterales	Desulfolunaceae	Desulfofrigus
OTU7881	D12C	0	0	M21	Peripherals	Actinobacteriota	Acidimicrobiia	Microtrichales	Microtrichaceae	Sva0996_marine_group
OTU3232	D12C	0	0	M21	Peripherals	Bacteroidota	Bacteroidia	Bacteroidales	unclassified_o_Bacteroidales	unclassified_o_Bacteroidales
OTU8118	D12C	0	0	M22	Peripherals	Firmicutes	Clostridia	Oscillospirales	Oscillospiraceae	Colidextribacter
OTU3379	D12C	0	0	M22	Peripherals	Firmicutes	Clostridia	Peptostreptococcales-Tissierellales	Anaerovoracaceae	unclassified_f_Anaerovoracaceae
OTU7249	D12C	0	0	M23	Peripherals	Firmicutes	Clostridia	Christensenellales	Christensenellaceae	norank_f_Christensenellaceae
OTU536	D12C	0	0	M23	Peripherals	Spirochaetota	Leptospirae	Leptospirales	Leptospiraceae	RBG-16-49-21
OTU3213	D12C	0	0	M24	Peripherals	Firmicutes	unclassified_p_Firmicutes	unclassified_p_Firmicutes	unclassified_p_Firmicutes	unclassified_p_Firmicutes
OTU4710	D12C	0	0	M24	Peripherals	Firmicutes	unclassified_p_Firmicutes	unclassified_p_Firmicutes	unclassified_p_Firmicutes	unclassified_p_Firmicutes
OTU2351	D12C	-0.0820765	0	M3	Peripherals	Bacteroidota	Bacteroidia	Bacteroidales	Bacteroidetes_BD2-2	norank_f_Bacteroidetes_BD2-2
OTU4394	D12C	-0.206711	1.11022e-16	M3	Peripherals	Bacteroidota	Bacteroidia	Bacteroidales	Bacteroidetes_BD2-2	norank_f_Bacteroidetes_BD2-2
OTU8085	D12C	0.167193	0.484429	M3	Peripherals	Bacteroidota	Bacteroidia	Bacteroidales	Bacteroidetes_BD2-2	norank_f_Bacteroidetes_BD2-2
OTU3899	D12C	-0.206711	0.37037	M3	Peripherals	Bacteroidota	Bacteroidia	Marinilabiliales	Marinifilaceae	Marinifilum
OTU4759	D12C	2.03671	0	M3	Peripherals	Bacteroidota	Bacteroidia	Marinilabiliales	Marinifilaceae	Marinifilum
OTU4659	D12C	3.03379	0.0570934	M3	Module hubs	Desulfobacterota	Desulfobulbia	Desulfobulbales	Desulfobulbaceae	Desulfobulbus
OTU8285	D12C	0.167193	0.48	M3	Peripherals	Bacteroidota	Bacteroidia	Marinilabiliales	Marinifilaceae	Marinifilum
OTU4209	D12C	-0.45598	0	M3	Peripherals	Bacteroidota	Bacteroidia	Marinilabiliales	Marinifilaceae	norank_f_Marinifilaceae
OTU2765	D12C	-0.331346	0	M3	Peripherals	Bacteroidota	Bacteroidia	Marinilabiliales	Marinilabiliaceae	norank_f_Marinilabiliaceae
OTU3224	D12C	-0.331346	0	M3	Peripherals	Bacteroidota	Bacteroidia	Marinilabiliales	Marinilabiliaceae	norank_f_Marinilabiliaceae
OTU6609	D12C	0.915001	0	M3	Peripherals	Bacteroidota	Bacteroidia	Marinilabiliales	Marinilabiliaceae	norank_f_Marinilabiliaceae
OTU8538	D12C	0.0425582	0.18	M3	Peripherals	Bacteroidota	Bacteroidia	Marinilabiliales	Marinilabiliaceae	norank_f_Marinilabiliaceae
OTU3270	D12C	-0.70525	0	M3	Peripherals	Bacteroidota	Bacteroidia	Marinilabiliales	Prolixibacteraceae	Draconibacterium
OTU4266	D12C	2.41062	1.11022e-16	M3	Peripherals	Bacteroidota	Bacteroidia	Marinilabiliales	Prolixibacteraceae	Draconibacterium
OTU4187	D21C	5.23238	0.0713306	M1	Module hubs	Desulfobacterota	Desulfobulbia	Desulfobulbales	Desulfobulbaceae	Desulfobulbus
OTU3163	D12C	-0.331346	0	M3	Peripherals	Bacteroidota	Bacteroidia	Marinilabiliales	Prolixibacteraceae	Sunxiuqinia
OTU6866	D12C	-0.70525	0	M3	Peripherals	Bacteroidota	Bacteroidia	Marinilabiliales	Prolixibacteraceae	unclassified_f_Prolixibacteraceae
OTU7825	D12C	-0.206711	1.11022e-16	M3	Peripherals	Bacteroidota	Bacteroidia	Flavobacteriales	Flavobacteriaceae	unclassified_f_Flavobacteriaceae
OTU4541	D12C	-0.70525	0	M3	Peripherals	Bacteroidota	Bacteroidia	ML602M-17	norank_o_ML602M-17	norank_f_norank_o_ML602M-17
OTU4609	D12C	0.0425582	0	M3	Peripherals	Bacteroidota	Bacteroidia	Sphingobacteriales	unclassified_o_Sphingobacteriales	unclassified_o_Sphingobacteriales
OTU7900	D12C	0.0425582	0	M3	Peripherals	Bacteroidota	Bacteroidia	Sphingobacteriales	unclassified_o_Sphingobacteriales	unclassified_o_Sphingobacteriales
OTU4204	D12C	-0.0820765	0	M3	Peripherals	Bacteroidota	Bacteroidia	unclassified_c_Bacteroidia	unclassified_c_Bacteroidia	unclassified_c_Bacteroidia
OTU4745	D12C	-0.45598	0	M3	Peripherals	Bacteroidota	Bacteroidia	unclassified_c_Bacteroidia	unclassified_c_Bacteroidia	unclassified_c_Bacteroidia
OTU4774	D12C	-0.206711	1.11022e-16	M3	Peripherals	Bacteroidota	Bacteroidia	unclassified_c_Bacteroidia	unclassified_c_Bacteroidia	unclassified_c_Bacteroidia
OTU6750	D12C	-0.331346	0	M3	Peripherals	Bacteroidota	Bacteroidia	unclassified_c_Bacteroidia	unclassified_c_Bacteroidia	unclassified_c_Bacteroidia
OTU2847	D12C	-0.45598	0	M3	Peripherals	Cloacimonadota	Cloacimonadia	Cloacimonadales	MSBL8	norank_f_MSBL8
OTU3294	D12C	-0.580615	0	M3	Peripherals	Cloacimonadota	Cloacimonadia	Cloacimonadales	MSBL8	norank_f_MSBL8
OTU3354	D12C	-0.70525	0	M3	Peripherals	Cloacimonadota	Cloacimonadia	Cloacimonadales	MSBL8	norank_f_MSBL8
OTU5475	D12C	0.416462	0	M3	Peripherals	Cloacimonadota	Cloacimonadia	Cloacimonadales	MSBL8	norank_f_MSBL8
OTU4482	D12C	-0.331346	0	M3	Peripherals	Desulfobacterota	Desulfobacteria	Desulfobacterales	Desulfobacteraceae	Desulfobacter
OTU4670	D12C	-0.954519	0	M3	Peripherals	Desulfobacterota	Desulfobacteria	Desulfobacterales	Desulfobacteraceae	Desulfobacter
OTU4684	D12C	-0.829884	0	M3	Peripherals	Desulfobacterota	Desulfobacteria	Desulfobacterales	Desulfobacteraceae	Desulfobacter
OTU4758	D12C	-0.206711	0.604444	M3	Peripherals	Desulfobacterota	Desulfobacteria	Desulfobacterales	Desulfobacteraceae	Desulfobacter
OTU4788	D12C	-0.331346	0	M3	Peripherals	Desulfobacterota	Desulfobacteria	Desulfobacterales	Desulfobacteraceae	Desulfobacter
OTU4865	D12C	-0.0820765	0.197531	M3	Peripherals	Desulfobacterota	Desulfobacteria	Desulfobacterales	Desulfobacteraceae	Desulfobacter
OTU4505	D12C	-0.331346	0	M3	Peripherals	Desulfobacterota	Desulfobacteria	Desulfobacterales	Desulfobacteraceae	Desulfobacterium
OTU4697	D12C	-0.331346	0	M3	Peripherals	Desulfobacterota	Desulfobacteria	Desulfobacterales	Desulfobacteraceae	Desulfobacterium
OTU3135	D12C	-0.0820765	0	M3	Peripherals	Desulfobacterota	Desulfobulbia	Desulfobulbales	Desulfobulbaceae	Desulfobulbus
OTU5837	D21C	0.353553	0.64	M7	Connectors	Desulfobacterota	Desulfobulbia	Desulfobulbales	Desulfobulbaceae	Desulfobulbus
OTU4613	D12C	0.167193	0.165289	M3	Peripherals	Desulfobacterota	Desulfobulbia	Desulfobulbales	Desulfobulbaceae	Desulfobulbus
OTU4759	D05C	3.20761	0.173828	M4	Module hubs	Bacteroidota	Bacteroidia	Marinilabiliales	Marinifilaceae	Marinifilum
OTU4691	D12C	0.291827	0	M3	Peripherals	Desulfobacterota	Desulfobulbia	Desulfobulbales	Desulfobulbaceae	Desulfobulbus
OTU4695	D12C	0.167193	0.444444	M3	Peripherals	Desulfobacterota	Desulfobulbia	Desulfobulbales	Desulfobulbaceae	Desulfobulbus
OTU5837	D12C	-0.70525	0.611111	M3	Peripherals	Desulfobacterota	Desulfobulbia	Desulfobulbales	Desulfobulbaceae	Desulfobulbus
OTU1661	D12C	-0.954519	0	M3	Peripherals	Desulfobacterota	Desulfobulbia	Desulfobulbales	Desulfocapsaceae	unclassified_f_Desulfocapsaceae
OTU4698	D12C	-0.206711	1.11022e-16	M3	Peripherals	Desulfobacterota	Desulfobulbia	Desulfobulbales	Desulfocapsaceae	unclassified_f_Desulfocapsaceae
OTU8228	D12C	-0.331346	0	M3	Peripherals	Desulfobacterota	Desulfovibrionia	Desulfovibrionales	Desulfovibrionaceae	Desulfovibrio
OTU4846	D12C	0.915001	0	M3	Peripherals	Desulfobacterota	Desulfovibrionia	Desulfovibrionales	Desulfovibrionaceae	Halodesulfovibrio
OTU6055	D12C	-0.206711	1.11022e-16	M3	Peripherals	Firmicutes	Bacilli	Izemoplasmatales	Izemoplasmataceae	Izimaplasma
OTU6749	D12C	1.78744	0	M3	Peripherals	Firmicutes	Bacilli	Izemoplasmatales	Izemoplasmataceae	Izimaplasma
OTU4436	D12C	0.291827	0	M3	Peripherals	Firmicutes	Bacilli	Izemoplasmatales	Izemoplasmataceae	norank_f_Izemoplasmataceae
OTU3524	D12C	-0.206711	0.345679	M3	Peripherals	Firmicutes	Bacilli	Lactobacillales	Carnobacteriaceae	Trichococcus
OTU4553	D12C	0.416462	0.398438	M3	Peripherals	Firmicutes	Clostridia	Clostridia_vadinBB60_group	norank_o_Clostridia_vadinBB60_group	norank_f_norank_o_Clostridia_vadinBB60_group
OTU2009	D12C	-0.580615	0	M3	Peripherals	Firmicutes	Clostridia	Clostridiales	Clostridiaceae	Clostridium_sensu_stricto_7
OTU6872	D12C	-0.331346	0	M3	Peripherals	Firmicutes	Clostridia	Lachnospirales	Defluviitaleaceae	Defluviitaleaceae_UCG-011
OTU6769	D12C	0.0425582	0.402778	M3	Peripherals	Firmicutes	Clostridia	Oscillospirales	Ethanoligenenaceae	Acetanaerobacterium
OTU8067	D12C	-0.70525	0	M3	Peripherals	Firmicutes	Clostridia	Peptococcales	Peptococcaceae	norank_f_Peptococcaceae
OTU4767	D12C	-0.0820765	0	M3	Peripherals	Firmicutes	Clostridia	Peptostreptococcales-Tissierellales	Anaerovoracaceae	norank_f_Anaerovoracaceae
OTU6512	D12C	3.03379	0	M3	Module hubs	Firmicutes	Clostridia	Peptostreptococcales-Tissierellales	Dethiosulfatibacteraceae	Dethiosulfatibacter
OTU3547	D12C	-0.45598	0	M3	Peripherals	Firmicutes	Clostridia	Peptostreptococcales-Tissierellales	norank_o_Peptostreptococcales-Tissierellales	JTB215
OTU3381	D12C	-0.954519	0	M3	Peripherals	Firmicutes	Clostridia	Peptostreptococcales-Tissierellales	norank_o_Peptostreptococcales-Tissierellales	Soehngenia
OTU6617	D12C	-0.829884	0	M3	Peripherals	Firmicutes	Clostridia	Peptostreptococcales-Tissierellales	Peptostreptococcaceae	Peptoclostridium
OTU2979	D12C	-0.70525	0	M3	Peripherals	Firmicutes	Clostridia	Peptostreptococcales-Tissierellales	Thermotaleaceae	Crassaminicella
OTU4188	D12C	-0.331346	0.495868	M3	Peripherals	Firmicutes	Clostridia	unclassified_c_Clostridia	unclassified_c_Clostridia	unclassified_c_Clostridia
OTU2966	D12C	-0.331346	0	M3	Peripherals	Firmicutes	Desulfitobacteriia	Desulfitobacteriales	norank_o_Desulfitobacteriales	norank_f_norank_o_Desulfitobacteriales
OTU8197	D12C	-0.70525	0.5	M3	Peripherals	Fusobacteriota	Fusobacteriia	Fusobacteriales	Fusobacteriaceae	Psychrilyobacter
OTU4542	D12C	0.665731	1.11022e-16	M3	Peripherals	Marinimicrobia_SAR406_clade	norank_p_Marinimicrobia_SAR406_clade	norank_c_norank_p_Marinimicrobia_SAR406_clade	norank_o_norank_c_norank_p_Marinimicrobia_SAR406_clade	norank_f_norank_o_norank_c_norank_p_Marinimicrobia_SAR406_clade
OTU4851	D12C	-0.45598	0	M3	Peripherals	Patescibacteria	ABY1	Candidatus_Falkowbacteria	norank_o_Candidatus_Falkowbacteria	norank_f_norank_o_Candidatus_Falkowbacteria
OTU2872	D12C	-0.45598	0	M3	Peripherals	Patescibacteria	Gracilibacteria	JGI_0000069-P22	norank_o_JGI_0000069-P22	norank_f_norank_o_JGI_0000069-P22
OTU8051	D12C	-0.954519	0	M3	Peripherals	Patescibacteria	Parcubacteria	Candidatus_Kaiserbacteria	norank_o_Candidatus_Kaiserbacteria	norank_f_norank_o_Candidatus_Kaiserbacteria
OTU409	D12C	-0.829884	0.444444	M3	Peripherals	Proteobacteria	Gammaproteobacteria	BD7-8	norank_o_BD7-8	norank_f_norank_o_BD7-8
OTU1463	D12C	-0.829884	0	M3	Peripherals	Proteobacteria	Gammaproteobacteria	MBAE14	norank_o_MBAE14	norank_f_norank_o_MBAE14
OTU110	D12C	0.416462	0	M3	Peripherals	Proteobacteria	Gammaproteobacteria	Vibrionales	Vibrionaceae	Vibrio
OTU2179	D12C	0.0425582	0	M3	Peripherals	Proteobacteria	Gammaproteobacteria	Vibrionales	Vibrionaceae	Vibrio
OTU2198	D12C	-0.70525	0	M3	Peripherals	Proteobacteria	Gammaproteobacteria	Vibrionales	Vibrionaceae	Vibrio
OTU6042	D12C	-0.70525	0	M3	Peripherals	Proteobacteria	Gammaproteobacteria	Vibrionales	Vibrionaceae	Vibrio
OTU8418	D12C	-0.331346	0	M3	Peripherals	Proteobacteria	Gammaproteobacteria	Vibrionales	Vibrionaceae	Vibrio
OTU2835	D12C	-0.331346	0	M3	Peripherals	Spirochaetota	MVP-15	norank_c_MVP-15	norank_o_norank_c_MVP-15	norank_f_norank_o_norank_c_MVP-15
OTU3062	D12C	-0.45598	0.277778	M3	Peripherals	Spirochaetota	Spirochaetia	Spirochaetales	Spirochaetaceae	Sediminispirochaeta
OTU4397	D12C	0.0425582	0	M3	Peripherals	Spirochaetota	Spirochaetia	Spirochaetales	Spirochaetaceae	Sediminispirochaeta
OTU6520	D12C	-0.954519	0	M3	Peripherals	Synergistota	Synergistia	Synergistales	Synergistaceae	unclassified_f_Synergistaceae
OTU4642	D12C	-0.70525	0	M3	Peripherals	unclassified_k_norank_d_Bacteria	unclassified_k_norank_d_Bacteria	unclassified_k_norank_d_Bacteria	unclassified_k_norank_d_Bacteria	unclassified_k_norank_d_Bacteria
OTU5090	D12C	-0.550482	0.666667	M4	Connectors	Desulfobacterota	Desulfobulbia	Desulfobulbales	Desulfocapsaceae	unclassified_f_Desulfocapsaceae
OTU7765	D12C	-0.550482	0.72	M4	Connectors	Desulfobacterota	Desulfuromonadia	Sva1033	norank_o_Sva1033	norank_f_norank_o_Sva1033
OTU8261	D12C	-0.550482	0.5	M4	Peripherals	Firmicutes	Clostridia	Lachnospirales	Lachnospiraceae	unclassified_f_Lachnospiraceae
OTU4831	D12C	-0.550482	0	M4	Peripherals	Firmicutes	Clostridia	norank_c_Clostridia	Hungateiclostridiaceae	norank_f_Hungateiclostridiaceae
OTU1402	D12C	1.92669	0	M4	Peripherals	Proteobacteria	Gammaproteobacteria	Gammaproteobacteria_Incertae_Sedis	unclassified_o_Gammaproteobacteria_Incertae_Sedis	norank_f_unclassified
OTU4544	D12C	0.275241	0.72	M4	Connectors	Spirochaetota	Leptospirae	Leptospirales	Leptospiraceae	RBG-16-49-21
OTU1853	D12C	0.170716	0.444444	M5	Peripherals	Acidobacteriota	Thermoanaerobaculia	Thermoanaerobaculales	Thermoanaerobaculaceae	Subgroup_10
OTU8649	D12C	-0.597505	0	M5	Peripherals	Actinobacteriota	Acidimicrobiia	Actinomarinales	norank_o_Actinomarinales	norank_f_norank_o_Actinomarinales
OTU3059	D12C	0.170716	0	M5	Peripherals	Bacteroidota	Bacteroidia	Marinilabiliales	Marinifilaceae	Marinifilum
OTU3009	D12C	2.47538	0	M5	Peripherals	Bacteroidota	Bacteroidia	Marinilabiliales	Prolixibacteraceae	Mangrovibacterium
OTU4495	D12C	-0.597505	0	M5	Peripherals	Firmicutes	Clostridia	Eubacteriales	unclassified_o_Eubacteriales	unclassified_o_Eubacteriales
OTU7040	D12C	-0.597505	0	M5	Peripherals	Gemmatimonadota	BD2-11_terrestrial_group	norank_c_BD2-11_terrestrial_group	norank_o_norank_c_BD2-11_terrestrial_group	norank_f_norank_o_norank_c_BD2-11_terrestrial_group
OTU7612	D12C	-0.597505	0	M5	Peripherals	Patescibacteria	Gracilibacteria	JGI_0000069-P22	norank_o_JGI_0000069-P22	norank_f_norank_o_JGI_0000069-P22
OTU7761	D12C	0.170716	0	M5	Peripherals	Spirochaetota	Spirochaetia	Spirochaetales	Spirochaetaceae	Sphaerochaeta
OTU1707	D12C	-0.597505	0	M5	Peripherals	Sva0485	norank_p_Sva0485	norank_c_norank_p_Sva0485	norank_o_norank_c_norank_p_Sva0485	norank_f_norank_o_norank_c_norank_p_Sva0485
OTU5765	D12C	0	0.5	M6	Peripherals	Actinobacteriota	Acidimicrobiia	Microtrichales	Ilumatobacteraceae	Ilumatobacter
OTU7527	D12C	0	0	M6	Peripherals	Bacteroidota	Bacteroidia	Flavobacteriales	Flavobacteriaceae	Robiginitalea
OTU6593	D12C	0	0	M6	Peripherals	Chloroflexi	Anaerolineae	Anaerolineales	Anaerolineaceae	ADurb.Bin120
OTU7976	D12C	1.58114	0	M6	Peripherals	Chloroflexi	KD4-96	norank_c_KD4-96	norank_o_norank_c_KD4-96	norank_f_norank_o_norank_c_KD4-96
OTU8379	D12C	-1.58114	0	M6	Peripherals	Desulfobacterota	Desulfobacteria	Desulfobacterales	Desulfosarcinaceae	norank_f_Desulfosarcinaceae
OTU7907	D12C	0	0.625	M6	Connectors	Proteobacteria	Gammaproteobacteria	Cellvibrionales	Halieaceae	unclassified_f_Halieaceae
OTU4293	D12C	1.9518	0	M7	Peripherals	Bacteroidota	Bacteroidia	unclassified_c_Bacteroidia	unclassified_c_Bacteroidia	unclassified_c_Bacteroidia
OTU6759	D12C	-0.243975	0	M7	Peripherals	Bacteroidota	Bacteroidia	unclassified_c_Bacteroidia	unclassified_c_Bacteroidia	unclassified_c_Bacteroidia
OTU6858	D12C	-0.9759	0.5	M7	Peripherals	Cloacimonadota	Cloacimonadia	Cloacimonadales	MSBL8	norank_f_MSBL8
OTU2788	D12C	-0.243975	0	M7	Peripherals	Firmicutes	Clostridia	Christensenellales	Christensenellaceae	norank_f_Christensenellaceae
OTU4682	D12C	-0.243975	0.444444	M7	Peripherals	Marinimicrobia_SAR406_clade	norank_p_Marinimicrobia_SAR406_clade	norank_c_norank_p_Marinimicrobia_SAR406_clade	norank_o_norank_c_norank_p_Marinimicrobia_SAR406_clade	norank_f_norank_o_norank_c_norank_p_Marinimicrobia_SAR406_clade
OTU6686	D12C	-0.243975	0	M7	Peripherals	Verrucomicrobiota	Lentisphaeria	P.palmC41	norank_o_P.palmC41	norank_f_norank_o_P.palmC41
OTU5128	D12C	0.866025	0.444444	M8	Peripherals	Actinobacteriota	Acidimicrobiia	Microtrichales	Ilumatobacteraceae	Ilumatobacter
OTU8199	D12C	-0.866025	0	M8	Peripherals	Actinobacteriota	Acidimicrobiia	Microtrichales	Ilumatobacteraceae	Ilumatobacter
OTU6602	D12C	0.866025	0	M8	Peripherals	Chloroflexi	KD4-96	norank_c_KD4-96	norank_o_norank_c_KD4-96	norank_f_norank_o_norank_c_KD4-96
OTU1685	D12C	-0.866025	0.625	M8	Connectors	Nitrospinota	P9X2b3D02	norank_c_P9X2b3D02	norank_o_norank_c_P9X2b3D02	norank_f_norank_o_norank_c_P9X2b3D02
OTU4233	D12C	0.866025	0	M9	Peripherals	Bacteroidota	Bacteroidia	Marinilabiliales	Marinilabiliaceae	norank_f_Marinilabiliaceae
OTU6392	D12C	0.866025	0	M9	Peripherals	Cyanobacteria	Cyanobacteriia	Chloroplast	norank_o_Chloroplast	norank_f_norank_o_Chloroplast
OTU4402	D12C	-0.866025	0	M9	Peripherals	Desulfobacterota	Desulfobacteria	Desulfobacterales	Desulfobacteraceae	Desulfoconvexum
OTU284	D12C	-0.866025	0.625	M9	Connectors	Desulfobacterota	Desulfobacteria	Desulfobacterales	Desulfosarcinaceae	Desulfatitalea
OTU2316	D12M	-1.08133	0	M1	Peripherals	Acidobacteriota	Thermoanaerobaculia	Thermoanaerobaculales	Thermoanaerobaculaceae	Subgroup_23
OTU2766	D12M	-0.438377	0.512397	M1	Peripherals	Acidobacteriota	Vicinamibacteria	Subgroup_17	norank_o_Subgroup_17	norank_f_norank_o_Subgroup_17
OTU4838	D12M	0.526052	0.493827	M1	Peripherals	Actinobacteriota	Acidimicrobiia	Actinomarinales	norank_o_Actinomarinales	norank_f_norank_o_Actinomarinales
OTU5783	D12M	0.526052	0.54	M1	Peripherals	Actinobacteriota	Acidimicrobiia	Actinomarinales	norank_o_Actinomarinales	norank_f_norank_o_Actinomarinales
OTU7092	D12M	0.526052	0.375	M1	Peripherals	Actinobacteriota	Acidimicrobiia	Actinomarinales	norank_o_Actinomarinales	norank_f_norank_o_Actinomarinales
OTU7449	D12M	-0.759853	0	M1	Peripherals	Actinobacteriota	Acidimicrobiia	Actinomarinales	norank_o_Actinomarinales	norank_f_norank_o_Actinomarinales
OTU8186	D12M	-1.08133	0	M1	Peripherals	Actinobacteriota	Acidimicrobiia	Actinomarinales	norank_o_Actinomarinales	norank_f_norank_o_Actinomarinales
OTU8195	D12M	0.847529	0.725762	M1	Connectors	Actinobacteriota	Acidimicrobiia	Actinomarinales	norank_o_Actinomarinales	norank_f_norank_o_Actinomarinales
OTU8649	D12M	-1.08133	0	M1	Peripherals	Actinobacteriota	Acidimicrobiia	Actinomarinales	norank_o_Actinomarinales	norank_f_norank_o_Actinomarinales
OTU2506	D12M	0.526052	0.61157	M1	Peripherals	Actinobacteriota	Acidimicrobiia	Microtrichales	Ilumatobacteraceae	Ilumatobacter
OTU4815	D12M	0.204576	0.721893	M1	Connectors	Actinobacteriota	Acidimicrobiia	Microtrichales	Microtrichaceae	norank_f_Microtrichaceae
OTU2536	D12M	-0.1169	0.5	M1	Peripherals	Actinobacteriota	Acidimicrobiia	Microtrichales	Microtrichaceae	Sva0996_marine_group
OTU1954	D12M	-0.1169	0.648438	M1	Connectors	Actinobacteriota	Coriobacteriia	OPB41	norank_o_OPB41	norank_f_norank_o_OPB41
OTU3169	D12M	0.847529	0.706612	M1	Connectors	Bacteroidota	Bacteroidia	Chitinophagales	Saprospiraceae	norank_f_Saprospiraceae
OTU3806	D12M	1.81196	0.592593	M1	Peripherals	Bacteroidota	Bacteroidia	Flavobacteriales	Flavobacteriaceae	Arcticiflavibacter
OTU455	D12M	-0.1169	0.625	M1	Connectors	Bacteroidota	Bacteroidia	Flavobacteriales	Flavobacteriaceae	Arcticiflavibacter
OTU4883	D12M	0.204576	0.644628	M1	Connectors	Bacteroidota	Bacteroidia	Flavobacteriales	Flavobacteriaceae	Lutibacter
OTU2405	D12M	1.49048	0.606421	M1	Peripherals	Bacteroidota	Bacteroidia	Flavobacteriales	Flavobacteriaceae	Lutimonas
OTU442	D12M	2.45491	0.470588	M1	Peripherals	Bacteroidota	Bacteroidia	Flavobacteriales	Flavobacteriaceae	Muriicola
OTU3992	D12M	1.49048	0.62037	M1	Connectors	Bacteroidota	Bacteroidia	Flavobacteriales	Flavobacteriaceae	Robiginitalea
OTU3422	D12M	-1.08133	0	M1	Peripherals	Bacteroidota	Bacteroidia	Flavobacteriales	Flavobacteriaceae	Winogradskyella
OTU994	D12M	-1.08133	0	M1	Peripherals	Bdellovibrionota	Bdellovibrionia	Bdellovibrionales	Bdellovibrionaceae	OM27_clade
OTU6854	D12M	-1.08133	0	M1	Peripherals	Chloroflexi	Anaerolineae	Caldilineales	Caldilineaceae	norank_f_Caldilineaceae
OTU5039	D12M	-0.1169	0.601562	M1	Peripherals	Desulfobacterota	Desulfobulbia	Desulfobulbales	Desulfobulbaceae	Desulfobulbus
OTU1675	D12M	-1.08133	0	M1	Peripherals	Desulfobacterota	Desulfobulbia	Desulfobulbales	Desulfocapsaceae	norank_f_Desulfocapsaceae
OTU2340	D12M	1.81196	0.647462	M1	Connectors	Desulfobacterota	Desulfobulbia	Desulfobulbales	Desulfocapsaceae	norank_f_Desulfocapsaceae
OTU5871	D12M	-0.759853	0	M1	Peripherals	Planctomycetota	OM190	norank_c_OM190	norank_o_norank_c_OM190	norank_f_norank_o_norank_c_OM190
OTU4649	D12M	-0.438377	0.65625	M1	Connectors	Proteobacteria	Alphaproteobacteria	Rhodobacterales	Rhodobacteraceae	norank_f_Rhodobacteraceae
OTU2727	D12M	0.204576	0.5625	M1	Peripherals	Proteobacteria	Alphaproteobacteria	Rhodobacterales	Rhodobacteraceae	unclassified_f_Rhodobacteraceae
OTU3142	D12M	-0.438377	0	M1	Peripherals	Proteobacteria	Gammaproteobacteria	Cellvibrionales	Halieaceae	Halioglobus
OTU1504	D12M	-1.08133	0	M1	Peripherals	Proteobacteria	Gammaproteobacteria	norank_c_Gammaproteobacteria	norank_o_norank_c_Gammaproteobacteria	norank_f_norank_o_norank_c_Gammaproteobacteria
OTU2185	D12M	-0.759853	0.444444	M1	Peripherals	Proteobacteria	Gammaproteobacteria	unclassified_c_Gammaproteobacteria	unclassified_c_Gammaproteobacteria	unclassified_c_Gammaproteobacteria
OTU4387	D12M	-0.759853	0.444444	M1	Peripherals	Proteobacteria	Gammaproteobacteria	unclassified_c_Gammaproteobacteria	unclassified_c_Gammaproteobacteria	unclassified_c_Gammaproteobacteria
OTU2598	D12M	1.1547	0	M10	Peripherals	Actinobacteriota	Acidimicrobiia	Actinomarinales	norank_o_Actinomarinales	norank_f_norank_o_Actinomarinales
OTU2589	D12M	-0.57735	0	M10	Peripherals	Actinobacteriota	Acidimicrobiia	Microtrichales	Ilumatobacteraceae	Ilumatobacter
OTU8405	D12M	-0.57735	0	M10	Peripherals	Bacteroidota	Bacteroidia	Chitinophagales	Saprospiraceae	unclassified_f_Saprospiraceae
OTU8147	D12M	0	0	M11	Peripherals	Acidobacteriota	Thermoanaerobaculia	Thermoanaerobaculales	Thermoanaerobaculaceae	Subgroup_23
OTU6234	D12M	0	0.444444	M11	Peripherals	Proteobacteria	Gammaproteobacteria	Oceanospirillales	Nitrincolaceae	Marinobacterium
OTU7249	D12M	0	0.5	M12	Peripherals	Firmicutes	Clostridia	Christensenellales	Christensenellaceae	norank_f_Christensenellaceae
OTU8751	D12M	0	0	M12	Peripherals	Proteobacteria	Alphaproteobacteria	Rhodobacterales	Rhodobacteraceae	Jannaschia
OTU8976	D12M	0	0	M13	Peripherals	Desulfobacterota	Desulfobulbia	Desulfobulbales	Desulfocapsaceae	norank_f_Desulfocapsaceae
OTU4803	D12M	0	0	M13	Peripherals	Proteobacteria	Gammaproteobacteria	Gammaproteobacteria_Incertae_Sedis	unclassified_o_Gammaproteobacteria_Incertae_Sedis	norank_f_unclassified
OTU2578	D12M	0	0	M14	Peripherals	Chloroflexi	Anaerolineae	SBR1031	norank_o_SBR1031	norank_f_norank_o_SBR1031
OTU7736	D12M	0	0	M14	Peripherals	Latescibacterota	norank_p_Latescibacterota	norank_c_norank_p_Latescibacterota	norank_o_norank_c_norank_p_Latescibacterota	norank_f_norank_o_norank_c_norank_p_Latescibacterota
OTU8536	D12M	0	0	M15	Peripherals	Latescibacterota	Latescibacteria	Latescibacterales	Latescibacteraceae	norank_f_Latescibacteraceae
OTU3656	D12M	0	0	M15	Peripherals	Proteobacteria	Alphaproteobacteria	Rhodobacterales	Rhodobacteraceae	Ruegeria
OTU7075	D12M	0	0	M16	Peripherals	Bacteroidota	Bacteroidia	Bacteroidales	Bacteroidaceae	Bacteroides
OTU3764	D12M	0	0	M16	Peripherals	Firmicutes	Clostridia	Lachnospirales	Lachnospiraceae	Anaerostignum
OTU8174	D12M	0	0	M17	Peripherals	Actinobacteriota	Acidimicrobiia	Microtrichales	unclassified_o_Microtrichales	unclassified_o_Microtrichales
OTU1999	D12M	0	0	M17	Peripherals	Proteobacteria	Gammaproteobacteria	Burkholderiales	Burkholderiaceae	Ralstonia
OTU5540	D12M	0	0	M18	Peripherals	Firmicutes	Clostridia	Peptostreptococcales-Tissierellales	Fusibacteraceae	Fusibacter
OTU7390	D12M	0	0	M18	Peripherals	Proteobacteria	Gammaproteobacteria	Alteromonadales	Shewanellaceae	Shewanella
OTU2541	D12M	0	0	M19	Peripherals	Firmicutes	Clostridia	norank_c_Clostridia	Hungateiclostridiaceae	unclassified_f_Hungateiclostridiaceae
OTU8578	D12M	0	0	M19	Peripherals	NB1-j	norank_p_NB1-j	norank_c_norank_p_NB1-j	norank_o_norank_c_norank_p_NB1-j	norank_f_norank_o_norank_c_norank_p_NB1-j
OTU4848	D12M	-0.308622	0	M2	Peripherals	Acidobacteriota	Thermoanaerobaculia	Thermoanaerobaculales	Thermoanaerobaculaceae	Subgroup_23
OTU2297	D12M	-1.35319	0	M2	Peripherals	Acidobacteriota	Vicinamibacteria	Subgroup_17	norank_o_Subgroup_17	norank_f_norank_o_Subgroup_17
OTU4331	D12M	-0.569763	0.662722	M2	Connectors	Actinobacteriota	Acidimicrobiia	Actinomarinales	norank_o_Actinomarinales	norank_f_norank_o_Actinomarinales
OTU8275	D12M	-1.09205	0	M2	Peripherals	Actinobacteriota	Acidimicrobiia	Actinomarinales	norank_o_Actinomarinales	norank_f_norank_o_Actinomarinales
OTU8657	D12M	0.735944	0.629758	M2	Connectors	Actinobacteriota	Acidimicrobiia	Actinomarinales	norank_o_Actinomarinales	norank_f_norank_o_Actinomarinales
OTU8804	D12M	1.25823	0.65625	M2	Connectors	Actinobacteriota	Acidimicrobiia	Actinomarinales	norank_o_Actinomarinales	norank_f_norank_o_Actinomarinales
OTU8658	D12M	-0.830905	0.375	M2	Peripherals	Actinobacteriota	Acidimicrobiia	Microtrichales	Ilumatobacteraceae	Ilumatobacter
OTU7644	D12M	1.25823	0.64308	M2	Connectors	Actinobacteriota	Acidimicrobiia	Microtrichales	Microtrichaceae	norank_f_Microtrichaceae
OTU2581	D12M	-0.830905	0	M2	Peripherals	Actinobacteriota	Acidimicrobiia	Microtrichales	Microtrichaceae	Sva0996_marine_group
OTU438	D12M	-1.09205	0	M2	Peripherals	Actinobacteriota	Thermoleophilia	Gaiellales	norank_o_Gaiellales	norank_f_norank_o_Gaiellales
OTU1898	D12M	0.997086	0.536862	M2	Peripherals	Bacteroidota	Bacteroidia	Chitinophagales	Saprospiraceae	Lewinella
OTU2396	D12M	-1.35319	0	M2	Peripherals	Bacteroidota	Bacteroidia	Chitinophagales	Saprospiraceae	norank_f_Saprospiraceae
OTU2428	D12M	-1.35319	0	M2	Peripherals	Bacteroidota	Bacteroidia	Chitinophagales	Saprospiraceae	norank_f_Saprospiraceae
OTU8862	D12M	-0.308622	0.493827	M2	Peripherals	Bacteroidota	Bacteroidia	Cytophagales	Cyclobacteriaceae	norank_f_Cyclobacteriaceae
OTU6880	D12M	-0.308622	0.459834	M2	Peripherals	Bacteroidota	Bacteroidia	Flavobacteriales	Flavobacteriaceae	Aquibacter
OTU7744	D12M	0.474803	0.655	M2	Connectors	Bacteroidota	Bacteroidia	Flavobacteriales	Flavobacteriaceae	Aquibacter
OTU7083	D12M	0.474803	0.664062	M2	Connectors	Bacteroidota	Bacteroidia	Flavobacteriales	Flavobacteriaceae	Maribacter
OTU4132	D12M	1.78051	0.621528	M2	Connectors	Bacteroidota	Bacteroidia	Flavobacteriales	Flavobacteriaceae	Muriicola
OTU4412	D12M	0.474803	0.657845	M2	Connectors	Bacteroidota	Bacteroidia	Flavobacteriales	Flavobacteriaceae	Zeaxanthinibacter
OTU1480	D12M	-1.35319	0	M2	Peripherals	Bacteroidota	Bacteroidia	Sphingobacteriales	FFCH9454	norank_f_FFCH9454
OTU1945	D12M	0.213661	0.553288	M2	Peripherals	Bacteroidota	Ignavibacteria	Ignavibacteriales	Melioribacteraceae	IheB3-7
OTU1621	D12M	0.735944	0.549383	M2	Peripherals	Bacteroidota	Rhodothermia	Rhodothermales	Rhodothermaceae	norank_f_Rhodothermaceae
OTU8828	D12M	-1.09205	0.444444	M2	Peripherals	Chloroflexi	Anaerolineae	Anaerolineales	Anaerolineaceae	norank_f_Anaerolineaceae
OTU8907	D12M	-0.0474803	0.498615	M2	Peripherals	Chloroflexi	Anaerolineae	Caldilineales	Caldilineaceae	norank_f_Caldilineaceae
OTU1119	D12M	0.735944	0.59	M2	Peripherals	Desulfobacterota	Desulfobacteria	Desulfobacterales	Desulfosarcinaceae	Sva0081_sediment_group
OTU1936	D12M	-0.830905	0.375	M2	Peripherals	Desulfobacterota	Desulfobacteria	Desulfobacterales	Desulfosarcinaceae	Sva0081_sediment_group
OTU2086	D12M	0.213661	0.657025	M2	Connectors	Desulfobacterota	Desulfobulbia	Desulfobulbales	Desulfocapsaceae	norank_f_Desulfocapsaceae
OTU7765	D12M	-0.308622	0.569444	M2	Peripherals	Desulfobacterota	Desulfuromonadia	Sva1033	norank_o_Sva1033	norank_f_norank_o_Sva1033
OTU4665	D12M	0.474803	0.34	M2	Peripherals	Gemmatimonadota	PAUC43f_marine_benthigroup	norank_c_PAUC43f_marine_benthic_group	norank_o_norank_c_PAUC43marine_benthic_group	norank_f_norank_o_norank_c_PAUC43f_marine_benthic_group
OTU7353	D12M	0.213661	0.46281	M2	Peripherals	Nitrospinota	P9X2b3D02	norank_c_P9X2b3D02	norank_o_norank_c_P9X2b3D02	norank_f_norank_o_norank_c_P9X2b3D02
OTU1452	D12M	-0.0474803	0.58	M2	Peripherals	Patescibacteria	Saccharimonadia	Saccharimonadales	norank_o_Saccharimonadales	norank_f_norank_o_Saccharimonadales
OTU5092	D12M	-0.308622	0.44898	M2	Peripherals	Patescibacteria	Saccharimonadia	Saccharimonadales	norank_o_Saccharimonadales	norank_f_norank_o_Saccharimonadales
OTU8531	D12M	-1.09205	0	M2	Peripherals	Proteobacteria	Alphaproteobacteria	Rhizobiales	Rhizobiaceae	unclassified_f_Rhizobiaceae
OTU283	D12M	-1.35319	0	M2	Peripherals	Proteobacteria	Gammaproteobacteria	AT-s2-59	norank_o_AT-s2-59	norank_f_norank_o_AT-s2-59
OTU2753	D12M	1.51937	0.398438	M2	Peripherals	Proteobacteria	Gammaproteobacteria	B2M28	norank_o_B2M28	norank_f_norank_o_B2M28
OTU1321	D12M	0.997086	0.536862	M2	Peripherals	Proteobacteria	Gammaproteobacteria	Gammaproteobacteria_Incertae_Sedis	unclassified_o_Gammaproteobacteria_Incertae_Sedis	norank_f_unclassified
OTU1402	D12M	-0.830905	0.666667	M2	Connectors	Proteobacteria	Gammaproteobacteria	Gammaproteobacteria_Incertae_Sedis	unclassified_o_Gammaproteobacteria_Incertae_Sedis	norank_f_unclassified
OTU7782	D12M	0.474803	0.598765	M2	Peripherals	Proteobacteria	Gammaproteobacteria	Gammaproteobacteria_Incertae_Sedis	unclassified_o_Gammaproteobacteria_Incertae_Sedis	norank_f_unclassified
OTU1508	D12M	-0.0474803	0.244898	M2	Peripherals	Proteobacteria	Gammaproteobacteria	Steroidobacterales	Woeseiaceae	Woeseia
OTU2283	D12M	-0.830905	0.56	M2	Peripherals	Proteobacteria	Gammaproteobacteria	Steroidobacterales	Woeseiaceae	Woeseia
OTU3987	D12M	0.213661	0.622449	M2	Connectors	Proteobacteria	Gammaproteobacteria	Steroidobacterales	Woeseiaceae	Woeseia
OTU5653	D12M	2.82508	0.621574	M2	Network hubs	Proteobacteria	Gammaproteobacteria	Steroidobacterales	Woeseiaceae	Woeseia
OTU8876	D12M	1.78051	0.450617	M2	Peripherals	Proteobacteria	Gammaproteobacteria	Steroidobacterales	Woeseiaceae	Woeseia
OTU8446	D12M	-0.308622	0.578125	M2	Peripherals	Spirochaetota	Spirochaetia	Spirochaetales	Spirochaetaceae	Spirochaeta_2
OTU6749	D12M	0	0	M20	Peripherals	Firmicutes	Bacilli	Izemoplasmatales	Izemoplasmataceae	Izimaplasma
OTU2279	D12M	0	0	M20	Peripherals	Proteobacteria	Gammaproteobacteria	Cellvibrionales	Halieaceae	Halioglobus
OTU4762	D12M	0	0	M21	Peripherals	Bacteroidota	Bacteroidia	Flavobacteriales	Flavobacteriaceae	Muricauda
OTU3068	D12M	0	0	M21	Peripherals	Verrucomicrobiota	Verrucomicrobiae	Verrucomicrobiales	Rubritaleaceae	Roseibacillus
OTU373	D12M	-0.238312	0.512346	M3	Peripherals	Acidobacteriota	Thermoanaerobaculia	Thermoanaerobaculales	Thermoanaerobaculaceae	Subgroup_10
OTU5570	D12M	-0.453128	0.642659	M3	Connectors	Actinobacteriota	Acidimicrobiia	Actinomarinales	norank_o_Actinomarinales	norank_f_norank_o_Actinomarinales
OTU791	D12M	-0.0234955	0.226562	M3	Peripherals	Actinobacteriota	Acidimicrobiia	Actinomarinales	norank_o_Actinomarinales	norank_f_norank_o_Actinomarinales
OTU5128	D12M	1.90985	0.494341	M3	Peripherals	Actinobacteriota	Acidimicrobiia	Microtrichales	Ilumatobacteraceae	Ilumatobacter
OTU8199	D12M	-0.560536	0.617188	M3	Peripherals	Actinobacteriota	Acidimicrobiia	Microtrichales	Ilumatobacteraceae	Ilumatobacter
OTU2538	D12M	-1.20498	0.375	M3	Peripherals	Actinobacteriota	Acidimicrobiia	Microtrichales	Microtrichaceae	norank_f_Microtrichaceae
OTU5576	D12M	0.0839125	0.45805	M3	Peripherals	Actinobacteriota	Acidimicrobiia	Microtrichales	norank_o_Microtrichales	norank_f_norank_o_Microtrichales
OTU5732	D12M	-0.0234955	0.465	M3	Peripherals	Actinobacteriota	Coriobacteriia	OPB41	norank_o_OPB41	norank_f_norank_o_OPB41
OTU3984	D12M	1.69503	0.490702	M3	Peripherals	Bacteroidota	Bacteroidia	Bacteroidales	Bacteroidetes_BD2-2	norank_f_Bacteroidetes_BD2-2
OTU5795	D12M	-0.238312	0.337778	M3	Peripherals	Bacteroidota	Bacteroidia	Bacteroidales	Bacteroidetes_BD2-2	norank_f_Bacteroidetes_BD2-2
OTU5974	D12M	-0.238312	0.414062	M3	Peripherals	Bacteroidota	Bacteroidia	Chitinophagales	Saprospiraceae	norank_f_Saprospiraceae
OTU6195	D12M	0.728361	0.413265	M3	Peripherals	Bacteroidota	Bacteroidia	Cytophagales	Cyclobacteriaceae	norank_f_Cyclobacteriaceae
OTU718	D12M	-0.560536	0.297521	M3	Peripherals	Bacteroidota	Bacteroidia	Cytophagales	Cyclobacteriaceae	norank_f_Cyclobacteriaceae
OTU8326	D12M	-1.09758	0.32	M3	Peripherals	Bacteroidota	Bacteroidia	Cytophagales	Cyclobacteriaceae	norank_f_Cyclobacteriaceae
OTU3536	D12M	1.80244	0.566705	M3	Peripherals	Bacteroidota	Bacteroidia	Flavobacteriales	Flavobacteriaceae	Actibacter
OTU7471	D12M	-0.238312	0.475309	M3	Peripherals	Bacteroidota	Bacteroidia	Flavobacteriales	Flavobacteriaceae	Arcticiflavibacter
OTU5146	D12M	-0.238312	0.548476	M3	Peripherals	Bacteroidota	Bacteroidia	Flavobacteriales	Flavobacteriaceae	Croceitalea
OTU1080	D12M	2.6617	0.425062	M3	Module hubs	Bacteroidota	Bacteroidia	Flavobacteriales	Flavobacteriaceae	norank_f_Flavobacteriaceae
OTU7527	D12M	1.37281	0.569215	M3	Peripherals	Bacteroidota	Bacteroidia	Flavobacteriales	Flavobacteriaceae	Robiginitalea
OTU7440	D12M	1.90985	0.532	M3	Peripherals	Bacteroidota	Bacteroidia	Flavobacteriales	Flavobacteriaceae	Winogradskyella
OTU5286	D12M	-1.4198	0	M3	Peripherals	Bacteroidota	Bacteroidia	unclassified_c_Bacteroidia	unclassified_c_Bacteroidia	unclassified_c_Bacteroidia
OTU2442	D12M	-1.4198	0	M3	Peripherals	Bacteroidota	Ignavibacteria	Ignavibacteriales	PHOS-HE36	norank_f_PHOS-HE36
OTU4023	D12M	-1.31239	0	M3	Peripherals	Bacteroidota	Rhodothermia	Rhodothermales	Rhodothermaceae	norank_f_Rhodothermaceae
OTU7549	D12M	1.2654	0.371972	M3	Peripherals	Campilobacterota	Campylobacteria	Campylobacterales	Sulfurovaceae	Sulfurovum
OTU6602	D12M	-0.0234955	0.475	M3	Peripherals	Chloroflexi	KD4-96	norank_c_KD4-96	norank_o_norank_c_KD4-96	norank_f_norank_o_norank_c_KD4-96
OTU5049	D12M	-1.31239	0	M3	Peripherals	Desulfobacterota	Desulfobacteria	Desulfobacterales	Desulfobacteraceae	unclassified_f_Desulfobacteraceae
OTU5890	D12M	-0.238312	0.414062	M3	Peripherals	Desulfobacterota	Desulfobacteria	Desulfobacterales	Desulfosarcinaceae	LCP-80
OTU6257	D12M	-0.130904	0.231111	M3	Peripherals	Desulfobacterota	Desulfobacteria	Desulfobacterales	Desulfosarcinaceae	unclassified_f_Desulfosarcinaceae
OTU1677	D12M	-0.238312	0.526316	M3	Peripherals	Desulfobacterota	Desulfobulbia	Desulfobulbales	Desulfocapsaceae	norank_f_Desulfocapsaceae
OTU4214	D12M	-0.560536	0.540816	M3	Peripherals	Desulfobacterota	Desulfobulbia	Desulfobulbales	Desulfocapsaceae	norank_f_Desulfocapsaceae
OTU103	D12M	-0.560536	0.297521	M3	Peripherals	Desulfobacterota	Desulfobulbia	Desulfobulbales	Desulfocapsaceae	unclassified_f_Desulfocapsaceae
OTU1694	D12M	-0.560536	0.530612	M3	Peripherals	Desulfobacterota	Desulfobulbia	Desulfobulbales	Desulfocapsaceae	unclassified_f_Desulfocapsaceae
OTU1704	D12M	-0.238312	0.398438	M3	Peripherals	Desulfobacterota	Desulfobulbia	Desulfobulbales	Desulfocapsaceae	unclassified_f_Desulfocapsaceae
OTU5054	D12M	-0.560536	0.461538	M3	Peripherals	Gemmatimonadota	Gemmatimonadetes	Gemmatimonadales	Gemmatimonadaceae	norank_f_Gemmatimonadaceae
OTU3860	D12M	-0.238312	0.575	M3	Peripherals	Gemmatimonadota	PAUC43f_marine_benthigroup	norank_c_PAUC43f_marine_benthic_group	norank_o_norank_c_PAUC43marine_benthic_group	norank_f_norank_o_norank_c_PAUC43f_marine_benthic_group
OTU7394	D12M	-0.560536	0.416667	M3	Peripherals	Gemmatimonadota	PAUC43f_marine_benthigroup	norank_c_PAUC43f_marine_benthic_group	norank_o_norank_c_PAUC43marine_benthic_group	norank_f_norank_o_norank_c_PAUC43f_marine_benthic_group
OTU1605	D12M	2.12466	0.507497	M3	Peripherals	Myxococcota	Polyangia	Polyangiales	Sandaracinaceae	norank_f_Sandaracinaceae
OTU1685	D12M	-0.453128	0.165289	M3	Peripherals	Nitrospinota	P9X2b3D02	norank_c_P9X2b3D02	norank_o_norank_c_P9X2b3D02	norank_f_norank_o_norank_c_P9X2b3D02
OTU8053	D12M	-0.34572	0.476562	M3	Peripherals	Patescibacteria	Gracilibacteria	norank_c_Gracilibacteria	norank_o_norank_c_Gracilibacteria	norank_f_norank_o_norank_c_Gracilibacteria
OTU2477	D12M	-0.990168	0.277778	M3	Peripherals	Patescibacteria	Saccharimonadia	Saccharimonadales	norank_o_Saccharimonadales	norank_f_norank_o_Saccharimonadales
OTU5709	D12M	-0.34572	0.592798	M3	Peripherals	Proteobacteria	Alphaproteobacteria	Rhizobiales	Rhizobiaceae	unclassified_f_Rhizobiaceae
OTU7831	D12M	-0.34572	0.417778	M3	Peripherals	Proteobacteria	Alphaproteobacteria	Rhizobiales	Rhizobiales_Incertae_Sedis	Anderseniella
OTU5465	D12M	1.58762	0.507301	M3	Peripherals	Proteobacteria	Alphaproteobacteria	Rhodobacterales	Rhodobacteraceae	Boseongicola
OTU6622	D12M	-0.453128	0.515556	M3	Peripherals	Proteobacteria	Alphaproteobacteria	Rhodobacterales	Rhodobacteraceae	Pseudoruegeria
OTU5649	D12M	0.191321	0.345	M3	Peripherals	Proteobacteria	Alphaproteobacteria	Rhodobacterales	Rhodobacteraceae	Roseobacter
OTU5340	D12M	0.835769	0.394768	M3	Peripherals	Proteobacteria	Alphaproteobacteria	Rhodobacterales	Rhodobacteraceae	Silicimonas
OTU5638	D12M	-0.238312	0.456747	M3	Peripherals	Proteobacteria	Alphaproteobacteria	Rhodobacterales	Rhodobacteraceae	Sulfitobacter
OTU2874	D12M	-0.130904	0.53	M3	Peripherals	Proteobacteria	Alphaproteobacteria	Rhodobacterales	Rhodobacteraceae	unclassified_f_Rhodobacteraceae
OTU7424	D12M	-1.20498	0	M3	Peripherals	Proteobacteria	Alphaproteobacteria	Rhodobacterales	Rhodobacteraceae	unclassified_f_Rhodobacteraceae
OTU8700	D12M	1.90985	0.498868	M3	Peripherals	Proteobacteria	Alphaproteobacteria	Rhodobacterales	Rhodobacteraceae	unclassified_f_Rhodobacteraceae
OTU6841	D12M	2.5543	0.497999	M3	Module hubs	Proteobacteria	Alphaproteobacteria	Rhodobacterales	Rhodobacteraceae	Yoonia-Loktanella
OTU5497	D12M	-0.130904	0.493075	M3	Peripherals	Proteobacteria	Alphaproteobacteria	Sphingomonadales	Sphingomonadaceae	Erythrobacter
OTU7038	D12M	-0.34572	0.357143	M3	Peripherals	Proteobacteria	Gammaproteobacteria	Alteromonadales	Moritellaceae	Moritella
OTU6816	D12M	-0.238312	0.414062	M3	Peripherals	Proteobacteria	Gammaproteobacteria	B2M28	norank_o_B2M28	norank_f_norank_o_B2M28
OTU5151	D12M	1.05058	0.476735	M3	Peripherals	Proteobacteria	Gammaproteobacteria	BD7-8	norank_o_BD7-8	norank_f_norank_o_BD7-8
OTU2778	D12M	-0.238312	0.512346	M3	Peripherals	Proteobacteria	Gammaproteobacteria	Cellvibrionales	Halieaceae	Halioglobus
OTU3245	D12M	-0.130904	0.612476	M3	Peripherals	Proteobacteria	Gammaproteobacteria	Cellvibrionales	Halieaceae	Halioglobus
OTU8370	D12M	-0.453128	0.438776	M3	Peripherals	Proteobacteria	Gammaproteobacteria	Cellvibrionales	Halieaceae	Halioglobus
OTU7907	D12M	-0.453128	0.291667	M3	Peripherals	Proteobacteria	Gammaproteobacteria	Cellvibrionales	Halieaceae	unclassified_f_Halieaceae
OTU4778	D12M	-0.0234955	0.545455	M3	Peripherals	Proteobacteria	Gammaproteobacteria	Gammaproteobacteria_Incertae_Sedis	unclassified_o_Gammaproteobacteria_Incertae_Sedis	Marinicella
OTU3748	D12M	-0.453128	0.515556	M3	Peripherals	Proteobacteria	Gammaproteobacteria	Gammaproteobacteria_Incertae_Sedis	unclassified_o_Gammaproteobacteria_Incertae_Sedis	norank_f_unclassified
OTU4802	D12M	-0.990168	0	M3	Peripherals	Proteobacteria	Gammaproteobacteria	Oceanospirillales	Nitrincolaceae	Marinobacterium
OTU8603	D12M	-1.09758	0	M3	Peripherals	Proteobacteria	Gammaproteobacteria	Oceanospirillales	Nitrincolaceae	Marinobacterium
OTU5455	D12M	-0.130904	0.481994	M3	Peripherals	Proteobacteria	Gammaproteobacteria	Steroidobacterales	Woeseiaceae	Woeseia
OTU2414	D12M	-0.749661	0.5	M4	Peripherals	Actinobacteriota	Acidimicrobiia	Actinomarinales	norank_o_Actinomarinales	norank_f_norank_o_Actinomarinales
OTU8678	D12M	1.07644	0.711111	M4	Connectors	Actinobacteriota	Acidimicrobiia	Actinomarinales	norank_o_Actinomarinales	norank_f_norank_o_Actinomarinales
OTU5765	D12M	1.07644	0.683673	M4	Connectors	Actinobacteriota	Acidimicrobiia	Microtrichales	Ilumatobacteraceae	Ilumatobacter
OTU8055	D12M	1.44166	0.71	M4	Connectors	Actinobacteriota	Acidimicrobiia	Microtrichales	Ilumatobacteraceae	Ilumatobacter
OTU3192	D12M	-0.749661	0	M4	Peripherals	Bacteroidota	Bacteroidia	Flavobacteriales	Flavobacteriaceae	Ulvibacter
OTU6403	D12M	2.53731	0.596543	M4	Module hubs	Bacteroidota	Bacteroidia	Flavobacteriales	Flavobacteriaceae	Winogradskyella
OTU8434	D12M	0.345997	0.64	M4	Connectors	Bacteroidota	Bacteroidia	Flavobacteriales	Flavobacteriaceae	Winogradskyella
OTU1425	D12M	-0.384442	0.722222	M4	Connectors	Chloroflexi	KD4-96	norank_c_KD4-96	norank_o_norank_c_KD4-96	norank_f_norank_o_norank_c_KD4-96
OTU7976	D12M	1.07644	0.734568	M4	Connectors	Chloroflexi	KD4-96	norank_c_KD4-96	norank_o_norank_c_KD4-96	norank_f_norank_o_norank_c_KD4-96
OTU1540	D12M	-0.749661	0	M4	Peripherals	Desulfobacterota	Desulfobulbia	Desulfobulbales	Desulfocapsaceae	unclassified_f_Desulfocapsaceae
OTU2296	D12M	-0.749661	0	M4	Peripherals	Desulfobacterota	Desulfobulbia	Desulfobulbales	Desulfocapsaceae	unclassified_f_Desulfocapsaceae
OTU589	D12M	-0.749661	0	M4	Peripherals	Latescibacterota	norank_p_Latescibacterota	norank_c_norank_p_Latescibacterota	norank_o_norank_c_norank_p_Latescibacterota	norank_f_norank_o_norank_c_norank_p_Latescibacterota
OTU7800	D12M	-0.749661	0	M4	Peripherals	Patescibacteria	Parcubacteria	Candidatus_Kaiserbacteria	norank_o_Candidatus_Kaiserbacteria	norank_f_norank_o_Candidatus_Kaiserbacteria
OTU8689	D12M	-0.749661	0	M4	Peripherals	Patescibacteria	Parcubacteria	Candidatus_Kaiserbacteria	norank_o_Candidatus_Kaiserbacteria	norank_f_norank_o_Candidatus_Kaiserbacteria
OTU5744	D12M	-0.0192221	0.583333	M4	Peripherals	Proteobacteria	Alphaproteobacteria	Rhodobacterales	Rhodobacteraceae	Pseudoruegeria
OTU7997	D12M	0.345997	0.695652	M4	Connectors	Proteobacteria	Alphaproteobacteria	Sphingomonadales	Sphingomonadaceae	unclassified_f_Sphingomonadaceae
OTU5804	D12M	-0.749661	0	M4	Peripherals	Proteobacteria	Alphaproteobacteria	unclassified_c_Alphaproteobacteria	unclassified_c_Alphaproteobacteria	unclassified_c_Alphaproteobacteria
OTU4282	D12M	-0.749661	0	M4	Peripherals	Proteobacteria	Gammaproteobacteria	B2M28	norank_o_B2M28	norank_f_norank_o_B2M28
OTU1036	D12M	-0.749661	0	M4	Peripherals	Spirochaetota	Spirochaetia	Spirochaetales	Spirochaetaceae	Spirochaeta_2
OTU2912	D12M	0.316228	0	M5	Peripherals	Acidobacteriota	Subgroup_22	norank_c_Subgroup_22	norank_o_norank_c_Subgroup_22	norank_f_norank_o_norank_c_Subgroup_22
OTU4589	D12M	0.316228	0	M5	Peripherals	Acidobacteriota	Subgroup_22	norank_c_Subgroup_22	norank_o_norank_c_Subgroup_22	norank_f_norank_o_norank_c_Subgroup_22
OTU6108	D12M	-1.26491	0	M5	Peripherals	Acidobacteriota	Subgroup_26	norank_c_Subgroup_26	norank_o_norank_c_Subgroup_26	norank_f_norank_o_norank_c_Subgroup_26
OTU3583	D12M	0.316228	0	M5	Peripherals	Bacteroidota	Bacteroidia	Bacteroidales	Bacteroidaceae	Bacteroides
OTU4049	D12M	1.89737	0	M5	Peripherals	Bacteroidota	Bacteroidia	Bacteroidales	Bacteroidaceae	Bacteroides
OTU6957	D12M	0.316228	0	M5	Peripherals	Bacteroidota	Bacteroidia	Cytophagales	Cyclobacteriaceae	norank_f_Cyclobacteriaceae
OTU5998	D12M	-1.26491	0	M5	Peripherals	Firmicutes	Bacilli	Bacillales	Planococcaceae	Planococcus
OTU8829	D12M	-1.26491	0	M5	Peripherals	Firmicutes	Clostridia	Clostridiales	Clostridiaceae	Clostridium_sensu_stricto_18
OTU6994	D12M	0.316228	0	M5	Peripherals	Firmicutes	Clostridia	Peptostreptococcales-Tissierellales	Anaerovoracaceae	Anaerovorax
OTU6961	D12M	0.316228	0	M5	Peripherals	Proteobacteria	Gammaproteobacteria	Gammaproteobacteria_Incertae_Sedis	unclassified_o_Gammaproteobacteria_Incertae_Sedis	Marinicella
OTU2828	D12M	-0.550482	0	M6	Peripherals	Bacteroidota	Bacteroidia	Bacteroidales	Bacteroidaceae	Bacteroides
OTU5924	D12M	1.92669	0	M6	Peripherals	Bacteroidota	Bacteroidia	Marinilabiliales	Prolixibacteraceae	Mangrovibacterium
OTU5979	D12M	-0.550482	0	M6	Peripherals	Bacteroidota	Bacteroidia	Marinilabiliales	Prolixibacteraceae	Prolixibacter
OTU5294	D12M	-0.550482	0	M6	Peripherals	Firmicutes	Bacilli	Izemoplasmatales	Izemoplasmataceae	norank_f_Izemoplasmataceae
OTU7139	D12M	0.275241	0	M6	Peripherals	Firmicutes	Clostridia	Peptostreptococcales-Tissierellales	Anaerovoracaceae	Amnipila
OTU3439	D12M	-0.550482	0	M6	Peripherals	Firmicutes	Clostridia	Peptostreptococcales-Tissierellales	Peptostreptococcaceae	Romboutsia
OTU284	D12M	-1.46524	0	M7	Peripherals	Desulfobacterota	Desulfobacteria	Desulfobacterales	Desulfosarcinaceae	Desulfatitalea
OTU5195	D12M	-0.445941	0	M7	Peripherals	Desulfobacterota	Desulfobulbia	Desulfobulbales	Desulfocapsaceae	unclassified_f_Desulfocapsaceae
OTU4687	D12M	-1.46524	0	M7	Peripherals	Desulfobacterota	Desulfuromonadia	Sva1033	norank_o_Sva1033	norank_f_norank_o_Sva1033
OTU1108	D12M	1.083	0	M7	Peripherals	Proteobacteria	Gammaproteobacteria	Vibrionales	Vibrionaceae	Photobacterium
OTU1307	D12M	-1.46524	0	M7	Peripherals	Proteobacteria	Gammaproteobacteria	Vibrionales	Vibrionaceae	Photobacterium
OTU1345	D12M	0.573353	0	M7	Peripherals	Proteobacteria	Gammaproteobacteria	Vibrionales	Vibrionaceae	Photobacterium
OTU3638	D12M	0.573353	0.277778	M7	Peripherals	Proteobacteria	Gammaproteobacteria	Vibrionales	Vibrionaceae	Photobacterium
OTU8476	D12M	-0.955588	0	M7	Peripherals	Proteobacteria	Gammaproteobacteria	Vibrionales	Vibrionaceae	Photobacterium
OTU8583	D12M	0.0637059	0	M7	Peripherals	Proteobacteria	Gammaproteobacteria	Vibrionales	Vibrionaceae	Photobacterium
OTU110	D12M	-0.445941	0	M7	Peripherals	Proteobacteria	Gammaproteobacteria	Vibrionales	Vibrionaceae	Vibrio
OTU2179	D12M	0.0637059	0	M7	Peripherals	Proteobacteria	Gammaproteobacteria	Vibrionales	Vibrionaceae	Vibrio
OTU2198	D12M	0.573353	0	M7	Peripherals	Proteobacteria	Gammaproteobacteria	Vibrionales	Vibrionaceae	Vibrio
OTU2274	D12M	0.573353	0	M7	Peripherals	Proteobacteria	Gammaproteobacteria	Vibrionales	Vibrionaceae	Vibrio
OTU3523	D12M	0.0637059	0	M7	Peripherals	Proteobacteria	Gammaproteobacteria	Vibrionales	Vibrionaceae	Vibrio
OTU6042	D12M	0.573353	0	M7	Peripherals	Proteobacteria	Gammaproteobacteria	Vibrionales	Vibrionaceae	Vibrio
OTU8418	D12M	2.10229	0	M7	Peripherals	Proteobacteria	Gammaproteobacteria	Vibrionales	Vibrionaceae	Vibrio
OTU2224	D12M	-0.866025	0	M8	Peripherals	Actinobacteriota	Actinobacteria	Propionibacteriales	Propionibacteriaceae	norank_f_Propionibacteriaceae
OTU2446	D12M	-0.866025	0	M8	Peripherals	Bacteroidota	Bacteroidia	Flavobacteriales	Flavobacteriaceae	Robiginitalea
OTU7825	D12M	0.866025	0	M8	Peripherals	Bacteroidota	Bacteroidia	Flavobacteriales	Flavobacteriaceae	unclassified_f_Flavobacteriaceae
OTU1028	D12M	0.866025	0.444444	M8	Peripherals	Proteobacteria	Gammaproteobacteria	Steroidobacterales	Woeseiaceae	Woeseia
OTU8490	D12M	-0.866025	0	M9	Peripherals	Actinobacteriota	Acidimicrobiia	Actinomarinales	norank_o_Actinomarinales	norank_f_norank_o_Actinomarinales
OTU2418	D12M	0.866025	0	M9	Peripherals	Bacteroidota	Bacteroidia	Bacteroidales	Bacteroidetes_BD2-2	norank_f_Bacteroidetes_BD2-2
OTU8379	D12M	-0.866025	0	M9	Peripherals	Desulfobacterota	Desulfobacteria	Desulfobacterales	Desulfosarcinaceae	norank_f_Desulfosarcinaceae
OTU8569	D12M	0.866025	0	M9	Peripherals	Firmicutes	Clostridia	Clostridiales	Clostridiaceae	unclassified_f_Clostridiaceae
OTU2537	D21C	-0.420401	0.611111	M1	Peripherals	Actinobacteriota	Acidimicrobiia	Microtrichales	unclassified_o_Microtrichales	unclassified_o_Microtrichales
OTU4394	D21C	-0.174628	0	M1	Peripherals	Bacteroidota	Bacteroidia	Bacteroidales	Bacteroidetes_BD2-2	norank_f_Bacteroidetes_BD2-2
OTU8085	D21C	0.808464	0.66482	M1	Connectors	Bacteroidota	Bacteroidia	Bacteroidales	Bacteroidetes_BD2-2	norank_f_Bacteroidetes_BD2-2
OTU3282	D21C	-0.174628	0	M1	Peripherals	Bacteroidota	Bacteroidia	Marinilabiliales	Marinifilaceae	Marinifilum
OTU4759	D21C	2.03733	0.24	M1	Peripherals	Bacteroidota	Bacteroidia	Marinilabiliales	Marinifilaceae	Marinifilum
OTU4884	D05C	3.20761	0.330247	M4	Module hubs	Bacteroidota	Bacteroidia	Marinilabiliales	Marinifilaceae	Marinifilum
OTU4884	D21C	1.05424	0.31405	M1	Peripherals	Bacteroidota	Bacteroidia	Marinilabiliales	Marinifilaceae	Marinifilum
OTU8285	D21C	0.0711448	0	M1	Peripherals	Bacteroidota	Bacteroidia	Marinilabiliales	Marinifilaceae	Marinifilum
OTU4390	D21C	-0.420401	0	M1	Peripherals	Bacteroidota	Bacteroidia	Marinilabiliales	Marinifilaceae	norank_f_Marinifilaceae
OTU2824	D21C	-0.174628	0.444444	M1	Peripherals	Bacteroidota	Bacteroidia	Marinilabiliales	Marinilabiliaceae	Carboxylicivirga
OTU7882	D21C	0.808464	0	M1	Peripherals	Bacteroidota	Bacteroidia	Marinilabiliales	Marinilabiliaceae	Carboxylicivirga
OTU2765	D21C	-0.666174	0	M1	Peripherals	Bacteroidota	Bacteroidia	Marinilabiliales	Marinilabiliaceae	norank_f_Marinilabiliaceae
OTU4233	D21C	0.808464	0.34	M1	Peripherals	Bacteroidota	Bacteroidia	Marinilabiliales	Marinilabiliaceae	norank_f_Marinilabiliaceae
OTU4812	D12C	2.53525	0.120708	M3	Module hubs	Bacteroidota	Bacteroidia	Marinilabiliales	Marinifilaceae	Marinifilum
OTU6656	D21C	-0.911947	0	M1	Peripherals	Bacteroidota	Bacteroidia	Marinilabiliales	Marinilabiliaceae	norank_f_Marinilabiliaceae
OTU8538	D21C	0.808464	0.197531	M1	Peripherals	Bacteroidota	Bacteroidia	Marinilabiliales	Marinilabiliaceae	norank_f_Marinilabiliaceae
OTU8289	D21C	-0.666174	0	M1	Peripherals	Bacteroidota	Bacteroidia	Marinilabiliales	Prolixibacteraceae	Roseimarinus
OTU4238	D21C	0.0711448	0	M1	Peripherals	Bacteroidota	Bacteroidia	Bacteroidales	SB-5	norank_f_SB-5
OTU4199	D21C	-0.420401	0	M1	Peripherals	Bacteroidota	Bacteroidia	Bacteroidetes_VC2.1_Bac22	norank_o_Bacteroidetes_VC2.1_Bac22	norank_f_norank_o_Bacteroidetes_VC2.1_Bac22
OTU7900	D21C	-0.666174	0	M1	Peripherals	Bacteroidota	Bacteroidia	Sphingobacteriales	unclassified_o_Sphingobacteriales	unclassified_o_Sphingobacteriales
OTU4774	D21C	0.0711448	0	M1	Peripherals	Bacteroidota	Bacteroidia	unclassified_c_Bacteroidia	unclassified_c_Bacteroidia	unclassified_c_Bacteroidia
OTU6750	D21C	-0.666174	0	M1	Peripherals	Bacteroidota	Bacteroidia	unclassified_c_Bacteroidia	unclassified_c_Bacteroidia	unclassified_c_Bacteroidia
OTU6475	D21C	-0.666174	0	M1	Peripherals	Bdellovibrionota	Oligoflexia	0319-6G20	norank_o_0319-6G20	norank_f_norank_o_0319-6G20
OTU4529	D21C	-0.911947	0	M1	Peripherals	Cloacimonadota	Cloacimonadia	Cloacimonadales	MSBL8	norank_f_MSBL8
OTU5475	D21C	2.2831	0.124444	M1	Peripherals	Cloacimonadota	Cloacimonadia	Cloacimonadales	MSBL8	norank_f_MSBL8
OTU6858	D21C	0.0711448	0	M1	Peripherals	Cloacimonadota	Cloacimonadia	Cloacimonadales	MSBL8	norank_f_MSBL8
OTU4670	D21C	0.562691	1.11022e-16	M1	Peripherals	Desulfobacterota	Desulfobacteria	Desulfobacterales	Desulfobacteraceae	Desulfobacter
OTU4702	D21C	0.562691	1.11022e-16	M1	Peripherals	Desulfobacterota	Desulfobacteria	Desulfobacterales	Desulfobacteraceae	Desulfobacter
OTU4758	D21C	0.0711448	0	M1	Peripherals	Desulfobacterota	Desulfobacteria	Desulfobacterales	Desulfobacteraceae	Desulfobacter
OTU6587	D21C	-0.174628	0	M1	Peripherals	Desulfobacterota	Desulfobacteria	Desulfobacterales	Desulfobacteraceae	Desulfobacter
OTU3135	D21C	0.0711448	0	M1	Peripherals	Desulfobacterota	Desulfobulbia	Desulfobulbales	Desulfobulbaceae	Desulfobulbus
OTU4812	D21C	2.52888	0	M1	Module hubs	Bacteroidota	Bacteroidia	Marinilabiliales	Marinifilaceae	Marinifilum
OTU4501	D21C	0.562691	1.11022e-16	M1	Peripherals	Desulfobacterota	Desulfobulbia	Desulfobulbales	Desulfobulbaceae	Desulfobulbus
OTU4613	D21C	0.316918	0	M1	Peripherals	Desulfobacterota	Desulfobulbia	Desulfobulbales	Desulfobulbaceae	Desulfobulbus
OTU4691	D21C	1.05424	0	M1	Peripherals	Desulfobacterota	Desulfobulbia	Desulfobulbales	Desulfobulbaceae	Desulfobulbus
OTU4695	D21C	-0.174628	0	M1	Peripherals	Desulfobacterota	Desulfobulbia	Desulfobulbales	Desulfobulbaceae	Desulfobulbus
OTU2340	D21C	-0.174628	0.59375	M1	Peripherals	Desulfobacterota	Desulfobulbia	Desulfobulbales	Desulfocapsaceae	norank_f_Desulfocapsaceae
OTU4923	D21C	-0.174628	0.612245	M1	Peripherals	Desulfobacterota	Desulfobulbia	Desulfobulbales	Desulfocapsaceae	unclassified_f_Desulfocapsaceae
OTU4184	D21C	-0.911947	0	M1	Peripherals	Desulfobacterota	Desulfovibrionia	Desulfovibrionales	Desulfovibrionaceae	Desulfocurvus
OTU3316	D21C	0.0711448	0	M1	Peripherals	Desulfobacterota	Desulfovibrionia	Desulfovibrionales	Desulfovibrionaceae	Desulfovibrio
OTU4427	D21C	-0.174628	0	M1	Peripherals	Desulfobacterota	Desulfovibrionia	Desulfovibrionales	Desulfovibrionaceae	Desulfovibrio
OTU4846	D21C	-0.174628	0	M1	Peripherals	Desulfobacterota	Desulfovibrionia	Desulfovibrionales	Desulfovibrionaceae	Halodesulfovibrio
OTU530	D21C	-0.666174	0	M1	Peripherals	Desulfobacterota	Syntrophobacteria	Syntrophobacterales	norank_o_Syntrophobacterales	norank_f_norank_o_Syntrophobacterales
OTU6055	D21C	-0.911947	0	M1	Peripherals	Firmicutes	Bacilli	Izemoplasmatales	Izemoplasmataceae	Izimaplasma
OTU6749	D21C	0.562691	1.11022e-16	M1	Peripherals	Firmicutes	Bacilli	Izemoplasmatales	Izemoplasmataceae	Izimaplasma
OTU4436	D21C	-0.911947	0	M1	Peripherals	Firmicutes	Bacilli	Izemoplasmatales	Izemoplasmataceae	norank_f_Izemoplasmataceae
OTU6438	D21C	-0.911947	0	M1	Peripherals	Firmicutes	Bacilli	Izemoplasmatales	Izemoplasmataceae	norank_f_Izemoplasmataceae
OTU3524	D21C	-0.666174	0.64	M1	Connectors	Firmicutes	Bacilli	Lactobacillales	Carnobacteriaceae	Trichococcus
OTU2788	D21C	-0.174628	0	M1	Peripherals	Firmicutes	Clostridia	Christensenellales	Christensenellaceae	norank_f_Christensenellaceae
OTU4553	D21C	0.0711448	0.277778	M1	Peripherals	Firmicutes	Clostridia	Clostridia_vadinBB60_group	norank_o_Clostridia_vadinBB60_group	norank_f_norank_o_Clostridia_vadinBB60_group
OTU8080	D21C	0.316918	0.444444	M1	Peripherals	Firmicutes	Clostridia	Clostridiales	Clostridiaceae	Oceanirhabdus
OTU7947	D21C	-0.174628	0	M1	Peripherals	Firmicutes	Clostridia	Clostridiales	Clostridiaceae	Proteiniclasticum
OTU2866	D21C	0.316918	0.244898	M1	Peripherals	Firmicutes	Clostridia	norank_c_Clostridia	Hungateiclostridiaceae	norank_f_Hungateiclostridiaceae
OTU6769	D21C	-0.174628	0	M1	Peripherals	Firmicutes	Clostridia	Oscillospirales	Ethanoligenenaceae	Acetanaerobacterium
OTU4192	D21C	-0.420401	0	M1	Peripherals	Firmicutes	Clostridia	Peptococcales	Peptococcaceae	norank_f_Peptococcaceae
OTU8067	D21C	-0.666174	0	M1	Peripherals	Firmicutes	Clostridia	Peptococcales	Peptococcaceae	norank_f_Peptococcaceae
OTU4767	D21C	-0.666174	0	M1	Peripherals	Firmicutes	Clostridia	Peptostreptococcales-Tissierellales	Anaerovoracaceae	norank_f_Anaerovoracaceae
OTU6688	D21C	0.0711448	0.277778	M1	Peripherals	Firmicutes	Clostridia	Peptostreptococcales-Tissierellales	norank_o_Peptostreptococcales-Tissierellales	JTB215
OTU6480	D21C	-0.420401	0.375	M1	Peripherals	Firmicutes	Clostridia	unclassified_c_Clostridia	unclassified_c_Clostridia	unclassified_c_Clostridia
OTU2759	D21C	-0.666174	0	M1	Peripherals	Firmicutes	Desulfitobacteriia	Desulfitobacteriales	norank_o_Desulfitobacteriales	norank_f_norank_o_Desulfitobacteriales
OTU3593	D21C	-0.911947	0	M1	Peripherals	Fusobacteriota	Fusobacteriia	Fusobacteriales	Fusobacteriaceae	Fusobacterium
OTU6875	D21C	-0.911947	0	M1	Peripherals	Fusobacteriota	Fusobacteriia	Fusobacteriales	Fusobacteriaceae	Ilyobacter
OTU6610	D21C	-0.911947	0	M1	Peripherals	Latescibacterota	norank_p_Latescibacterota	norank_c_norank_p_Latescibacterota	norank_o_norank_c_norank_p_Latescibacterota	norank_f_norank_o_norank_c_norank_p_Latescibacterota
OTU2872	D21C	-0.911947	0	M1	Peripherals	Patescibacteria	Gracilibacteria	JGI_0000069-P22	norank_o_JGI_0000069-P22	norank_f_norank_o_JGI_0000069-P22
OTU7831	D21C	-0.174628	0.5	M1	Peripherals	Proteobacteria	Alphaproteobacteria	Rhizobiales	Rhizobiales_Incertae_Sedis	Anderseniella
OTU5649	D21C	-0.911947	0	M1	Peripherals	Proteobacteria	Alphaproteobacteria	Rhodobacterales	Rhodobacteraceae	Roseobacter
OTU8418	D21C	-0.666174	0.444444	M1	Peripherals	Proteobacteria	Gammaproteobacteria	Vibrionales	Vibrionaceae	Vibrio
OTU4544	D21C	-0.174628	0.32	M1	Peripherals	Spirochaetota	Leptospirae	Leptospirales	Leptospiraceae	RBG-16-49-21
OTU2835	D21C	-0.911947	0	M1	Peripherals	Spirochaetota	MVP-15	norank_c_MVP-15	norank_o_norank_c_MVP-15	norank_f_norank_o_norank_c_MVP-15
OTU3062	D21C	0.562691	1.11022e-16	M1	Peripherals	Spirochaetota	Spirochaetia	Spirochaetales	Spirochaetaceae	Sediminispirochaeta
OTU3080	D21C	-0.911947	0	M1	Peripherals	Spirochaetota	Spirochaetia	Spirochaetales	Spirochaetaceae	Sediminispirochaeta
OTU3092	D21C	0.808464	0.197531	M1	Peripherals	Spirochaetota	Spirochaetia	Spirochaetales	Spirochaetaceae	Sediminispirochaeta
OTU4397	D21C	-0.911947	0.5	M1	Peripherals	Spirochaetota	Spirochaetia	Spirochaetales	Spirochaetaceae	Sediminispirochaeta
OTU6780	D21C	-0.420401	0.666667	M1	Connectors	Spirochaetota	Spirochaetia	Spirochaetales	Spirochaetaceae	Sediminispirochaeta
OTU6520	D21C	0.0711448	0	M1	Peripherals	Synergistota	Synergistia	Synergistales	Synergistaceae	unclassified_f_Synergistaceae
OTU6686	D21C	-0.174628	0	M1	Peripherals	Verrucomicrobiota	Lentisphaeria	P.palmC41	norank_o_P.palmC41	norank_f_norank_o_P.palmC41
OTU3270	D21C	-0.67082	0	M10	Peripherals	Bacteroidota	Bacteroidia	Marinilabiliales	Prolixibacteraceae	Draconibacterium
OTU1945	D21C	1.56525	0.375	M10	Peripherals	Bacteroidota	Ignavibacteria	Ignavibacteriales	Melioribacteraceae	IheB3-7
OTU5195	D21C	-0.67082	0	M10	Peripherals	Desulfobacterota	Desulfobulbia	Desulfobulbales	Desulfocapsaceae	unclassified_f_Desulfocapsaceae
OTU5866	D21C	-0.67082	0	M10	Peripherals	Firmicutes	Bacilli	Izemoplasmatales	Izemoplasmataceae	norank_f_Izemoplasmataceae
OTU1319	D21C	0.447214	0	M10	Peripherals	Proteobacteria	Gammaproteobacteria	B2M28	norank_o_B2M28	norank_f_norank_o_B2M28
OTU2828	D21C	-0.67082	0	M11	Peripherals	Bacteroidota	Bacteroidia	Bacteroidales	Bacteroidaceae	Bacteroides
OTU3531	D21C	0.447214	0	M11	Peripherals	Bacteroidota	Bacteroidia	Bacteroidales	Paludibacteraceae	norank_f_Paludibacteraceae
OTU3366	D21C	-0.67082	0	M11	Peripherals	Chloroflexi	Anaerolineae	SBR1031	norank_o_SBR1031	norank_f_norank_o_SBR1031
OTU5852	D21C	-0.67082	0	M11	Peripherals	Proteobacteria	Gammaproteobacteria	Chromatiales	Chromatiaceae	Thiohalocapsa
OTU4605	D21C	1.56525	0	M11	Peripherals	unclassified_k_norank_d_Bacteria	unclassified_k_norank_d_Bacteria	unclassified_k_norank_d_Bacteria	unclassified_k_norank_d_Bacteria	unclassified_k_norank_d_Bacteria
OTU6651	D21C	-0.57735	0	M12	Peripherals	Bacteroidota	Bacteroidia	Marinilabiliales	Marinilabiliaceae	norank_f_Marinilabiliaceae
OTU2784	D21C	-0.57735	0	M12	Peripherals	Proteobacteria	Gammaproteobacteria	Burkholderiales	Nitrosomonadaceae	Nitrosomonas
OTU4802	D21C	1.1547	0	M12	Peripherals	Proteobacteria	Gammaproteobacteria	Oceanospirillales	Nitrincolaceae	Marinobacterium
OTU4462	D21C	1.1547	0	M13	Peripherals	Bacteroidota	Bacteroidia	Bacteroidales	unclassified_o_Bacteroidales	unclassified_o_Bacteroidales
OTU1225	D21C	-0.57735	0	M13	Peripherals	Desulfobacterota	Desulfobacteria	Desulfobacterales	Desulfosarcinaceae	LCP-80
OTU5804	D21C	-0.57735	0	M13	Peripherals	Proteobacteria	Alphaproteobacteria	unclassified_c_Alphaproteobacteria	unclassified_c_Alphaproteobacteria	unclassified_c_Alphaproteobacteria
OTU4472	D21C	-0.57735	0	M14	Peripherals	Desulfobacterota	Desulfovibrionia	Desulfovibrionales	Desulfomicrobiaceae	Desulfomicrobium
OTU4669	D21C	1.1547	0	M14	Peripherals	Desulfobacterota	Desulfovibrionia	Desulfovibrionales	Desulfomicrobiaceae	Desulfomicrobium
OTU6423	D21C	-0.57735	0	M14	Peripherals	Firmicutes	Bacilli	Izemoplasmatales	Izemoplasmataceae	norank_f_Izemoplasmataceae
OTU2857	D21C	0	0	M15	Peripherals	Firmicutes	Clostridia	Peptostreptococcales-Tissierellales	norank_o_Peptostreptococcales-Tissierellales	JTB215
OTU4279	D21C	0	0	M15	Peripherals	Firmicutes	Clostridia	Peptostreptococcales-Tissierellales	norank_o_Peptostreptococcales-Tissierellales	unclassified_f_norank_o_Peptostreptococcales-Tissierellales
OTU3547	D21C	0	0	M16	Peripherals	Firmicutes	Clostridia	Peptostreptococcales-Tissierellales	norank_o_Peptostreptococcales-Tissierellales	JTB215
OTU3527	D21C	0	0	M16	Peripherals	Firmicutes	Clostridia	Peptostreptococcales-Tissierellales	Peptostreptococcaceae	Peptoclostridium
OTU5429	D21C	0	0	M17	Peripherals	Proteobacteria	Gammaproteobacteria	B2M28	norank_o_B2M28	norank_f_norank_o_B2M28
OTU1036	D21C	0	0	M17	Peripherals	Spirochaetota	Spirochaetia	Spirochaetales	Spirochaetaceae	Spirochaeta_2
OTU6404	D21C	0	0	M18	Peripherals	Firmicutes	Clostridia	Peptostreptococcales-Tissierellales	unclassified_o_Peptostreptococcales-Tissierellales	unclassified_o_Peptostreptococcales-Tissierellales
OTU6437	D21C	0	0	M18	Peripherals	Firmicutes	Clostridia	unclassified_c_Clostridia	unclassified_c_Clostridia	unclassified_c_Clostridia
OTU8078	D21C	0	0	M19	Peripherals	Bacteroidota	Bacteroidia	Marinilabiliales	Marinifilaceae	norank_f_Marinifilaceae
OTU6455	D21C	0	0	M19	Peripherals	Firmicutes	Clostridia	Oscillospirales	UCG-010	norank_f_UCG-010
OTU373	D21C	0.231721	0.60771	M2	Peripherals	Acidobacteriota	Thermoanaerobaculia	Thermoanaerobaculales	Thermoanaerobaculaceae	Subgroup_10
OTU4848	D21C	-1.06948	0	M2	Peripherals	Acidobacteriota	Thermoanaerobaculia	Thermoanaerobaculales	Thermoanaerobaculaceae	Subgroup_23
OTU2770	D21C	-0.0285195	0.459184	M2	Peripherals	Acidobacteriota	Vicinamibacteria	Subgroup_17	norank_o_Subgroup_17	norank_f_norank_o_Subgroup_17
OTU1874	D21C	-0.67912	0	M2	Peripherals	Actinobacteriota	Acidimicrobiia	Actinomarinales	norank_o_Actinomarinales	norank_f_norank_o_Actinomarinales
OTU4838	D21C	0.361841	0	M2	Peripherals	Actinobacteriota	Acidimicrobiia	Actinomarinales	norank_o_Actinomarinales	norank_f_norank_o_Actinomarinales
OTU5570	D21C	0.361841	0.328125	M2	Peripherals	Actinobacteriota	Acidimicrobiia	Actinomarinales	norank_o_Actinomarinales	norank_f_norank_o_Actinomarinales
OTU5783	D21C	0.361841	0	M2	Peripherals	Actinobacteriota	Acidimicrobiia	Actinomarinales	norank_o_Actinomarinales	norank_f_norank_o_Actinomarinales
OTU6680	D21C	1.01244	0.185	M2	Peripherals	Actinobacteriota	Acidimicrobiia	Actinomarinales	norank_o_Actinomarinales	norank_f_norank_o_Actinomarinales
OTU7092	D21C	1.01244	0.099723	M2	Peripherals	Actinobacteriota	Acidimicrobiia	Actinomarinales	norank_o_Actinomarinales	norank_f_norank_o_Actinomarinales
OTU7449	D21C	-0.28876	0.197531	M2	Peripherals	Actinobacteriota	Acidimicrobiia	Actinomarinales	norank_o_Actinomarinales	norank_f_norank_o_Actinomarinales
OTU791	D21C	-0.0285195	0.588235	M2	Peripherals	Actinobacteriota	Acidimicrobiia	Actinomarinales	norank_o_Actinomarinales	norank_f_norank_o_Actinomarinales
OTU8195	D21C	0.622081	0	M2	Peripherals	Actinobacteriota	Acidimicrobiia	Actinomarinales	norank_o_Actinomarinales	norank_f_norank_o_Actinomarinales
OTU8275	D21C	0.622081	0	M2	Peripherals	Actinobacteriota	Acidimicrobiia	Actinomarinales	norank_o_Actinomarinales	norank_f_norank_o_Actinomarinales
OTU8318	D21C	0.101601	0.5	M2	Peripherals	Actinobacteriota	Acidimicrobiia	Actinomarinales	norank_o_Actinomarinales	norank_f_norank_o_Actinomarinales
OTU8657	D21C	1.27268	0.169421	M2	Peripherals	Actinobacteriota	Acidimicrobiia	Actinomarinales	norank_o_Actinomarinales	norank_f_norank_o_Actinomarinales
OTU8678	D21C	-0.15864	0	M2	Peripherals	Actinobacteriota	Acidimicrobiia	Actinomarinales	norank_o_Actinomarinales	norank_f_norank_o_Actinomarinales
OTU8804	D21C	0.491961	0.124444	M2	Peripherals	Actinobacteriota	Acidimicrobiia	Actinomarinales	norank_o_Actinomarinales	norank_f_norank_o_Actinomarinales
OTU2506	D21C	-0.28876	0	M2	Peripherals	Actinobacteriota	Acidimicrobiia	Microtrichales	Ilumatobacteraceae	Ilumatobacter
OTU8055	D21C	-0.15864	0.485207	M2	Peripherals	Actinobacteriota	Acidimicrobiia	Microtrichales	Ilumatobacteraceae	Ilumatobacter
OTU8658	D21C	-0.549	0.244898	M2	Peripherals	Actinobacteriota	Acidimicrobiia	Microtrichales	Ilumatobacteraceae	Ilumatobacter
OTU7644	D21C	0.622081	0.207612	M2	Peripherals	Actinobacteriota	Acidimicrobiia	Microtrichales	Microtrichaceae	norank_f_Microtrichaceae
OTU2536	D21C	-0.549	0.244898	M2	Peripherals	Actinobacteriota	Acidimicrobiia	Microtrichales	Microtrichaceae	Sva0996_marine_group
OTU2581	D21C	-1.1996	0	M2	Peripherals	Actinobacteriota	Acidimicrobiia	Microtrichales	Microtrichaceae	Sva0996_marine_group
OTU5528	D21C	-0.15864	0.18	M2	Peripherals	Actinobacteriota	Acidimicrobiia	Microtrichales	Microtrichaceae	Sva0996_marine_group
OTU5576	D21C	0.882321	0.193906	M2	Peripherals	Actinobacteriota	Acidimicrobiia	Microtrichales	norank_o_Microtrichales	norank_f_norank_o_Microtrichales
OTU2763	D21C	-1.06948	0	M2	Peripherals	Bacteroidota	Bacteroidia	Marinilabiliales	Marinifilaceae	Marinifilum
OTU1898	D21C	-0.41888	1.11022e-16	M2	Peripherals	Bacteroidota	Bacteroidia	Chitinophagales	Saprospiraceae	Lewinella
OTU3333	D21C	-1.1996	0	M2	Peripherals	Bacteroidota	Bacteroidia	Chitinophagales	Saprospiraceae	unclassified_f_Saprospiraceae
OTU3806	D21C	2.57388	0.119141	M2	Module hubs	Bacteroidota	Bacteroidia	Flavobacteriales	Flavobacteriaceae	Arcticiflavibacter
OTU455	D21C	0.101601	0.492188	M2	Peripherals	Bacteroidota	Bacteroidia	Flavobacteriales	Flavobacteriaceae	Arcticiflavibacter
OTU7083	D21C	2.18352	0.130797	M2	Peripherals	Bacteroidota	Bacteroidia	Flavobacteriales	Flavobacteriaceae	Maribacter
OTU4762	D21C	-1.06948	0	M2	Peripherals	Bacteroidota	Bacteroidia	Flavobacteriales	Flavobacteriaceae	Muricauda
OTU4132	D21C	3.48472	0.14125	M2	Module hubs	Bacteroidota	Bacteroidia	Flavobacteriales	Flavobacteriaceae	Muriicola
OTU442	D21C	0.882321	0.265	M2	Peripherals	Bacteroidota	Bacteroidia	Flavobacteriales	Flavobacteriaceae	Muriicola
OTU3992	D21C	-0.28876	0	M2	Peripherals	Bacteroidota	Bacteroidia	Flavobacteriales	Flavobacteriaceae	Robiginitalea
OTU896	D21C	-0.549	0	M2	Peripherals	Bacteroidota	Bacteroidia	Flavobacteriales	Flavobacteriaceae	unclassified_f_Flavobacteriaceae
OTU7440	D21C	0.622081	0	M2	Peripherals	Bacteroidota	Bacteroidia	Flavobacteriales	Flavobacteriaceae	Winogradskyella
OTU4412	D21C	-0.80924	0.32	M2	Peripherals	Bacteroidota	Bacteroidia	Flavobacteriales	Flavobacteriaceae	Zeaxanthinibacter
OTU2715	D21C	-1.1996	0	M2	Peripherals	Chloroflexi	Anaerolineae	Anaerolineales	Anaerolineaceae	norank_f_Anaerolineaceae
OTU1425	D21C	-1.06948	0	M2	Peripherals	Chloroflexi	KD4-96	norank_c_KD4-96	norank_o_norank_c_KD4-96	norank_f_norank_o_norank_c_KD4-96
OTU6602	D21C	-0.28876	0.197531	M2	Peripherals	Chloroflexi	KD4-96	norank_c_KD4-96	norank_o_norank_c_KD4-96	norank_f_norank_o_norank_c_KD4-96
OTU6898	D21C	-0.28876	0.34	M2	Peripherals	Cyanobacteria	Cyanobacteriia	Chloroplast	norank_o_Chloroplast	norank_f_norank_o_Chloroplast
OTU6590	D21C	-0.28876	0	M2	Peripherals	Desulfobacterota	Desulfobacteria	Desulfobacterales	Desulfolunaceae	Desulfofrigus
OTU637	D21C	-0.67912	0.408163	M2	Peripherals	Desulfobacterota	Desulfobacteria	Desulfobacterales	Desulfosarcinaceae	Sva0081_sediment_group
OTU2086	D21C	0.622081	0.296296	M2	Peripherals	Desulfobacterota	Desulfobulbia	Desulfobulbales	Desulfocapsaceae	norank_f_Desulfocapsaceae
OTU4214	D21C	-1.06948	0.444444	M2	Peripherals	Desulfobacterota	Desulfobulbia	Desulfobulbales	Desulfocapsaceae	norank_f_Desulfocapsaceae
OTU4665	D21C	-1.1996	0	M2	Peripherals	Gemmatimonadota	PAUC43f_marine_benthigroup	norank_c_PAUC43f_marine_benthic_group	norank_o_norank_c_PAUC43marine_benthic_group	norank_f_norank_o_norank_c_PAUC43f_marine_benthic_group
OTU1605	D21C	0.882321	0.104938	M2	Peripherals	Myxococcota	Polyangia	Polyangiales	Sandaracinaceae	norank_f_Sandaracinaceae
OTU7173	D21C	-1.1996	0	M2	Peripherals	Myxococcota	Polyangia	Polyangiales	Sandaracinaceae	norank_f_Sandaracinaceae
OTU4851	D21C	-1.1996	0	M2	Peripherals	Patescibacteria	ABY1	Candidatus_Falkowbacteria	norank_o_Candidatus_Falkowbacteria	norank_f_norank_o_Candidatus_Falkowbacteria
OTU5789	D21C	-0.15864	0	M2	Peripherals	Patescibacteria	Saccharimonadia	Saccharimonadales	norank_o_Saccharimonadales	norank_f_norank_o_Saccharimonadales
OTU8531	D21C	-0.80924	0	M2	Peripherals	Proteobacteria	Alphaproteobacteria	Rhizobiales	Rhizobiaceae	unclassified_f_Rhizobiaceae
OTU5465	D21C	2.18352	0.233091	M2	Peripherals	Proteobacteria	Alphaproteobacteria	Rhodobacterales	Rhodobacteraceae	Boseongicola
OTU4649	D21C	-1.1996	0	M2	Peripherals	Proteobacteria	Alphaproteobacteria	Rhodobacterales	Rhodobacteraceae	norank_f_Rhodobacteraceae
OTU5638	D21C	-0.80924	0	M2	Peripherals	Proteobacteria	Alphaproteobacteria	Rhodobacterales	Rhodobacteraceae	Sulfitobacter
OTU6870	D21C	-1.06948	0	M2	Peripherals	Proteobacteria	Alphaproteobacteria	Rhodobacterales	Rhodobacteraceae	unclassified_f_Rhodobacteraceae
OTU7020	D21C	-1.1996	0	M2	Peripherals	Proteobacteria	Alphaproteobacteria	Rhodobacterales	Rhodobacteraceae	unclassified_f_Rhodobacteraceae
OTU7424	D21C	0.361841	0.132653	M2	Peripherals	Proteobacteria	Alphaproteobacteria	Rhodobacterales	Rhodobacteraceae	unclassified_f_Rhodobacteraceae
OTU6841	D21C	0.491961	0.512472	M2	Peripherals	Proteobacteria	Alphaproteobacteria	Rhodobacterales	Rhodobacteraceae	Yoonia-Loktanella
OTU4282	D21C	-1.1996	0	M2	Peripherals	Proteobacteria	Gammaproteobacteria	B2M28	norank_o_B2M28	norank_f_norank_o_B2M28
OTU6816	D21C	-0.15864	0.31405	M2	Peripherals	Proteobacteria	Gammaproteobacteria	B2M28	norank_o_B2M28	norank_f_norank_o_B2M28
OTU6578	D21C	0.491961	0.557851	M2	Peripherals	Proteobacteria	Gammaproteobacteria	Chromatiales	Chromatiaceae	Candidatus_Thiobios
OTU2756	D21C	-0.41888	0.21875	M2	Peripherals	Proteobacteria	Gammaproteobacteria	Ectothiorhodospirales	Ectothiorhodospiraceae	Thiogranum
OTU3067	D21C	-0.67912	0	M2	Peripherals	Proteobacteria	Gammaproteobacteria	Ectothiorhodospirales	Ectothiorhodospiraceae	Thiogranum
OTU8342	D21C	-0.80924	0	M2	Peripherals	Proteobacteria	Gammaproteobacteria	Ectothiorhodospirales	Thioalkalispiraceae	Thiohalophilus
OTU4803	D21C	1.01244	0.185	M2	Peripherals	Proteobacteria	Gammaproteobacteria	Gammaproteobacteria_Incertae_Sedis	unclassified_o_Gammaproteobacteria_Incertae_Sedis	norank_f_unclassified
OTU743	D21C	-1.1996	0	M2	Peripherals	Proteobacteria	Gammaproteobacteria	pItb-vmat-80	norank_o_pItb-vmat-80	norank_f_norank_o_pItb-vmat-80
OTU2283	D21C	1.01244	0.309917	M2	Peripherals	Proteobacteria	Gammaproteobacteria	Steroidobacterales	Woeseiaceae	Woeseia
OTU3987	D21C	-0.15864	0	M2	Peripherals	Proteobacteria	Gammaproteobacteria	Steroidobacterales	Woeseiaceae	Woeseia
OTU5653	D21C	1.27268	0.0907029	M2	Peripherals	Proteobacteria	Gammaproteobacteria	Steroidobacterales	Woeseiaceae	Woeseia
OTU8876	D21C	1.4028	0	M2	Peripherals	Proteobacteria	Gammaproteobacteria	Steroidobacterales	Woeseiaceae	Woeseia
OTU4387	D21C	0.101601	0.152778	M2	Peripherals	Proteobacteria	Gammaproteobacteria	unclassified_c_Gammaproteobacteria	unclassified_c_Gammaproteobacteria	unclassified_c_Gammaproteobacteria
OTU6594	D21C	1.27268	0.0907029	M2	Peripherals	Proteobacteria	Gammaproteobacteria	unclassified_c_Gammaproteobacteria	unclassified_c_Gammaproteobacteria	unclassified_c_Gammaproteobacteria
OTU7353	D21C	0	0	M20	Peripherals	Nitrospinota	P9X2b3D02	norank_c_P9X2b3D02	norank_o_norank_c_P9X2b3D02	norank_f_norank_o_norank_c_P9X2b3D02
OTU3131	D21C	0	0	M20	Peripherals	Spirochaetota	Brevinematia	Brevinematales	Brevinemataceae	Brevinema
OTU4703	D21C	0	0	M21	Peripherals	Desulfobacterota	Desulfobulbia	Desulfobulbales	Desulfocapsaceae	Desulforhopalus
OTU8583	D21C	0	0	M21	Peripherals	Proteobacteria	Gammaproteobacteria	Vibrionales	Vibrionaceae	Photobacterium
OTU4684	D21C	0	0	M22	Peripherals	Desulfobacterota	Desulfobacteria	Desulfobacterales	Desulfobacteraceae	Desulfobacter
OTU8104	D21C	0	0	M22	Peripherals	Firmicutes	Clostridia	Clostridiales	Clostridiaceae	Clostridium_sensu_stricto_17
OTU2873	D21C	0	0	M23	Peripherals	Firmicutes	Clostridia	Peptostreptococcales-Tissierellales	Dethiosulfatibacteraceae	Dethiosulfatibacter
OTU3509	D21C	0	0	M23	Peripherals	Firmicutes	Clostridia	Peptostreptococcales-Tissierellales	Peptostreptococcaceae	Peptoclostridium
OTU6849	D21C	0	0	M24	Peripherals	Cloacimonadota	Cloacimonadia	Cloacimonadales	MSBL8	norank_f_MSBL8
OTU6753	D21C	0	0	M24	Peripherals	Firmicutes	Clostridia	Christensenellales	Christensenellaceae	norank_f_Christensenellaceae
OTU2502	D21C	0	0	M25	Peripherals	Chloroflexi	KD4-96	norank_c_KD4-96	norank_o_norank_c_KD4-96	norank_f_norank_o_norank_c_KD4-96
OTU4426	D21C	0	0	M25	Peripherals	Desulfobacterota	Desulfovibrionia	Desulfovibrionales	Desulfovibrionaceae	Desulfocurvus
OTU452	D21C	0	0	M26	Peripherals	Acidobacteriota	Thermoanaerobaculia	Thermoanaerobaculales	Thermoanaerobaculaceae	Subgroup_10
OTU4277	D21C	0	0	M26	Peripherals	Spirochaetota	Spirochaetia	Spirochaetales	Spirochaetaceae	Sediminispirochaeta
OTU8729	D21C	0	0	M27	Peripherals	Actinobacteriota	Coriobacteriia	OPB41	norank_o_OPB41	norank_f_norank_o_OPB41
OTU6517	D21C	0	0	M27	Peripherals	Firmicutes	Clostridia	Christensenellales	Christensenellaceae	norank_f_Christensenellaceae
OTU3968	D21C	0.0876446	0.375	M3	Peripherals	Actinobacteriota	Acidimicrobiia	Actinomarinales	norank_o_Actinomarinales	norank_f_norank_o_Actinomarinales
OTU8490	D21C	-0.385636	0.444444	M3	Peripherals	Actinobacteriota	Acidimicrobiia	Actinomarinales	norank_o_Actinomarinales	norank_f_norank_o_Actinomarinales
OTU5128	D21C	0.0876446	0.666667	M3	Connectors	Actinobacteriota	Acidimicrobiia	Microtrichales	Ilumatobacteraceae	Ilumatobacter
OTU5765	D21C	0.0876446	0	M3	Peripherals	Actinobacteriota	Acidimicrobiia	Microtrichales	Ilumatobacteraceae	Ilumatobacter
OTU4815	D21C	1.50749	0.662722	M3	Connectors	Actinobacteriota	Acidimicrobiia	Microtrichales	Microtrichaceae	norank_f_Microtrichaceae
OTU6195	D21C	-0.385636	0	M3	Peripherals	Bacteroidota	Bacteroidia	Cytophagales	Cyclobacteriaceae	norank_f_Cyclobacteriaceae
OTU3536	D21C	1.98077	0.21875	M3	Peripherals	Bacteroidota	Bacteroidia	Flavobacteriales	Flavobacteriaceae	Actibacter
OTU7744	D21C	1.03421	0	M3	Peripherals	Bacteroidota	Bacteroidia	Flavobacteriales	Flavobacteriaceae	Aquibacter
OTU1080	D21C	-0.385636	0	M3	Peripherals	Bacteroidota	Bacteroidia	Flavobacteriales	Flavobacteriaceae	norank_f_Flavobacteriaceae
OTU6543	D21C	0.0876446	0.595156	M3	Peripherals	Bacteroidota	Bacteroidia	Flavobacteriales	Flavobacteriaceae	Ulvibacter
OTU7825	D21C	-0.385636	0	M3	Peripherals	Bacteroidota	Bacteroidia	Flavobacteriales	Flavobacteriaceae	unclassified_f_Flavobacteriaceae
OTU4609	D21C	-0.385636	0	M3	Peripherals	Bacteroidota	Bacteroidia	Sphingobacteriales	unclassified_o_Sphingobacteriales	unclassified_o_Sphingobacteriales
OTU4204	D21C	-0.858917	0	M3	Peripherals	Bacteroidota	Bacteroidia	unclassified_c_Bacteroidia	unclassified_c_Bacteroidia	unclassified_c_Bacteroidia
OTU8907	D21C	-0.858917	0	M3	Peripherals	Chloroflexi	Anaerolineae	Caldilineales	Caldilineaceae	norank_f_Caldilineaceae
OTU5768	D21C	-0.858917	0	M3	Peripherals	Cyanobacteria	Cyanobacteriia	Chloroplast	norank_o_Chloroplast	norank_f_norank_o_Chloroplast
OTU1677	D21C	0.560926	0.32	M3	Peripherals	Desulfobacterota	Desulfobulbia	Desulfobulbales	Desulfocapsaceae	norank_f_Desulfocapsaceae
OTU1704	D21C	0.0876446	0	M3	Peripherals	Desulfobacterota	Desulfobulbia	Desulfobulbales	Desulfocapsaceae	unclassified_f_Desulfocapsaceae
OTU7115	D21C	-0.858917	0	M3	Peripherals	Firmicutes	Clostridia	Christensenellales	Christensenellaceae	norank_f_Christensenellaceae
OTU4739	D21C	-0.858917	0.5	M3	Peripherals	Firmicutes	Clostridia	Peptostreptococcales-Tissierellales	norank_o_Peptostreptococcales-Tissierellales	Anaeromicrobium
OTU4188	D21C	-0.858917	0	M3	Peripherals	Firmicutes	Clostridia	unclassified_c_Clostridia	unclassified_c_Clostridia	unclassified_c_Clostridia
OTU2727	D21C	-0.385636	0	M3	Peripherals	Proteobacteria	Alphaproteobacteria	Rhodobacterales	Rhodobacteraceae	unclassified_f_Rhodobacteraceae
OTU2301	D21C	-0.385636	0.444444	M3	Peripherals	Proteobacteria	Gammaproteobacteria	Acidiferrobacterales	Acidiferrobacteraceae	norank_f_Acidiferrobacteraceae
OTU3142	D21C	0.560926	0.32	M3	Peripherals	Proteobacteria	Gammaproteobacteria	Cellvibrionales	Halieaceae	Halioglobus
OTU7907	D21C	-0.385636	0.444444	M3	Peripherals	Proteobacteria	Gammaproteobacteria	Cellvibrionales	Halieaceae	unclassified_f_Halieaceae
OTU360	D21C	-0.858917	0.444444	M3	Peripherals	Proteobacteria	Gammaproteobacteria	Gammaproteobacteria_Incertae_Sedis	unclassified_o_Gammaproteobacteria_Incertae_Sedis	norank_f_unclassified
OTU5455	D21C	3.40061	0.627599	M3	Network hubs	Proteobacteria	Gammaproteobacteria	Steroidobacterales	Woeseiaceae	Woeseia
OTU1280	D21C	-0.385636	0.64	M3	Connectors	Proteobacteria	Gammaproteobacteria	SZB50	norank_o_SZB50	norank_f_norank_o_SZB50
OTU2589	D21C	0	0.625	M4	Connectors	Actinobacteriota	Acidimicrobiia	Microtrichales	Ilumatobacteraceae	Ilumatobacter
OTU2481	D21C	-0.584898	0	M4	Peripherals	Actinobacteriota	Acidimicrobiia	Microtrichales	Microtrichaceae	Sva0996_marine_group
OTU3984	D21C	2.92449	0.629758	M4	Network hubs	Bacteroidota	Bacteroidia	Bacteroidales	Bacteroidetes_BD2-2	norank_f_Bacteroidetes_BD2-2
OTU6880	D21C	-0.584898	0	M4	Peripherals	Bacteroidota	Bacteroidia	Flavobacteriales	Flavobacteriaceae	Aquibacter
OTU6403	D21C	-0.584898	0	M4	Peripherals	Bacteroidota	Bacteroidia	Flavobacteriales	Flavobacteriaceae	Winogradskyella
OTU6541	D21C	0	0.444444	M4	Peripherals	Cyanobacteria	Cyanobacteriia	Chloroplast	norank_o_Chloroplast	norank_f_norank_o_Chloroplast
OTU8235	D21C	-0.584898	0	M4	Peripherals	Desulfobacterota	Desulfobacteria	Desulfobacterales	Desulfosarcinaceae	LCP-80
OTU1936	D21C	0.584898	0.686391	M4	Connectors	Desulfobacterota	Desulfobacteria	Desulfobacterales	Desulfosarcinaceae	Sva0081_sediment_group
OTU4659	D21C	0	0	M4	Peripherals	Desulfobacterota	Desulfobulbia	Desulfobulbales	Desulfobulbaceae	Desulfobulbus
OTU4793	D21C	-0.584898	0.666667	M4	Connectors	Desulfobacterota	Desulfobulbia	Desulfobulbales	Desulfocapsaceae	norank_f_Desulfocapsaceae
OTU8976	D21C	1.1698	0.32	M4	Peripherals	Desulfobacterota	Desulfobulbia	Desulfobulbales	Desulfocapsaceae	norank_f_Desulfocapsaceae
OTU8751	D21C	-0.584898	0	M4	Peripherals	Proteobacteria	Alphaproteobacteria	Rhodobacterales	Rhodobacteraceae	Jannaschia
OTU409	D21C	-0.584898	0	M4	Peripherals	Proteobacteria	Gammaproteobacteria	BD7-8	norank_o_BD7-8	norank_f_norank_o_BD7-8
OTU4147	D21C	-0.584898	0	M4	Peripherals	Proteobacteria	Gammaproteobacteria	Cellvibrionales	Halieaceae	Halioglobus
OTU2351	D21C	-0.752773	0	M5	Peripherals	Bacteroidota	Bacteroidia	Bacteroidales	Bacteroidetes_BD2-2	norank_f_Bacteroidetes_BD2-2
OTU3442	D21C	1.23986	0.571429	M5	Peripherals	Bacteroidota	Bacteroidia	Marinilabiliales	Marinifilaceae	Marinifilum
OTU7911	D21C	-0.0885615	0	M5	Peripherals	Bacteroidota	Bacteroidia	Marinilabiliales	Marinifilaceae	Marinifilum
OTU1621	D21C	-0.752773	0.5	M5	Peripherals	Bacteroidota	Rhodothermia	Rhodothermales	Rhodothermaceae	norank_f_Rhodothermaceae
OTU1119	D21C	1.90407	0.524444	M5	Peripherals	Desulfobacterota	Desulfobacteria	Desulfobacterales	Desulfosarcinaceae	Sva0081_sediment_group
OTU8881	D21C	-0.752773	0.5	M5	Peripherals	Desulfobacterota	Desulfobacteria	Desulfobacterales	Desulfosarcinaceae	Sva0081_sediment_group
OTU5114	D21C	-0.752773	0	M5	Peripherals	Desulfobacterota	Desulfobulbia	Desulfobulbales	Desulfocapsaceae	Desulfopila
OTU1675	D21C	0.57565	0.56	M5	Peripherals	Desulfobacterota	Desulfobulbia	Desulfobulbales	Desulfocapsaceae	norank_f_Desulfocapsaceae
OTU73	D21C	-0.752773	0	M5	Peripherals	Desulfobacterota	Syntrophobacteria	Syntrophobacterales	norank_o_Syntrophobacterales	norank_f_norank_o_Syntrophobacterales
OTU3488	D21C	0.57565	0.653061	M5	Connectors	Firmicutes	Clostridia	Peptostreptococcales-Tissierellales	GoM-GC232-4463-Bac1	norank_f_GoM-GC232-4463-Bac1
OTU5151	D21C	-0.0885615	0.444444	M5	Peripherals	Proteobacteria	Gammaproteobacteria	BD7-8	norank_o_BD7-8	norank_f_norank_o_BD7-8
OTU4833	D21C	-0.752773	0.5	M5	Peripherals	Proteobacteria	Gammaproteobacteria	Gammaproteobacteria_Incertae_Sedis	unclassified_o_Gammaproteobacteria_Incertae_Sedis	norank_f_unclassified
OTU1234	D21C	-0.752773	0	M5	Peripherals	Proteobacteria	Gammaproteobacteria	norank_c_Gammaproteobacteria	norank_o_norank_c_Gammaproteobacteria	norank_f_norank_o_norank_c_Gammaproteobacteria
OTU1508	D21C	1.90407	0.567901	M5	Peripherals	Proteobacteria	Gammaproteobacteria	Steroidobacterales	Woeseiaceae	Woeseia
OTU2769	D21C	-0.752773	0	M5	Peripherals	Proteobacteria	Gammaproteobacteria	unclassified_c_Gammaproteobacteria	unclassified_c_Gammaproteobacteria	unclassified_c_Gammaproteobacteria
OTU4291	D21C	-0.566573	0	M6	Peripherals	Bacteroidota	Bacteroidia	Marinilabiliales	Marinifilaceae	Marinifilum
OTU4541	D21C	-0.566573	0	M6	Peripherals	Bacteroidota	Bacteroidia	ML602M-17	norank_o_ML602M-17	norank_f_norank_o_ML602M-17
OTU3262	D21C	-0.566573	0	M6	Peripherals	Bacteroidota	Bacteroidia	Sphingobacteriales	Lentimicrobiaceae	norank_f_Lentimicrobiaceae
OTU4461	D21C	-0.566573	0	M6	Peripherals	Cloacimonadota	Cloacimonadia	Cloacimonadales	LK-44f	norank_f_LK-44f
OTU2847	D21C	0.824106	0	M6	Peripherals	Cloacimonadota	Cloacimonadia	Cloacimonadales	MSBL8	norank_f_MSBL8
OTU3294	D21C	-0.103013	0	M6	Peripherals	Cloacimonadota	Cloacimonadia	Cloacimonadales	MSBL8	norank_f_MSBL8
OTU4740	D21C	-0.566573	0.5	M6	Peripherals	Desulfobacterota	Desulfobacteria	Desulfobacterales	Desulfobacteraceae	Desulfobacter
OTU4788	D21C	0.360546	0	M6	Peripherals	Desulfobacterota	Desulfobacteria	Desulfobacterales	Desulfobacteraceae	Desulfobacter
OTU6609	D21C	2.52888	0	M1	Module hubs	Bacteroidota	Bacteroidia	Marinilabiliales	Marinilabiliaceae	norank_f_Marinilabiliaceae
OTU6473	D21C	-0.103013	0	M6	Peripherals	Desulfobacterota	Desulfobacteria	Desulfobacterales	Desulfobacteraceae	Desulfobacter
OTU4505	D21C	0.360546	0.375	M6	Peripherals	Desulfobacterota	Desulfobacteria	Desulfobacterales	Desulfobacteraceae	Desulfobacterium
OTU2888	D21C	-0.566573	0	M6	Peripherals	Desulfobacterota	Desulfovibrionia	Desulfovibrionales	Desulfomicrobiaceae	Desulfomicrobium
OTU7921	D21C	-0.566573	0.5	M6	Peripherals	Desulfobacterota	Desulfovibrionia	Desulfovibrionales	Desulfovibrionaceae	Desulfovibrio
OTU4750	D21C	0.360546	0	M6	Peripherals	Firmicutes	Clostridia	Peptostreptococcales-Tissierellales	norank_o_Peptostreptococcales-Tissierellales	livecontrolB21
OTU3303	D21C	-0.103013	0	M6	Peripherals	Firmicutes	Clostridia	unclassified_c_Clostridia	unclassified_c_Clostridia	unclassified_c_Clostridia
OTU6459	D21C	-0.103013	0	M6	Peripherals	Synergistota	Synergistia	Synergistales	Synergistaceae	Dethiosulfovibrio
OTU4408	D21C	-0.566573	0	M6	Peripherals	unclassified_k_norank_d_Bacteria	unclassified_k_norank_d_Bacteria	unclassified_k_norank_d_Bacteria	unclassified_k_norank_d_Bacteria	unclassified_k_norank_d_Bacteria
OTU4229	D21C	-0.566573	0	M6	Peripherals	Verrucomicrobiota	Lentisphaeria	Oligosphaerales	unclassified_o_Oligosphaerales	unclassified_o_Oligosphaerales
OTU3097	D21C	0.353553	0	M7	Peripherals	Bacteroidota	Bacteroidia	Marinilabiliales	Marinifilaceae	Marinifilum
OTU7471	D21C	-1.06066	0.5	M7	Peripherals	Bacteroidota	Bacteroidia	Flavobacteriales	Flavobacteriaceae	Arcticiflavibacter
OTU5926	D21C	0.353553	0	M7	Peripherals	Chloroflexi	Anaerolineae	Anaerolineales	Anaerolineaceae	ADurb.Bin120
OTU7976	D21C	0.353553	0.48	M7	Peripherals	Chloroflexi	KD4-96	norank_c_KD4-96	norank_o_norank_c_KD4-96	norank_f_norank_o_norank_c_KD4-96
OTU3671	D05C	2.75305	0.345271	M4	Module hubs	Bacteroidota	Bacteroidia	Marinilabiliales	Prolixibacteraceae	Sunxiuqinia
OTU2628	D21C	-1.06066	0	M7	Peripherals	Proteobacteria	Alphaproteobacteria	Rhodobacterales	Rhodobacteraceae	unclassified_f_Rhodobacteraceae
OTU2874	D21C	-1.06066	0.5	M7	Peripherals	Proteobacteria	Alphaproteobacteria	Rhodobacterales	Rhodobacteraceae	unclassified_f_Rhodobacteraceae
OTU8700	D21C	1.76777	0.375	M7	Peripherals	Proteobacteria	Alphaproteobacteria	Rhodobacterales	Rhodobacteraceae	unclassified_f_Rhodobacteraceae
OTU6491	D21C	-0.755929	0	M8	Peripherals	Campilobacterota	Campylobacteria	Campylobacterales	Sulfurovaceae	Sulfurovum
OTU4447	D21C	-0.755929	0.5	M8	Peripherals	Desulfobacterota	Desulfobacteria	Desulfobacterales	Desulfobacteraceae	Desulfobacterium
OTU4191	D21C	0	0	M8	Peripherals	Desulfobacterota	Desulfovibrionia	Desulfovibrionales	Desulfovibrionaceae	Desulfovibrio
OTU8118	D21C	-0.755929	0	M8	Peripherals	Firmicutes	Clostridia	Oscillospirales	Oscillospiraceae	Colidextribacter
OTU3638	D21C	0	0	M8	Peripherals	Proteobacteria	Gammaproteobacteria	Vibrionales	Vibrionaceae	Photobacterium
OTU110	D21C	2.26779	0.277778	M8	Peripherals	Proteobacteria	Gammaproteobacteria	Vibrionales	Vibrionaceae	Vibrio
OTU2179	D21C	0	0	M8	Peripherals	Proteobacteria	Gammaproteobacteria	Vibrionales	Vibrionaceae	Vibrio
OTU2198	D21C	0.755929	0	M8	Peripherals	Proteobacteria	Gammaproteobacteria	Vibrionales	Vibrionaceae	Vibrio
OTU6042	D21C	-0.755929	0	M8	Peripherals	Proteobacteria	Gammaproteobacteria	Vibrionales	Vibrionaceae	Vibrio
OTU6496	D21C	0	0	M9	Peripherals	Bacteroidota	Bacteroidia	Marinilabiliales	Marinifilaceae	Marinifilum
OTU2744	D21C	-1.11803	0	M9	Peripherals	Bacteroidota	Bacteroidia	Bacteroidales	unclassified_o_Bacteroidales	unclassified_o_Bacteroidales
OTU3418	D21C	1.11803	0	M9	Peripherals	Bacteroidota	Bacteroidia	Bacteroidales	unclassified_o_Bacteroidales	unclassified_o_Bacteroidales
OTU2853	D21C	0	0.444444	M9	Peripherals	Firmicutes	Clostridia	Peptostreptococcales-Tissierellales	unclassified_o_Peptostreptococcales-Tissierellales	unclassified_o_Peptostreptococcales-Tissierellales
OTU4296	D21C	-1.11803	0	M9	Peripherals	Marinimicrobia_SAR406_clade	norank_p_Marinimicrobia_SAR406_clade	norank_c_norank_p_Marinimicrobia_SAR406_clade	norank_o_norank_c_norank_p_Marinimicrobia_SAR406_clade	norank_f_norank_o_norank_c_norank_p_Marinimicrobia_SAR406_clade
OTU2640	D21C	1.11803	0.48	M9	Peripherals	Proteobacteria	Alphaproteobacteria	Kiloniellales	Kiloniellaceae	norank_f_Kiloniellaceae
OTU373	D21M	-0.093527	0.375	M1	Peripherals	Acidobacteriota	Thermoanaerobaculia	Thermoanaerobaculales	Thermoanaerobaculaceae	Subgroup_10
OTU3962	D21M	-0.30104	0.567901	M1	Peripherals	Acidobacteriota	Thermoanaerobaculia	Thermoanaerobaculales	Thermoanaerobaculaceae	Subgroup_10
OTU673	D21M	-0.30104	0	M1	Peripherals	Acidobacteriota	Thermoanaerobaculia	Thermoanaerobaculales	Thermoanaerobaculaceae	Subgroup_10
OTU8741	D21M	-1.13109	0	M1	Peripherals	Acidobacteriota	Thermoanaerobaculia	Thermoanaerobaculales	Thermoanaerobaculaceae	Subgroup_23
OTU250	D21M	0.529012	0	M1	Peripherals	Actinobacteriota	Acidimicrobiia	Actinomarinales	norank_o_Actinomarinales	norank_f_norank_o_Actinomarinales
OTU791	D21M	0.321499	0.197531	M1	Peripherals	Actinobacteriota	Acidimicrobiia	Actinomarinales	norank_o_Actinomarinales	norank_f_norank_o_Actinomarinales
OTU8195	D21M	2.39663	0.568158	M1	Peripherals	Actinobacteriota	Acidimicrobiia	Actinomarinales	norank_o_Actinomarinales	norank_f_norank_o_Actinomarinales
OTU8275	D21M	0.736525	0.378698	M1	Peripherals	Actinobacteriota	Acidimicrobiia	Actinomarinales	norank_o_Actinomarinales	norank_f_norank_o_Actinomarinales
OTU8490	D21M	0.944038	0.272189	M1	Peripherals	Actinobacteriota	Acidimicrobiia	Actinomarinales	norank_o_Actinomarinales	norank_f_norank_o_Actinomarinales
OTU8657	D21M	1.15155	0.555	M1	Peripherals	Actinobacteriota	Acidimicrobiia	Actinomarinales	norank_o_Actinomarinales	norank_f_norank_o_Actinomarinales
OTU8678	D21M	1.15155	0.337778	M1	Peripherals	Actinobacteriota	Acidimicrobiia	Actinomarinales	norank_o_Actinomarinales	norank_f_norank_o_Actinomarinales
OTU8055	D21M	1.9816	0	M1	Peripherals	Actinobacteriota	Acidimicrobiia	Microtrichales	Ilumatobacteraceae	Ilumatobacter
OTU7644	D21M	0.944038	0.367347	M1	Peripherals	Actinobacteriota	Acidimicrobiia	Microtrichales	Microtrichaceae	norank_f_Microtrichaceae
OTU1189	D21M	-1.13109	0	M1	Peripherals	Actinobacteriota	Acidimicrobiia	Microtrichales	Microtrichaceae	Sva0996_marine_group
OTU7881	D21M	-0.923579	0	M1	Peripherals	Actinobacteriota	Acidimicrobiia	Microtrichales	Microtrichaceae	Sva0996_marine_group
OTU5576	D21M	1.77409	0.277778	M1	Peripherals	Actinobacteriota	Acidimicrobiia	Microtrichales	norank_o_Microtrichales	norank_f_norank_o_Microtrichales
OTU4931	D21M	-1.13109	0	M1	Peripherals	Actinobacteriota	Actinobacteria	PeM15	norank_o_PeM15	norank_f_norank_o_PeM15
OTU1898	D21M	-0.508553	0.444444	M1	Peripherals	Bacteroidota	Bacteroidia	Chitinophagales	Saprospiraceae	Lewinella
OTU6880	D21M	-0.716066	0	M1	Peripherals	Bacteroidota	Bacteroidia	Flavobacteriales	Flavobacteriaceae	Aquibacter
OTU7744	D21M	1.77409	0.214533	M1	Peripherals	Bacteroidota	Bacteroidia	Flavobacteriales	Flavobacteriaceae	Aquibacter
OTU455	D21M	0.944038	0.630385	M1	Connectors	Bacteroidota	Bacteroidia	Flavobacteriales	Flavobacteriaceae	Arcticiflavibacter
OTU3051	D21M	-1.13109	0	M1	Peripherals	Bacteroidota	Bacteroidia	Flavobacteriales	Flavobacteriaceae	Lutibacter
OTU4883	D21M	0.736525	0.165289	M1	Peripherals	Bacteroidota	Bacteroidia	Flavobacteriales	Flavobacteriaceae	Lutibacter
OTU2416	D21M	-0.923579	0	M1	Peripherals	Bacteroidota	Bacteroidia	Flavobacteriales	Flavobacteriaceae	Maritimimonas
OTU7527	D21M	0.321499	0.595156	M1	Peripherals	Bacteroidota	Bacteroidia	Flavobacteriales	Flavobacteriaceae	Robiginitalea
OTU896	D21M	0.113986	0.345679	M1	Peripherals	Bacteroidota	Bacteroidia	Flavobacteriales	Flavobacteriaceae	unclassified_f_Flavobacteriaceae
OTU6403	D21M	1.35906	0.586806	M1	Peripherals	Bacteroidota	Bacteroidia	Flavobacteriales	Flavobacteriaceae	Winogradskyella
OTU7440	D21M	0.529012	0.623457	M1	Connectors	Bacteroidota	Bacteroidia	Flavobacteriales	Flavobacteriaceae	Winogradskyella
OTU4412	D21M	0.113986	0.691358	M1	Connectors	Bacteroidota	Bacteroidia	Flavobacteriales	Flavobacteriaceae	Zeaxanthinibacter
OTU1945	D21M	-0.508553	0	M1	Peripherals	Bacteroidota	Ignavibacteria	Ignavibacteriales	Melioribacteraceae	IheB3-7
OTU3345	D21M	-0.093527	0.568047	M1	Peripherals	Bdellovibrionota	Bdellovibrionia	Bdellovibrionales	Bdellovibrionaceae	OM27_clade
OTU5890	D21M	-1.13109	0	M1	Peripherals	Desulfobacterota	Desulfobacteria	Desulfobacterales	Desulfosarcinaceae	LCP-80
OTU8881	D21M	0.529012	0.459184	M1	Peripherals	Desulfobacterota	Desulfobacteria	Desulfobacterales	Desulfosarcinaceae	Sva0081_sediment_group
OTU1675	D21M	-0.093527	0.375	M1	Peripherals	Desulfobacterota	Desulfobulbia	Desulfobulbales	Desulfocapsaceae	norank_f_Desulfocapsaceae
OTU1677	D21M	0.113986	0.60355	M1	Peripherals	Desulfobacterota	Desulfobulbia	Desulfobulbales	Desulfocapsaceae	norank_f_Desulfocapsaceae
OTU2086	D21M	1.77409	0.405	M1	Peripherals	Desulfobacterota	Desulfobulbia	Desulfobulbales	Desulfocapsaceae	norank_f_Desulfocapsaceae
OTU2340	D21M	0.736525	0.609418	M1	Peripherals	Desulfobacterota	Desulfobulbia	Desulfobulbales	Desulfocapsaceae	norank_f_Desulfocapsaceae
OTU8976	D21M	-0.923579	0	M1	Peripherals	Desulfobacterota	Desulfobulbia	Desulfobulbales	Desulfocapsaceae	norank_f_Desulfocapsaceae
OTU1694	D21M	-1.13109	0	M1	Peripherals	Desulfobacterota	Desulfobulbia	Desulfobulbales	Desulfocapsaceae	unclassified_f_Desulfocapsaceae
OTU1704	D21M	-0.923579	0	M1	Peripherals	Desulfobacterota	Desulfobulbia	Desulfobulbales	Desulfocapsaceae	unclassified_f_Desulfocapsaceae
OTU4923	D21M	-0.923579	0	M1	Peripherals	Desulfobacterota	Desulfobulbia	Desulfobulbales	Desulfocapsaceae	unclassified_f_Desulfocapsaceae
OTU675	D21M	-1.13109	0	M1	Peripherals	Fermentibacterota	Fermentibacteria	Fermentibacterales	Fermentibacteraceae	norank_f_Fermentibacteraceae
OTU3524	D21M	-1.13109	0	M1	Peripherals	Firmicutes	Bacilli	Lactobacillales	Carnobacteriaceae	Trichococcus
OTU7249	D21M	-0.30104	0	M1	Peripherals	Firmicutes	Clostridia	Christensenellales	Christensenellaceae	norank_f_Christensenellaceae
OTU6044	D21M	-0.508553	0.444444	M1	Peripherals	Firmicutes	Negativicutes	Acidaminococcales	Acidaminococcaceae	norank_f_Acidaminococcaceae
OTU1756	D21M	-0.30104	0.638889	M1	Connectors	Gemmatimonadota	BD2-11_terrestrial_group	norank_c_BD2-11_terrestrial_group	norank_o_norank_c_BD2-11_terrestrial_group	norank_f_norank_o_norank_c_BD2-11_terrestrial_group
OTU4665	D21M	1.9816	0	M1	Peripherals	Gemmatimonadota	PAUC43f_marine_benthigroup	norank_c_PAUC43f_marine_benthic_group	norank_o_norank_c_PAUC43marine_benthic_group	norank_f_norank_o_norank_c_PAUC43f_marine_benthic_group
OTU7087	D21M	0.944038	0.272189	M1	Peripherals	NB1-j	norank_p_NB1-j	norank_c_norank_p_NB1-j	norank_o_norank_c_norank_p_NB1-j	norank_f_norank_o_norank_c_norank_p_NB1-j
OTU2487	D21M	-1.13109	0	M1	Peripherals	Patescibacteria	Saccharimonadia	Saccharimonadales	norank_o_Saccharimonadales	norank_f_norank_o_Saccharimonadales
OTU5465	D21M	1.77409	0.52552	M1	Peripherals	Proteobacteria	Alphaproteobacteria	Rhodobacterales	Rhodobacteraceae	Boseongicola
OTU4649	D21M	1.15155	0.244898	M1	Peripherals	Proteobacteria	Alphaproteobacteria	Rhodobacterales	Rhodobacteraceae	norank_f_Rhodobacteraceae
OTU5340	D21M	1.35906	0.231111	M1	Peripherals	Proteobacteria	Alphaproteobacteria	Rhodobacterales	Rhodobacteraceae	Silicimonas
OTU2727	D21M	-0.716066	0.48	M1	Peripherals	Proteobacteria	Alphaproteobacteria	Rhodobacterales	Rhodobacteraceae	unclassified_f_Rhodobacteraceae
OTU7423	D21M	-0.093527	0	M1	Peripherals	Proteobacteria	Alphaproteobacteria	Rhodobacterales	Rhodobacteraceae	unclassified_f_Rhodobacteraceae
OTU8700	D21M	0.736525	0.642659	M1	Connectors	Proteobacteria	Alphaproteobacteria	Rhodobacterales	Rhodobacteraceae	unclassified_f_Rhodobacteraceae
OTU7611	D21M	-1.13109	0.5	M1	Peripherals	Proteobacteria	Alphaproteobacteria	Sphingomonadales	Sphingomonadaceae	Parasphingopyxis
OTU4282	D21M	-1.13109	0	M1	Peripherals	Proteobacteria	Gammaproteobacteria	B2M28	norank_o_B2M28	norank_f_norank_o_B2M28
OTU2771	D21M	-1.13109	0.5	M1	Peripherals	Proteobacteria	Gammaproteobacteria	Cellvibrionales	Halieaceae	Halioglobus
OTU7907	D21M	0.321499	0.446281	M1	Peripherals	Proteobacteria	Gammaproteobacteria	Cellvibrionales	Halieaceae	unclassified_f_Halieaceae
OTU4778	D21M	-0.923579	0	M1	Peripherals	Proteobacteria	Gammaproteobacteria	Gammaproteobacteria_Incertae_Sedis	unclassified_o_Gammaproteobacteria_Incertae_Sedis	Marinicella
OTU3833	D21M	-1.13109	0	M1	Peripherals	Proteobacteria	Gammaproteobacteria	Gammaproteobacteria_Incertae_Sedis	unclassified_o_Gammaproteobacteria_Incertae_Sedis	norank_f_unclassified
OTU4803	D21M	-0.716066	0	M1	Peripherals	Proteobacteria	Gammaproteobacteria	Gammaproteobacteria_Incertae_Sedis	unclassified_o_Gammaproteobacteria_Incertae_Sedis	norank_f_unclassified
OTU7782	D21M	-0.716066	0	M1	Peripherals	Proteobacteria	Gammaproteobacteria	Gammaproteobacteria_Incertae_Sedis	unclassified_o_Gammaproteobacteria_Incertae_Sedis	norank_f_unclassified
OTU3987	D21M	0.321499	0	M1	Peripherals	Proteobacteria	Gammaproteobacteria	Steroidobacterales	Woeseiaceae	Woeseia
OTU5455	D21M	0.113986	0.591716	M1	Peripherals	Proteobacteria	Gammaproteobacteria	Steroidobacterales	Woeseiaceae	Woeseia
OTU8711	D21M	-0.923579	0.5	M1	Peripherals	Proteobacteria	Gammaproteobacteria	Steroidobacterales	Woeseiaceae	Woeseia
OTU8876	D21M	0.529012	0.56	M1	Peripherals	Proteobacteria	Gammaproteobacteria	Steroidobacterales	Woeseiaceae	Woeseia
OTU1280	D21M	-0.093527	0.662722	M1	Connectors	Proteobacteria	Gammaproteobacteria	SZB50	norank_o_SZB50	norank_f_norank_o_SZB50
OTU3096	D21M	-0.923579	0	M1	Peripherals	Spirochaetota	Spirochaetia	Spirochaetales	Spirochaetaceae	Spirochaeta_2
OTU8446	D21M	-0.923579	0	M1	Peripherals	Spirochaetota	Spirochaetia	Spirochaetales	Spirochaetaceae	Spirochaeta_2
OTU8732	D21M	-1.13109	0	M1	Peripherals	unclassified_k_norank_d_Bacteria	unclassified_k_norank_d_Bacteria	unclassified_k_norank_d_Bacteria	unclassified_k_norank_d_Bacteria	unclassified_k_norank_d_Bacteria
OTU8910	D21M	-0.57735	0	M10	Peripherals	Proteobacteria	Alphaproteobacteria	Rhodobacterales	Rhodobacteraceae	unclassified_f_Rhodobacteraceae
OTU7426	D21M	1.1547	0	M10	Peripherals	Proteobacteria	Gammaproteobacteria	Alteromonadales	Idiomarinaceae	Idiomarina
OTU1316	D21M	-0.57735	0	M10	Peripherals	Verrucomicrobiota	Verrucomicrobiae	Verrucomicrobiales	Rubritaleaceae	Roseibacillus
OTU6108	D21M	0	0	M11	Peripherals	Acidobacteriota	Subgroup_26	norank_c_Subgroup_26	norank_o_norank_c_Subgroup_26	norank_f_norank_o_norank_c_Subgroup_26
OTU5286	D21M	0	0.666667	M11	Peripherals	Bacteroidota	Bacteroidia	unclassified_c_Bacteroidia	unclassified_c_Bacteroidia	unclassified_c_Bacteroidia
OTU5323	D21M	0	0	M12	Peripherals	Proteobacteria	Gammaproteobacteria	Alteromonadales	Shewanellaceae	Shewanella
OTU7390	D21M	0	0	M12	Peripherals	Proteobacteria	Gammaproteobacteria	Alteromonadales	Shewanellaceae	Shewanella
OTU5360	D21M	0	0	M13	Peripherals	Proteobacteria	Alphaproteobacteria	Rhodobacterales	Rhodobacteraceae	Dinoroseobacter
OTU8370	D21M	0	0	M13	Peripherals	Proteobacteria	Gammaproteobacteria	Cellvibrionales	Halieaceae	Halioglobus
OTU8353	D21M	0	0	M14	Peripherals	Chloroflexi	Anaerolineae	SBR1031	norank_o_SBR1031	norank_f_norank_o_SBR1031
OTU6454	D21M	0	0	M14	Peripherals	Firmicutes	Clostridia	Clostridiales	Clostridiaceae	Clostridium_sensu_stricto_7
OTU7716	D21M	0	0	M15	Peripherals	Actinobacteriota	Acidimicrobiia	Actinomarinales	norank_o_Actinomarinales	norank_f_norank_o_Actinomarinales
OTU5198	D21M	0	0	M15	Peripherals	Dadabacteria	Dadabacteriia	Dadabacteriales	norank_o_Dadabacteriales	norank_f_norank_o_Dadabacteriales
OTU7443	D21M	0	0	M16	Peripherals	Bacteroidota	Bacteroidia	Flavobacteriales	Flavobacteriaceae	Robiginitalea
OTU1208	D21M	0	0	M16	Peripherals	Patescibacteria	Parcubacteria	Candidatus_Kaiserbacteria	norank_o_Candidatus_Kaiserbacteria	norank_f_norank_o_Candidatus_Kaiserbacteria
OTU1319	D21M	0	0	M17	Peripherals	Proteobacteria	Gammaproteobacteria	B2M28	norank_o_B2M28	norank_f_norank_o_B2M28
OTU4186	D21M	0	0	M17	Peripherals	Proteobacteria	Gammaproteobacteria	Gammaproteobacteria_Incertae_Sedis	unclassified_o_Gammaproteobacteria_Incertae_Sedis	norank_f_unclassified
OTU5833	D21M	0	0	M18	Peripherals	Acidobacteriota	Thermoanaerobaculia	Thermoanaerobaculales	Thermoanaerobaculaceae	Subgroup_10
OTU2617	D21M	0	0	M18	Peripherals	Planctomycetota	Phycisphaerae	Phycisphaerales	Phycisphaeraceae	Urania-1B-19_marine_sediment_group
OTU5976	D21M	0	0	M19	Peripherals	Bacteroidota	Bacteroidia	Chitinophagales	Saprospiraceae	Lewinella
OTU8733	D21M	0	0	M19	Peripherals	Proteobacteria	Alphaproteobacteria	Rhodobacterales	Rhodobacteraceae	unclassified_f_Rhodobacteraceae
OTU8822	D21M	-0.839822	0	M2	Peripherals	Acidobacteriota	Blastocatellia	Blastocatellales	Blastocatellaceae	Blastocatella
OTU2779	D21M	-0.56863	0	M2	Peripherals	Acidobacteriota	Thermoanaerobaculia	Thermoanaerobaculales	Thermoanaerobaculaceae	Subgroup_10
OTU2297	D21M	-0.56863	0	M2	Peripherals	Acidobacteriota	Vicinamibacteria	Subgroup_17	norank_o_Subgroup_17	norank_f_norank_o_Subgroup_17
OTU4690	D21M	0.787333	0.21875	M2	Peripherals	Acidobacteriota	Vicinamibacteria	Subgroup_17	norank_o_Subgroup_17	norank_f_norank_o_Subgroup_17
OTU1874	D21M	0.516141	0.653061	M2	Connectors	Actinobacteriota	Acidimicrobiia	Actinomarinales	norank_o_Actinomarinales	norank_f_norank_o_Actinomarinales
OTU2414	D21M	-0.839822	0	M2	Peripherals	Actinobacteriota	Acidimicrobiia	Actinomarinales	norank_o_Actinomarinales	norank_f_norank_o_Actinomarinales
OTU2561	D21M	-0.839822	0	M2	Peripherals	Actinobacteriota	Acidimicrobiia	Actinomarinales	norank_o_Actinomarinales	norank_f_norank_o_Actinomarinales
OTU2598	D21M	1.32972	0	M2	Peripherals	Actinobacteriota	Acidimicrobiia	Actinomarinales	norank_o_Actinomarinales	norank_f_norank_o_Actinomarinales
OTU2806	D21M	-0.839822	0	M2	Peripherals	Actinobacteriota	Acidimicrobiia	Actinomarinales	norank_o_Actinomarinales	norank_f_norank_o_Actinomarinales
OTU5570	D21M	3.49926	0.461806	M2	Module hubs	Actinobacteriota	Acidimicrobiia	Actinomarinales	norank_o_Actinomarinales	norank_f_norank_o_Actinomarinales
OTU2589	D21M	-0.839822	0	M2	Peripherals	Actinobacteriota	Acidimicrobiia	Microtrichales	Ilumatobacteraceae	Ilumatobacter
OTU5128	D21M	3.77045	0.4416	M2	Module hubs	Actinobacteriota	Acidimicrobiia	Microtrichales	Ilumatobacteraceae	Ilumatobacter
OTU5765	D21M	0.516141	0.444444	M2	Peripherals	Actinobacteriota	Acidimicrobiia	Microtrichales	Ilumatobacteraceae	Ilumatobacter
OTU8658	D21M	0.787333	0.660494	M2	Connectors	Actinobacteriota	Acidimicrobiia	Microtrichales	Ilumatobacteraceae	Ilumatobacter
OTU4815	D21M	1.05853	0.636678	M2	Connectors	Actinobacteriota	Acidimicrobiia	Microtrichales	Microtrichaceae	norank_f_Microtrichaceae
OTU2581	D21M	-0.56863	0.693878	M2	Connectors	Actinobacteriota	Acidimicrobiia	Microtrichales	Microtrichaceae	Sva0996_marine_group
OTU8646	D21M	-0.0262444	0.32	M2	Peripherals	Actinobacteriota	Acidimicrobiia	Microtrichales	Microtrichaceae	Sva0996_marine_group
OTU2537	D21M	-0.56863	0	M2	Peripherals	Actinobacteriota	Acidimicrobiia	Microtrichales	unclassified_o_Microtrichales	unclassified_o_Microtrichales
OTU8174	D21M	-0.56863	0	M2	Peripherals	Actinobacteriota	Acidimicrobiia	Microtrichales	unclassified_o_Microtrichales	unclassified_o_Microtrichales
OTU1954	D21M	0.516141	0.244898	M2	Peripherals	Actinobacteriota	Coriobacteriia	OPB41	norank_o_OPB41	norank_f_norank_o_OPB41
OTU2935	D21M	0.244948	0	M2	Peripherals	Actinobacteriota	Coriobacteriia	OPB41	norank_o_OPB41	norank_f_norank_o_OPB41
OTU8729	D21M	-0.297437	0.5	M2	Peripherals	Actinobacteriota	Coriobacteriia	OPB41	norank_o_OPB41	norank_f_norank_o_OPB41
OTU8557	D21M	-0.297437	0	M2	Peripherals	Bacteroidota	Bacteroidia	Marinilabiliales	Marinifilaceae	Marinifilum
OTU3169	D21M	-0.0262444	0	M2	Peripherals	Bacteroidota	Bacteroidia	Chitinophagales	Saprospiraceae	norank_f_Saprospiraceae
OTU3536	D21M	0.787333	0.602041	M2	Peripherals	Bacteroidota	Bacteroidia	Flavobacteriales	Flavobacteriaceae	Actibacter
OTU5146	D21M	0.244948	0.642857	M2	Connectors	Bacteroidota	Bacteroidia	Flavobacteriales	Flavobacteriaceae	Croceitalea
OTU2405	D21M	0.516141	0.244898	M2	Peripherals	Bacteroidota	Bacteroidia	Flavobacteriales	Flavobacteriaceae	Lutimonas
OTU4132	D21M	0.787333	0.64	M2	Connectors	Bacteroidota	Bacteroidia	Flavobacteriales	Flavobacteriaceae	Muriicola
OTU3992	D21M	0.787333	0.714681	M2	Connectors	Bacteroidota	Bacteroidia	Flavobacteriales	Flavobacteriaceae	Robiginitalea
OTU994	D21M	0.516141	0	M2	Peripherals	Bdellovibrionota	Bdellovibrionia	Bdellovibrionales	Bdellovibrionaceae	OM27_clade
OTU1285	D21M	-0.839822	0	M2	Peripherals	Calditrichota	Calditrichia	Calditrichales	Calditrichaceae	norank_f_Calditrichaceae
OTU7503	D21M	-0.0262444	0	M2	Peripherals	Chloroflexi	Anaerolineae	Anaerolineales	Anaerolineaceae	norank_f_Anaerolineaceae
OTU2623	D21M	-0.839822	0	M2	Peripherals	Chloroflexi	Anaerolineae	Ardenticatenales	norank_o_Ardenticatenales	norank_f_norank_o_Ardenticatenales
OTU1810	D21M	-0.839822	0	M2	Peripherals	Chloroflexi	Anaerolineae	Caldilineales	Caldilineaceae	norank_f_Caldilineaceae
OTU2550	D21M	-0.56863	0	M2	Peripherals	Chloroflexi	Anaerolineae	SBR1031	norank_o_SBR1031	norank_f_norank_o_SBR1031
OTU1425	D21M	1.8721	0.260355	M2	Peripherals	Chloroflexi	KD4-96	norank_c_KD4-96	norank_o_norank_c_KD4-96	norank_f_norank_o_norank_c_KD4-96
OTU6602	D21M	0.244948	0	M2	Peripherals	Chloroflexi	KD4-96	norank_c_KD4-96	norank_o_norank_c_KD4-96	norank_f_norank_o_norank_c_KD4-96
OTU7566	D21M	-0.0262444	0.32	M2	Peripherals	Chloroflexi	KD4-96	norank_c_KD4-96	norank_o_norank_c_KD4-96	norank_f_norank_o_norank_c_KD4-96
OTU7976	D21M	2.1433	0.244898	M2	Peripherals	Chloroflexi	KD4-96	norank_c_KD4-96	norank_o_norank_c_KD4-96	norank_f_norank_o_norank_c_KD4-96
OTU2580	D21M	-0.56863	0	M2	Peripherals	Deinococcota	Deinococci	Deinococcales	Trueperaceae	Truepera
OTU7764	D21M	-0.839822	0	M2	Peripherals	Desulfobacterota	Desulfobacteria	Desulfobacterales	Desulfosarcinaceae	unclassified_f_Desulfosarcinaceae
OTU3668	D21M	-0.839822	0	M2	Peripherals	Desulfobacterota	Desulfobulbia	Desulfobulbales	Desulfocapsaceae	norank_f_Desulfocapsaceae
OTU1693	D21M	-0.839822	0	M2	Peripherals	Gemmatimonadota	BD2-11_terrestrial_group	norank_c_BD2-11_terrestrial_group	norank_o_norank_c_BD2-11_terrestrial_group	norank_f_norank_o_norank_c_BD2-11_terrestrial_group
OTU318	D21M	-0.839822	0	M2	Peripherals	Gemmatimonadota	PAUC43f_marine_benthigroup	norank_c_PAUC43f_marine_benthic_group	norank_o_norank_c_PAUC43marine_benthic_group	norank_f_norank_o_norank_c_PAUC43f_marine_benthic_group
OTU2315	D21M	-0.839822	0	M2	Peripherals	Latescibacterota	norank_p_Latescibacterota	norank_c_norank_p_Latescibacterota	norank_o_norank_c_norank_p_Latescibacterota	norank_f_norank_o_norank_c_norank_p_Latescibacterota
OTU4176	D21M	0.516141	0.244898	M2	Peripherals	Latescibacterota	norank_p_Latescibacterota	norank_c_norank_p_Latescibacterota	norank_o_norank_c_norank_p_Latescibacterota	norank_f_norank_o_norank_c_norank_p_Latescibacterota
OTU1365	D21M	-0.839822	0	M2	Peripherals	Myxococcota	Polyangia	Polyangiales	Sandaracinaceae	norank_f_Sandaracinaceae
OTU1605	D21M	0.244948	0.617284	M2	Peripherals	Myxococcota	Polyangia	Polyangiales	Sandaracinaceae	norank_f_Sandaracinaceae
OTU2643	D21M	-0.839822	0.5	M2	Peripherals	Nitrospirota	Thermodesulfovibrionia	norank_c_Thermodesulfovibrionia	norank_o_norank_c_Thermodesulfovibrionia	norank_f_norank_o_norank_c_Thermodesulfovibrionia
OTU2854	D21M	-0.839822	0	M2	Peripherals	Patescibacteria	Parcubacteria	Candidatus_Kaiserbacteria	norank_o_Candidatus_Kaiserbacteria	norank_f_norank_o_Candidatus_Kaiserbacteria
OTU7800	D21M	0.244948	0	M2	Peripherals	Patescibacteria	Parcubacteria	Candidatus_Kaiserbacteria	norank_o_Candidatus_Kaiserbacteria	norank_f_norank_o_Candidatus_Kaiserbacteria
OTU1452	D21M	0.787333	0.46281	M2	Peripherals	Patescibacteria	Saccharimonadia	Saccharimonadales	norank_o_Saccharimonadales	norank_f_norank_o_Saccharimonadales
OTU8751	D21M	0.244948	0.277778	M2	Peripherals	Proteobacteria	Alphaproteobacteria	Rhodobacterales	Rhodobacteraceae	Jannaschia
OTU5744	D21M	-0.56863	0	M2	Peripherals	Proteobacteria	Alphaproteobacteria	Rhodobacterales	Rhodobacteraceae	Pseudoruegeria
OTU6870	D21M	-0.839822	0	M2	Peripherals	Proteobacteria	Alphaproteobacteria	Rhodobacterales	Rhodobacteraceae	unclassified_f_Rhodobacteraceae
OTU6816	D21M	-0.839822	0.5	M2	Peripherals	Proteobacteria	Gammaproteobacteria	B2M28	norank_o_B2M28	norank_f_norank_o_B2M28
OTU3245	D21M	-0.56863	0.444444	M2	Peripherals	Proteobacteria	Gammaproteobacteria	Cellvibrionales	Halieaceae	Halioglobus
OTU1321	D21M	-0.297437	0	M2	Peripherals	Proteobacteria	Gammaproteobacteria	Gammaproteobacteria_Incertae_Sedis	unclassified_o_Gammaproteobacteria_Incertae_Sedis	norank_f_unclassified
OTU1402	D21M	-0.839822	0	M2	Peripherals	Proteobacteria	Gammaproteobacteria	Gammaproteobacteria_Incertae_Sedis	unclassified_o_Gammaproteobacteria_Incertae_Sedis	norank_f_unclassified
OTU1707	D21M	-0.56863	0	M2	Peripherals	Sva0485	norank_p_Sva0485	norank_c_norank_p_Sva0485	norank_o_norank_c_norank_p_Sva0485	norank_f_norank_o_norank_c_norank_p_Sva0485
OTU1282	D21M	0.516141	0.595041	M2	Peripherals	Verrucomicrobiota	Chlamydiae	Chlamydiales	unclassified_o_Chlamydiales	unclassified_o_Chlamydiales
OTU3780	D21M	-0.839822	0	M2	Peripherals	WS2	norank_p_WS2	norank_c_norank_p_WS2	norank_o_norank_c_norank_p_WS2	norank_f_norank_o_norank_c_norank_p_WS2
OTU5041	D21M	0	0	M20	Peripherals	Acidobacteriota	Thermoanaerobaculia	Thermoanaerobaculales	Thermoanaerobaculaceae	Subgroup_23
OTU2815	D21M	0	0	M20	Peripherals	Bacteroidota	Bacteroidia	Flavobacteriales	Schleiferiaceae	Schleiferia
OTU5732	D21M	0	0	M21	Peripherals	Actinobacteriota	Coriobacteriia	OPB41	norank_o_OPB41	norank_f_norank_o_OPB41
OTU486	D21M	0	0	M21	Peripherals	Patescibacteria	Gracilibacteria	Candidatus_Peribacteria	norank_o_Candidatus_Peribacteria	norank_f_norank_o_Candidatus_Peribacteria
OTU8755	D21M	0	0	M22	Peripherals	Latescibacterota	norank_p_Latescibacterota	norank_c_norank_p_Latescibacterota	norank_o_norank_c_norank_p_Latescibacterota	norank_f_norank_o_norank_c_norank_p_Latescibacterota
OTU3337	D21M	0	0	M22	Peripherals	Patescibacteria	Gracilibacteria	Candidatus_Peribacteria	norank_o_Candidatus_Peribacteria	norank_f_norank_o_Candidatus_Peribacteria
OTU419	D21M	0	0	M23	Peripherals	Cyanobacteria	Cyanobacteriia	Chloroplast	norank_o_Chloroplast	norank_f_norank_o_Chloroplast
OTU5026	D21M	0	0	M23	Peripherals	NB1-j	norank_p_NB1-j	norank_c_norank_p_NB1-j	norank_o_norank_c_norank_p_NB1-j	norank_f_norank_o_norank_c_norank_p_NB1-j
OTU6256	D21M	0	0	M24	Peripherals	NB1-j	norank_p_NB1-j	norank_c_norank_p_NB1-j	norank_o_norank_c_norank_p_NB1-j	norank_f_norank_o_norank_c_norank_p_NB1-j
OTU8742	D21M	0	0	M24	Peripherals	Proteobacteria	Alphaproteobacteria	Rhizobiales	Hyphomicrobiaceae	Filomicrobium
OTU3890	D21M	0	0	M25	Peripherals	Chloroflexi	Anaerolineae	SBR1031	norank_o_SBR1031	norank_f_norank_o_SBR1031
OTU4001	D21M	0	0	M25	Peripherals	Cyanobacteria	Cyanobacteriia	Chloroplast	norank_o_Chloroplast	norank_f_norank_o_Chloroplast
OTU8226	D21M	0	0	M26	Peripherals	Actinobacteriota	Thermoleophilia	Gaiellales	norank_o_Gaiellales	norank_f_norank_o_Gaiellales
OTU5246	D21M	0	0	M26	Peripherals	Firmicutes	Clostridia	Lachnospirales	Lachnospiraceae	Tuzzerella
OTU2396	D21M	-1.11832	0.5	M3	Peripherals	Bacteroidota	Bacteroidia	Chitinophagales	Saprospiraceae	norank_f_Saprospiraceae
OTU3259	D21M	0.71166	0	M3	Peripherals	Bacteroidota	Bacteroidia	Sphingobacteriales	Lentimicrobiaceae	norank_f_Lentimicrobiaceae
OTU6257	D21M	-0.203331	0	M3	Peripherals	Desulfobacterota	Desulfobacteria	Desulfobacterales	Desulfosarcinaceae	unclassified_f_Desulfosarcinaceae
OTU6999	D21M	-1.11832	0	M3	Peripherals	Desulfobacterota	Desulfuromonadia	norank_c_Desulfuromonadia	Geothermobacteraceae	Geothermobacter
OTU6622	D21M	-1.11832	0.72	M3	Connectors	Proteobacteria	Alphaproteobacteria	Rhodobacterales	Rhodobacteraceae	Pseudoruegeria
OTU5649	D21M	0.71166	0.679688	M3	Connectors	Proteobacteria	Alphaproteobacteria	Rhodobacterales	Rhodobacteraceae	Roseobacter
OTU2283	D21M	0.71166	0.72449	M3	Connectors	Proteobacteria	Gammaproteobacteria	Steroidobacterales	Woeseiaceae	Woeseia
OTU5653	D21M	1.62665	0.697917	M3	Connectors	Proteobacteria	Gammaproteobacteria	Steroidobacterales	Woeseiaceae	Woeseia
OTU4387	D21M	-0.203331	0.625	M3	Connectors	Proteobacteria	Gammaproteobacteria	unclassified_c_Gammaproteobacteria	unclassified_c_Gammaproteobacteria	unclassified_c_Gammaproteobacteria
OTU1388	D21M	-0.86521	0	M4	Peripherals	Acidobacteriota	Subgroup_22	norank_c_Subgroup_22	norank_o_norank_c_Subgroup_22	norank_f_norank_o_norank_c_Subgroup_22
OTU7041	D21M	-0.86521	0	M4	Peripherals	Acidobacteriota	Thermoanaerobaculia	Thermoanaerobaculales	Thermoanaerobaculaceae	Subgroup_23
OTU8757	D21M	-0.291346	0	M4	Peripherals	Acidobacteriota	Thermoanaerobaculia	Thermoanaerobaculales	Thermoanaerobaculaceae	Subgroup_23
OTU2770	D21M	-0.86521	0	M4	Peripherals	Acidobacteriota	Vicinamibacteria	Subgroup_17	norank_o_Subgroup_17	norank_f_norank_o_Subgroup_17
OTU3968	D21M	-0.291346	0.244898	M4	Peripherals	Actinobacteriota	Acidimicrobiia	Actinomarinales	norank_o_Actinomarinales	norank_f_norank_o_Actinomarinales
OTU4331	D21M	-0.406119	0	M4	Peripherals	Actinobacteriota	Acidimicrobiia	Actinomarinales	norank_o_Actinomarinales	norank_f_norank_o_Actinomarinales
OTU4838	D21M	0.512063	0.535503	M4	Peripherals	Actinobacteriota	Acidimicrobiia	Actinomarinales	norank_o_Actinomarinales	norank_f_norank_o_Actinomarinales
OTU5444	D21M	0.282518	0	M4	Peripherals	Actinobacteriota	Acidimicrobiia	Actinomarinales	norank_o_Actinomarinales	norank_f_norank_o_Actinomarinales
OTU5783	D21M	1.54502	0.51056	M4	Peripherals	Actinobacteriota	Acidimicrobiia	Actinomarinales	norank_o_Actinomarinales	norank_f_norank_o_Actinomarinales
OTU7092	D21M	0.741609	0.277778	M4	Peripherals	Actinobacteriota	Acidimicrobiia	Actinomarinales	norank_o_Actinomarinales	norank_f_norank_o_Actinomarinales
OTU7449	D21M	-0.520892	0	M4	Peripherals	Actinobacteriota	Acidimicrobiia	Actinomarinales	norank_o_Actinomarinales	norank_f_norank_o_Actinomarinales
OTU8318	D21M	-0.0618007	0.32	M4	Peripherals	Actinobacteriota	Acidimicrobiia	Actinomarinales	norank_o_Actinomarinales	norank_f_norank_o_Actinomarinales
OTU8804	D21M	3.15184	0.099723	M4	Module hubs	Actinobacteriota	Acidimicrobiia	Actinomarinales	norank_o_Actinomarinales	norank_f_norank_o_Actinomarinales
OTU2506	D21M	0.39729	0.635417	M4	Connectors	Actinobacteriota	Acidimicrobiia	Microtrichales	Ilumatobacteraceae	Ilumatobacter
OTU2536	D21M	-0.406119	0.44898	M4	Peripherals	Actinobacteriota	Acidimicrobiia	Microtrichales	Microtrichaceae	Sva0996_marine_group
OTU6847	D21M	0.39729	0.398438	M4	Peripherals	Actinobacteriota	Acidimicrobiia	Microtrichales	Microtrichaceae	unclassified_f_Microtrichaceae
OTU2224	D21M	0.282518	0	M4	Peripherals	Actinobacteriota	Actinobacteria	Propionibacteriales	Propionibacteriaceae	norank_f_Propionibacteriaceae
OTU438	D21M	-0.86521	0	M4	Peripherals	Actinobacteriota	Thermoleophilia	Gaiellales	norank_o_Gaiellales	norank_f_norank_o_Gaiellales
OTU2351	D21M	-0.520892	0	M4	Peripherals	Bacteroidota	Bacteroidia	Bacteroidales	Bacteroidetes_BD2-2	norank_f_Bacteroidetes_BD2-2
OTU3984	D21M	0.741609	0.548611	M4	Peripherals	Bacteroidota	Bacteroidia	Bacteroidales	Bacteroidetes_BD2-2	norank_f_Bacteroidetes_BD2-2
OTU524	D21M	-0.86521	0	M4	Peripherals	Bacteroidota	Bacteroidia	Chitinophagales	norank_o_Chitinophagales	norank_f_norank_o_Chitinophagales
OTU2427	D21M	-0.0618007	0.197531	M4	Peripherals	Bacteroidota	Bacteroidia	Chitinophagales	Saprospiraceae	norank_f_Saprospiraceae
OTU5974	D21M	0.282518	0	M4	Peripherals	Bacteroidota	Bacteroidia	Chitinophagales	Saprospiraceae	norank_f_Saprospiraceae
OTU8405	D21M	-0.750437	0	M4	Peripherals	Bacteroidota	Bacteroidia	Chitinophagales	Saprospiraceae	unclassified_f_Saprospiraceae
OTU8532	D21M	-0.291346	0	M4	Peripherals	Bacteroidota	Bacteroidia	Cytophagales	Cyclobacteriaceae	Fulvivirga
OTU5500	D21M	-0.635665	0	M4	Peripherals	Bacteroidota	Bacteroidia	Cytophagales	Cyclobacteriaceae	norank_f_Cyclobacteriaceae
OTU718	D21M	-0.520892	0.32	M4	Peripherals	Bacteroidota	Bacteroidia	Cytophagales	Cyclobacteriaceae	norank_f_Cyclobacteriaceae
OTU8326	D21M	-0.520892	0	M4	Peripherals	Bacteroidota	Bacteroidia	Cytophagales	Cyclobacteriaceae	norank_f_Cyclobacteriaceae
OTU3806	D21M	0.39729	0.670918	M4	Connectors	Bacteroidota	Bacteroidia	Flavobacteriales	Flavobacteriaceae	Arcticiflavibacter
OTU7471	D21M	0.512063	0.548753	M4	Peripherals	Bacteroidota	Bacteroidia	Flavobacteriales	Flavobacteriaceae	Arcticiflavibacter
OTU7083	D21M	0.741609	0.5	M4	Peripherals	Bacteroidota	Bacteroidia	Flavobacteriales	Flavobacteriaceae	Maribacter
OTU4762	D21M	-0.406119	0	M4	Peripherals	Bacteroidota	Bacteroidia	Flavobacteriales	Flavobacteriaceae	Muricauda
OTU442	D21M	0.167745	0.669187	M4	Connectors	Bacteroidota	Bacteroidia	Flavobacteriales	Flavobacteriaceae	Muriicola
OTU596	D21M	-0.86521	0	M4	Peripherals	Bacteroidota	Bacteroidia	Flavobacteriales	Flavobacteriaceae	Robiginitalea
OTU2422	D21M	-0.86521	0	M4	Peripherals	Bacteroidota	Ignavibacteria	Ignavibacteriales	Melioribacteraceae	IheB3-7
OTU2442	D21M	-0.291346	0	M4	Peripherals	Bacteroidota	Ignavibacteria	Ignavibacteriales	PHOS-HE36	norank_f_PHOS-HE36
OTU1621	D21M	-0.0618007	0.32	M4	Peripherals	Bacteroidota	Rhodothermia	Rhodothermales	Rhodothermaceae	norank_f_Rhodothermaceae
OTU6491	D21M	-0.86521	0	M4	Peripherals	Campilobacterota	Campylobacteria	Campylobacterales	Sulfurovaceae	Sulfurovum
OTU7549	D21M	2.4632	0.535084	M4	Peripherals	Campilobacterota	Campylobacteria	Campylobacterales	Sulfurovaceae	Sulfurovum
OTU2715	D21M	-0.750437	0.444444	M4	Peripherals	Chloroflexi	Anaerolineae	Anaerolineales	Anaerolineaceae	norank_f_Anaerolineaceae
OTU6854	D21M	-0.520892	0.444444	M4	Peripherals	Chloroflexi	Anaerolineae	Caldilineales	Caldilineaceae	norank_f_Caldilineaceae
OTU8907	D21M	-0.176573	0.21875	M4	Peripherals	Chloroflexi	Anaerolineae	Caldilineales	Caldilineaceae	norank_f_Caldilineaceae
OTU3983	D21M	0.282518	0	M4	Peripherals	Deinococcota	Deinococci	Deinococcales	Trueperaceae	Truepera
OTU5049	D21M	-0.750437	0	M4	Peripherals	Desulfobacterota	Desulfobacteria	Desulfobacterales	Desulfobacteraceae	unclassified_f_Desulfobacteraceae
OTU3483	D21M	-0.406119	0	M4	Peripherals	Desulfobacterota	Desulfobacteria	Desulfobacterales	Desulfosarcinaceae	Desulfosarcina
OTU7304	D21M	-0.750437	0	M4	Peripherals	Desulfobacterota	Desulfobacteria	Desulfobacterales	Desulfosarcinaceae	Desulfosarcina
OTU8235	D21M	-0.176573	0.21875	M4	Peripherals	Desulfobacterota	Desulfobacteria	Desulfobacterales	Desulfosarcinaceae	LCP-80
OTU1119	D21M	-0.86521	0	M4	Peripherals	Desulfobacterota	Desulfobacteria	Desulfobacterales	Desulfosarcinaceae	Sva0081_sediment_group
OTU1936	D21M	2.4632	0.438776	M4	Peripherals	Desulfobacterota	Desulfobacteria	Desulfobacterales	Desulfosarcinaceae	Sva0081_sediment_group
OTU637	D21M	-0.176573	1.11022e-16	M4	Peripherals	Desulfobacterota	Desulfobacteria	Desulfobacterales	Desulfosarcinaceae	Sva0081_sediment_group
OTU5195	D21M	-0.176573	0.21875	M4	Peripherals	Desulfobacterota	Desulfobulbia	Desulfobulbales	Desulfocapsaceae	unclassified_f_Desulfocapsaceae
OTU530	D21M	0.971154	0.447917	M4	Peripherals	Desulfobacterota	Syntrophobacteria	Syntrophobacterales	norank_o_Syntrophobacterales	norank_f_norank_o_Syntrophobacterales
OTU8218	D21M	0.282518	0.152778	M4	Peripherals	Firmicutes	Clostridia	norank_c_Clostridia	Hungateiclostridiaceae	UCG-012
OTU7248	D21M	-0.635665	0	M4	Peripherals	Firmicutes	Clostridia	norank_c_Clostridia	Hungateiclostridiaceae	unclassified_f_Hungateiclostridiaceae
OTU6254	D21M	3.7257	0	M4	Module hubs	Firmicutes	Negativicutes	Acidaminococcales	Acidaminococcaceae	unclassified_f_Acidaminococcaceae
OTU3860	D21M	0.052972	0	M4	Peripherals	Gemmatimonadota	PAUC43f_marine_benthigroup	norank_c_PAUC43f_marine_benthic_group	norank_o_norank_c_PAUC43marine_benthic_group	norank_f_norank_o_norank_c_PAUC43f_marine_benthic_group
OTU44	D21M	-0.86521	0	M4	Peripherals	Gemmatimonadota	PAUC43f_marine_benthigroup	norank_c_PAUC43f_marine_benthic_group	norank_o_norank_c_PAUC43marine_benthic_group	norank_f_norank_o_norank_c_PAUC43f_marine_benthic_group
OTU7173	D21M	0.052972	0.297521	M4	Peripherals	Myxococcota	Polyangia	Polyangiales	Sandaracinaceae	norank_f_Sandaracinaceae
OTU5319	D21M	-0.86521	0	M4	Peripherals	NB1-j	norank_p_NB1-j	norank_c_norank_p_NB1-j	norank_o_norank_c_norank_p_NB1-j	norank_f_norank_o_norank_c_norank_p_NB1-j
OTU8053	D21M	-0.0618007	0	M4	Peripherals	Patescibacteria	Gracilibacteria	norank_c_Gracilibacteria	norank_o_norank_c_Gracilibacteria	norank_f_norank_o_norank_c_Gracilibacteria
OTU2477	D21M	-0.176573	0.21875	M4	Peripherals	Patescibacteria	Saccharimonadia	Saccharimonadales	norank_o_Saccharimonadales	norank_f_norank_o_Saccharimonadales
OTU5092	D21M	-0.0618007	0.622222	M4	Connectors	Patescibacteria	Saccharimonadia	Saccharimonadales	norank_o_Saccharimonadales	norank_f_norank_o_Saccharimonadales
OTU5789	D21M	-0.635665	0	M4	Peripherals	Patescibacteria	Saccharimonadia	Saccharimonadales	norank_o_Saccharimonadales	norank_f_norank_o_Saccharimonadales
OTU5042	D21M	0.512063	0	M4	Peripherals	Planctomycetota	OM190	norank_c_OM190	norank_o_norank_c_OM190	norank_f_norank_o_norank_c_OM190
OTU7831	D21M	-0.750437	0	M4	Peripherals	Proteobacteria	Alphaproteobacteria	Rhizobiales	Rhizobiales_Incertae_Sedis	Anderseniella
OTU5119	D21M	-0.406119	0	M4	Peripherals	Proteobacteria	Alphaproteobacteria	Rhodobacterales	Rhodobacteraceae	Marivita
OTU5638	D21M	-0.635665	0	M4	Peripherals	Proteobacteria	Alphaproteobacteria	Rhodobacterales	Rhodobacteraceae	Sulfitobacter
OTU2874	D21M	0.282518	0.565	M4	Peripherals	Proteobacteria	Alphaproteobacteria	Rhodobacterales	Rhodobacteraceae	unclassified_f_Rhodobacteraceae
OTU7424	D21M	-0.406119	0.680556	M4	Connectors	Proteobacteria	Alphaproteobacteria	Rhodobacterales	Rhodobacteraceae	unclassified_f_Rhodobacteraceae
OTU6841	D21M	4.07002	0.188255	M4	Module hubs	Proteobacteria	Alphaproteobacteria	Rhodobacterales	Rhodobacteraceae	Yoonia-Loktanella
OTU2753	D21M	-0.635665	0	M4	Peripherals	Proteobacteria	Gammaproteobacteria	B2M28	norank_o_B2M28	norank_f_norank_o_B2M28
OTU5429	D21M	-0.176573	0.569444	M4	Peripherals	Proteobacteria	Gammaproteobacteria	B2M28	norank_o_B2M28	norank_f_norank_o_B2M28
OTU5151	D21M	-0.176573	1.11022e-16	M4	Peripherals	Proteobacteria	Gammaproteobacteria	BD7-8	norank_o_BD7-8	norank_f_norank_o_BD7-8
OTU3142	D21M	0.856381	0	M4	Peripherals	Proteobacteria	Gammaproteobacteria	Cellvibrionales	Halieaceae	Halioglobus
OTU1028	D21M	-0.406119	0	M4	Peripherals	Proteobacteria	Gammaproteobacteria	Steroidobacterales	Woeseiaceae	Woeseia
OTU3953	D21M	-0.406119	0	M4	Peripherals	Proteobacteria	Gammaproteobacteria	unclassified_c_Gammaproteobacteria	unclassified_c_Gammaproteobacteria	unclassified_c_Gammaproteobacteria
OTU1036	D21M	-0.520892	0	M4	Peripherals	Spirochaetota	Spirochaetia	Spirochaetales	Spirochaetaceae	Spirochaeta_2
OTU5075	D21M	-0.635665	0	M4	Peripherals	Sva0485	norank_p_Sva0485	norank_c_norank_p_Sva0485	norank_o_norank_c_norank_p_Sva0485	norank_f_norank_o_norank_c_norank_p_Sva0485
OTU7393	D21M	0.730297	0	M5	Peripherals	Actinobacteriota	Acidimicrobiia	Microtrichales	Microtrichaceae	norank_f_Microtrichaceae
OTU3192	D21M	-1.09545	0	M5	Peripherals	Bacteroidota	Bacteroidia	Flavobacteriales	Flavobacteriaceae	Ulvibacter
OTU284	D21M	0.730297	0	M5	Peripherals	Desulfobacterota	Desulfobacteria	Desulfobacterales	Desulfosarcinaceae	Desulfatitalea
OTU2866	D21M	0.730297	0	M5	Peripherals	Firmicutes	Clostridia	norank_c_Clostridia	Hungateiclostridiaceae	norank_f_Hungateiclostridiaceae
OTU2211	D21M	-1.09545	0	M5	Peripherals	Proteobacteria	Gammaproteobacteria	Vibrionales	Vibrionaceae	Photobacterium
OTU6749	D21M	-1.0394	0	M6	Peripherals	Firmicutes	Bacilli	Izemoplasmatales	Izemoplasmataceae	Izimaplasma
OTU5938	D21M	-1.0394	0	M6	Peripherals	Firmicutes	Clostridia	Peptostreptococcales-Tissierellales	Fusibacteraceae	Fusibacter
OTU7038	D21M	-0.377964	0	M6	Peripherals	Proteobacteria	Gammaproteobacteria	Alteromonadales	Moritellaceae	Moritella
OTU1108	D21M	0.944911	0	M6	Peripherals	Proteobacteria	Gammaproteobacteria	Vibrionales	Vibrionaceae	Photobacterium
OTU1345	D21M	-0.377964	0	M6	Peripherals	Proteobacteria	Gammaproteobacteria	Vibrionales	Vibrionaceae	Photobacterium
OTU3638	D21M	0.283473	0	M6	Peripherals	Proteobacteria	Gammaproteobacteria	Vibrionales	Vibrionaceae	Photobacterium
OTU8583	D21M	1.60635	0	M6	Peripherals	Proteobacteria	Gammaproteobacteria	Vibrionales	Vibrionaceae	Photobacterium
OTU110	D21M	1.22474	0	M7	Peripherals	Proteobacteria	Gammaproteobacteria	Vibrionales	Vibrionaceae	Vibrio
OTU2179	D21M	-1.22474	0	M7	Peripherals	Proteobacteria	Gammaproteobacteria	Vibrionales	Vibrionaceae	Vibrio
OTU2198	D21M	0	0	M7	Peripherals	Proteobacteria	Gammaproteobacteria	Vibrionales	Vibrionaceae	Vibrio
OTU8418	D21M	0	0	M7	Peripherals	Proteobacteria	Gammaproteobacteria	Vibrionales	Vibrionaceae	Vibrio
OTU2404	D21M	-0.57735	0	M8	Peripherals	Bacteroidota	Bacteroidia	Chitinophagales	Saprospiraceae	unclassified_f_Saprospiraceae
OTU7520	D21M	1.1547	0	M8	Peripherals	Patescibacteria	Parcubacteria	Candidatus_Kaiserbacteria	norank_o_Candidatus_Kaiserbacteria	norank_f_norank_o_Candidatus_Kaiserbacteria
OTU8825	D21M	-0.57735	0	M8	Peripherals	Proteobacteria	Alphaproteobacteria	Rhizobiales	Hyphomicrobiaceae	unclassified_f_Hyphomicrobiaceae
OTU1393	D21M	-0.57735	0	M9	Peripherals	Acidobacteriota	Thermoanaerobaculia	Thermoanaerobaculales	Thermoanaerobaculaceae	Subgroup_10
OTU452	D21M	-0.57735	0	M9	Peripherals	Acidobacteriota	Thermoanaerobaculia	Thermoanaerobaculales	Thermoanaerobaculaceae	Subgroup_10
OTU6546	D21M	1.1547	0	M9	Peripherals	Firmicutes	Clostridia	Clostridiales	Clostridiaceae	Clostridium_sensu_stricto_7
OTU2351	D30C	1.99048	0.444444	M1	Peripherals	Bacteroidota	Bacteroidia	Bacteroidales	Bacteroidetes_BD2-2	norank_f_Bacteroidetes_BD2-2
OTU4291	D30C	0.892283	0.5	M1	Peripherals	Bacteroidota	Bacteroidia	Marinilabiliales	Marinifilaceae	Marinifilum
OTU6496	D30C	-0.205911	0	M1	Peripherals	Bacteroidota	Bacteroidia	Marinilabiliales	Marinifilaceae	Marinifilum
OTU2765	D30C	-0.755008	0.444444	M1	Peripherals	Bacteroidota	Bacteroidia	Marinilabiliales	Marinilabiliaceae	norank_f_Marinilabiliaceae
OTU6862	D30C	-0.205911	0.444444	M1	Peripherals	Bacteroidota	Bacteroidia	Bacteroidales	unclassified_o_Bacteroidales	unclassified_o_Bacteroidales
OTU2882	D30C	-0.205911	0	M1	Peripherals	Bacteroidota	Bacteroidia	unclassified_c_Bacteroidia	unclassified_c_Bacteroidia	unclassified_c_Bacteroidia
OTU4774	D30C	-0.755008	0	M1	Peripherals	Bacteroidota	Bacteroidia	unclassified_c_Bacteroidia	unclassified_c_Bacteroidia	unclassified_c_Bacteroidia
OTU2847	D30C	2.53957	0.21875	M1	Module hubs	Cloacimonadota	Cloacimonadia	Cloacimonadales	MSBL8	norank_f_MSBL8
OTU4892	D30C	-0.755008	0	M1	Peripherals	Cloacimonadota	Cloacimonadia	Cloacimonadales	MSBL8	norank_f_MSBL8
OTU2862	D30C	-0.755008	0.444444	M1	Peripherals	Desulfobacterota	Desulfarculia	Desulfarculales	Desulfarculaceae	unclassified_f_Desulfarculaceae
OTU3383	D30C	-0.755008	0	M1	Peripherals	Firmicutes	Clostridia	Peptostreptococcales-Tissierellales	Peptostreptococcaceae	Tepidibacter
OTU3303	D30C	-0.205911	0.5	M1	Peripherals	Firmicutes	Clostridia	unclassified_c_Clostridia	unclassified_c_Clostridia	unclassified_c_Clostridia
OTU3213	D30C	-0.205911	0.444444	M1	Peripherals	Firmicutes	unclassified_p_Firmicutes	unclassified_p_Firmicutes	unclassified_p_Firmicutes	unclassified_p_Firmicutes
OTU3092	D30C	-0.755008	0	M1	Peripherals	Spirochaetota	Spirochaetia	Spirochaetales	Spirochaetaceae	Sediminispirochaeta
OTU6459	D30C	-0.205911	0.444444	M1	Peripherals	Synergistota	Synergistia	Synergistales	Synergistaceae	Dethiosulfovibrio
OTU4408	D30C	0.343186	0.5	M1	Peripherals	unclassified_k_norank_d_Bacteria	unclassified_k_norank_d_Bacteria	unclassified_k_norank_d_Bacteria	unclassified_k_norank_d_Bacteria	unclassified_k_norank_d_Bacteria
OTU8289	D30C	1.1547	0	M10	Peripherals	Bacteroidota	Bacteroidia	Marinilabiliales	Prolixibacteraceae	Roseimarinus
OTU4482	D30C	-0.57735	0	M10	Peripherals	Desulfobacterota	Desulfobacteria	Desulfobacterales	Desulfobacteraceae	Desulfobacter
OTU6738	D30C	-0.57735	0	M10	Peripherals	Verrucomicrobiota	Lentisphaeria	Oligosphaerales	unclassified_o_Oligosphaerales	unclassified_o_Oligosphaerales
OTU2734	D30C	-0.57735	0	M11	Peripherals	Desulfobacterota	Desulfobacteria	Desulfobacterales	Desulfobacteraceae	Desulfobacterium
OTU110	D30C	1.1547	0	M11	Peripherals	Proteobacteria	Gammaproteobacteria	Vibrionales	Vibrionaceae	Vibrio
OTU8418	D30C	-0.57735	0	M11	Peripherals	Proteobacteria	Gammaproteobacteria	Vibrionales	Vibrionaceae	Vibrio
OTU8085	D30C	0	0	M12	Peripherals	Bacteroidota	Bacteroidia	Bacteroidales	Bacteroidetes_BD2-2	norank_f_Bacteroidetes_BD2-2
OTU4188	D30C	0	0.5	M12	Peripherals	Firmicutes	Clostridia	unclassified_c_Clostridia	unclassified_c_Clostridia	unclassified_c_Clostridia
OTU5570	D30C	0	0.5	M13	Peripherals	Actinobacteriota	Acidimicrobiia	Actinomarinales	norank_o_Actinomarinales	norank_f_norank_o_Actinomarinales
OTU896	D30C	0	0	M13	Peripherals	Bacteroidota	Bacteroidia	Flavobacteriales	Flavobacteriaceae	unclassified_f_Flavobacteriaceae
OTU4001	D30C	0	0	M14	Peripherals	Cyanobacteria	Cyanobacteriia	Chloroplast	norank_o_Chloroplast	norank_f_norank_o_Chloroplast
OTU6749	D30C	0	0.5	M14	Peripherals	Firmicutes	Bacilli	Izemoplasmatales	Izemoplasmataceae	Izimaplasma
OTU3531	D30C	0	0	M15	Peripherals	Bacteroidota	Bacteroidia	Bacteroidales	Paludibacteraceae	norank_f_Paludibacteraceae
OTU8118	D30C	0	0	M15	Peripherals	Firmicutes	Clostridia	Oscillospirales	Oscillospiraceae	Colidextribacter
OTU8907	D30C	0	0	M16	Peripherals	Chloroflexi	Anaerolineae	Caldilineales	Caldilineaceae	norank_f_Caldilineaceae
OTU5649	D30C	0	0	M16	Peripherals	Proteobacteria	Alphaproteobacteria	Rhodobacterales	Rhodobacteraceae	Roseobacter
OTU3547	D30C	0	0	M17	Peripherals	Firmicutes	Clostridia	Peptostreptococcales-Tissierellales	norank_o_Peptostreptococcales-Tissierellales	JTB215
OTU3527	D30C	0	0	M17	Peripherals	Firmicutes	Clostridia	Peptostreptococcales-Tissierellales	Peptostreptococcaceae	Peptoclostridium
OTU5152	D30C	0	0	M18	Peripherals	Desulfobacterota	Desulfovibrionia	Desulfovibrionales	Desulfovibrionaceae	Desulfovibrio
OTU5744	D30C	0	0	M18	Peripherals	Proteobacteria	Alphaproteobacteria	Rhodobacterales	Rhodobacteraceae	Pseudoruegeria
OTU1557	D30C	0	0	M19	Peripherals	Desulfobacterota	Desulfuromonadia	norank_c_Desulfuromonadia	Geopsychrobacteraceae	Desulfuromusa
OTU2866	D30C	0	0	M19	Peripherals	Firmicutes	Clostridia	norank_c_Clostridia	Hungateiclostridiaceae	norank_f_Hungateiclostridiaceae
OTU4204	D30C	-1.01419	0	M2	Peripherals	Bacteroidota	Bacteroidia	unclassified_c_Bacteroidia	unclassified_c_Bacteroidia	unclassified_c_Bacteroidia
OTU6750	D30C	0.253546	0	M2	Peripherals	Bacteroidota	Bacteroidia	unclassified_c_Bacteroidia	unclassified_c_Bacteroidia	unclassified_c_Bacteroidia
OTU4539	D30C	-1.01419	0	M2	Peripherals	Cloacimonadota	Cloacimonadia	Cloacimonadales	LK-44f	norank_f_LK-44f
OTU3197	D30C	0.253546	0	M2	Peripherals	Desulfobacterota	Desulfovibrionia	Desulfovibrionales	Desulfovibrionaceae	Desulfovibrio
OTU4191	D30C	-1.01419	0	M2	Peripherals	Desulfobacterota	Desulfovibrionia	Desulfovibrionales	Desulfovibrionaceae	Desulfovibrio
OTU4196	D30C	0.253546	0	M2	Peripherals	Desulfobacterota	Desulfovibrionia	Desulfovibrionales	Desulfovibrionaceae	Desulfovibrio
OTU4545	D30C	-1.01419	0	M2	Peripherals	Desulfobacterota	Desulfovibrionia	Desulfovibrionales	Desulfovibrionaceae	Desulfovibrio
OTU8228	D30C	1.52128	0	M2	Peripherals	Desulfobacterota	Desulfovibrionia	Desulfovibrionales	Desulfovibrionaceae	Desulfovibrio
OTU3593	D30C	0.253546	0	M2	Peripherals	Fusobacteriota	Fusobacteriia	Fusobacteriales	Fusobacteriaceae	Fusobacterium
OTU4784	D30C	1.52128	0	M2	Peripherals	Proteobacteria	Gammaproteobacteria	unclassified_c_Gammaproteobacteria	unclassified_c_Gammaproteobacteria	unclassified_c_Gammaproteobacteria
OTU8186	D30C	0	0	M20	Peripherals	Actinobacteriota	Acidimicrobiia	Actinomarinales	norank_o_Actinomarinales	norank_f_norank_o_Actinomarinales
OTU4803	D30C	0	0	M20	Peripherals	Proteobacteria	Gammaproteobacteria	Gammaproteobacteria_Incertae_Sedis	unclassified_o_Gammaproteobacteria_Incertae_Sedis	norank_f_unclassified
OTU8370	D30C	0	0	M21	Peripherals	Proteobacteria	Gammaproteobacteria	Cellvibrionales	Halieaceae	Halioglobus
OTU1321	D30C	0	0	M21	Peripherals	Proteobacteria	Gammaproteobacteria	Gammaproteobacteria_Incertae_Sedis	unclassified_o_Gammaproteobacteria_Incertae_Sedis	norank_f_unclassified
OTU3230	D30C	0	0	M22	Peripherals	Bacteroidota	Bacteroidia	Sphingobacteriales	Lentimicrobiaceae	unclassified_f_Lentimicrobiaceae
OTU3587	D30C	0	0	M22	Peripherals	Myxococcota	Polyangia	Polyangiales	Eel-36e1D6	norank_f_Eel-36e1D6
OTU3150	D30C	0	0	M23	Peripherals	Bacteroidota	Bacteroidia	Sphingobacteriales	ADurb.Bin408	norank_f_ADurb.Bin408
OTU8218	D30C	0	0	M23	Peripherals	Firmicutes	Clostridia	norank_c_Clostridia	Hungateiclostridiaceae	UCG-012
OTU1874	D30C	0	0	M24	Peripherals	Actinobacteriota	Acidimicrobiia	Actinomarinales	norank_o_Actinomarinales	norank_f_norank_o_Actinomarinales
OTU3524	D30C	0	0	M24	Peripherals	Firmicutes	Bacilli	Lactobacillales	Carnobacteriaceae	Trichococcus
OTU4761	D30C	0	0	M25	Peripherals	Desulfobacterota	Desulfobacteria	Desulfobacterales	Desulfobacteraceae	Desulfobacter
OTU6473	D30C	0	0	M25	Peripherals	Desulfobacterota	Desulfobacteria	Desulfobacterales	Desulfobacteraceae	Desulfobacter
OTU6563	D30C	0	0	M26	Peripherals	Firmicutes	Clostridia	Clostridiales	Oxobacteraceae	Oxobacter
OTU3474	D30C	0	0	M26	Peripherals	Proteobacteria	Gammaproteobacteria	HOC36	norank_o_HOC36	norank_f_norank_o_HOC36
OTU6898	D30C	0	0	M27	Peripherals	Cyanobacteria	Cyanobacteriia	Chloroplast	norank_o_Chloroplast	norank_f_norank_o_Chloroplast
OTU4559	D30C	0	0	M27	Peripherals	Spirochaetota	Leptospirae	Leptospirales	Leptospiraceae	RBG-16-49-21
OTU6792	D30C	0	0	M28	Peripherals	Cyanobacteria	Vampirivibrionia	Gastranaerophilales	norank_o_Gastranaerophilales	norank_f_norank_o_Gastranaerophilales
OTU7040	D30C	0	0	M28	Peripherals	Gemmatimonadota	BD2-11_terrestrial_group	norank_c_BD2-11_terrestrial_group	norank_o_norank_c_BD2-11_terrestrial_group	norank_f_norank_o_norank_c_BD2-11_terrestrial_group
OTU3267	D30C	0	0	M29	Peripherals	Bacteroidota	Bacteroidia	Marinilabiliales	Marinilabiliaceae	norank_f_Marinilabiliaceae
OTU8261	D30C	0	0	M29	Peripherals	Firmicutes	Clostridia	Lachnospirales	Lachnospiraceae	unclassified_f_Lachnospiraceae
OTU3968	D30C	-0.762801	0	M3	Peripherals	Actinobacteriota	Acidimicrobiia	Actinomarinales	norank_o_Actinomarinales	norank_f_norank_o_Actinomarinales
OTU4838	D30C	-0.982592	0	M3	Peripherals	Actinobacteriota	Acidimicrobiia	Actinomarinales	norank_o_Actinomarinales	norank_f_norank_o_Actinomarinales
OTU5783	D30C	-0.543011	0	M3	Peripherals	Actinobacteriota	Acidimicrobiia	Actinomarinales	norank_o_Actinomarinales	norank_f_norank_o_Actinomarinales
OTU6680	D30C	-0.982592	0	M3	Peripherals	Actinobacteriota	Acidimicrobiia	Actinomarinales	norank_o_Actinomarinales	norank_f_norank_o_Actinomarinales
OTU8275	D30C	-0.323221	0	M3	Peripherals	Actinobacteriota	Acidimicrobiia	Actinomarinales	norank_o_Actinomarinales	norank_f_norank_o_Actinomarinales
OTU8657	D30C	0.77573	0	M3	Peripherals	Actinobacteriota	Acidimicrobiia	Actinomarinales	norank_o_Actinomarinales	norank_f_norank_o_Actinomarinales
OTU8678	D30C	0.11636	0	M3	Peripherals	Actinobacteriota	Acidimicrobiia	Actinomarinales	norank_o_Actinomarinales	norank_f_norank_o_Actinomarinales
OTU8804	D30C	-0.103431	0	M3	Peripherals	Actinobacteriota	Acidimicrobiia	Actinomarinales	norank_o_Actinomarinales	norank_f_norank_o_Actinomarinales
OTU5128	D30C	-0.103431	0	M3	Peripherals	Actinobacteriota	Acidimicrobiia	Microtrichales	Ilumatobacteraceae	Ilumatobacter
OTU5765	D30C	0.55594	0.34	M3	Peripherals	Actinobacteriota	Acidimicrobiia	Microtrichales	Ilumatobacteraceae	Ilumatobacter
OTU4815	D30C	-0.323221	0	M3	Peripherals	Actinobacteriota	Acidimicrobiia	Microtrichales	Microtrichaceae	norank_f_Microtrichaceae
OTU7644	D30C	0.55594	0	M3	Peripherals	Actinobacteriota	Acidimicrobiia	Microtrichales	Microtrichaceae	norank_f_Microtrichaceae
OTU3984	D30C	0.33615	1.11022e-16	M3	Peripherals	Bacteroidota	Bacteroidia	Bacteroidales	Bacteroidetes_BD2-2	norank_f_Bacteroidetes_BD2-2
OTU3536	D30C	0.77573	0	M3	Peripherals	Bacteroidota	Bacteroidia	Flavobacteriales	Flavobacteriaceae	Actibacter
OTU7744	D30C	-0.103431	0	M3	Peripherals	Bacteroidota	Bacteroidia	Flavobacteriales	Flavobacteriaceae	Aquibacter
OTU3806	D30C	0.99552	0	M3	Peripherals	Bacteroidota	Bacteroidia	Flavobacteriales	Flavobacteriaceae	Arcticiflavibacter
OTU455	D30C	2.53405	0	M3	Module hubs	Bacteroidota	Bacteroidia	Flavobacteriales	Flavobacteriaceae	Arcticiflavibacter
OTU2405	D30C	-0.982592	0	M3	Peripherals	Bacteroidota	Bacteroidia	Flavobacteriales	Flavobacteriaceae	Lutimonas
OTU7083	D30C	1.87468	1.11022e-16	M3	Peripherals	Bacteroidota	Bacteroidia	Flavobacteriales	Flavobacteriaceae	Maribacter
OTU3148	D30C	0.11636	0	M3	Peripherals	Bacteroidota	Bacteroidia	Flavobacteriales	Flavobacteriaceae	Muricauda
OTU4132	D30C	2.09447	0	M3	Peripherals	Bacteroidota	Bacteroidia	Flavobacteriales	Flavobacteriaceae	Muriicola
OTU442	D30C	1.4351	0	M3	Peripherals	Bacteroidota	Bacteroidia	Flavobacteriales	Flavobacteriaceae	Muriicola
OTU3992	D30C	0.99552	0	M3	Peripherals	Bacteroidota	Bacteroidia	Flavobacteriales	Flavobacteriaceae	Robiginitalea
OTU7527	D30C	1.65489	0	M3	Peripherals	Bacteroidota	Bacteroidia	Flavobacteriales	Flavobacteriaceae	Robiginitalea
OTU6543	D30C	0.33615	0.21875	M3	Peripherals	Bacteroidota	Bacteroidia	Flavobacteriales	Flavobacteriaceae	Ulvibacter
OTU6403	D30C	0.55594	0	M3	Peripherals	Bacteroidota	Bacteroidia	Flavobacteriales	Flavobacteriaceae	Winogradskyella
OTU7440	D30C	0.99552	0	M3	Peripherals	Bacteroidota	Bacteroidia	Flavobacteriales	Flavobacteriaceae	Winogradskyella
OTU8434	D30C	-0.982592	0	M3	Peripherals	Bacteroidota	Bacteroidia	Flavobacteriales	Flavobacteriaceae	Winogradskyella
OTU1425	D30C	-0.982592	0	M3	Peripherals	Chloroflexi	KD4-96	norank_c_KD4-96	norank_o_norank_c_KD4-96	norank_f_norank_o_norank_c_KD4-96
OTU6602	D30C	-0.982592	0	M3	Peripherals	Chloroflexi	KD4-96	norank_c_KD4-96	norank_o_norank_c_KD4-96	norank_f_norank_o_norank_c_KD4-96
OTU7976	D30C	-0.543011	0	M3	Peripherals	Chloroflexi	KD4-96	norank_c_KD4-96	norank_o_norank_c_KD4-96	norank_f_norank_o_norank_c_KD4-96
OTU5029	D30C	-0.982592	0	M3	Peripherals	Desulfobacterota	Desulfobulbia	Desulfobulbales	Desulfocapsaceae	Desulfopila
OTU2340	D30C	-0.103431	0	M3	Peripherals	Desulfobacterota	Desulfobulbia	Desulfobulbales	Desulfocapsaceae	norank_f_Desulfocapsaceae
OTU4793	D30C	0.77573	0.31405	M3	Peripherals	Desulfobacterota	Desulfobulbia	Desulfobulbales	Desulfocapsaceae	norank_f_Desulfocapsaceae
OTU1704	D30C	-0.103431	0	M3	Peripherals	Desulfobacterota	Desulfobulbia	Desulfobulbales	Desulfocapsaceae	unclassified_f_Desulfocapsaceae
OTU530	D30C	-0.982592	0	M3	Peripherals	Desulfobacterota	Syntrophobacteria	Syntrophobacterales	norank_o_Syntrophobacterales	norank_f_norank_o_Syntrophobacterales
OTU3488	D30C	-0.982592	0	M3	Peripherals	Firmicutes	Clostridia	Peptostreptococcales-Tissierellales	GoM-GC232-4463-Bac1	norank_f_GoM-GC232-4463-Bac1
OTU4750	D30C	-0.103431	0	M3	Peripherals	Firmicutes	Clostridia	Peptostreptococcales-Tissierellales	norank_o_Peptostreptococcales-Tissierellales	livecontrolB21
OTU3381	D30C	-0.982592	0	M3	Peripherals	Firmicutes	Clostridia	Peptostreptococcales-Tissierellales	norank_o_Peptostreptococcales-Tissierellales	Soehngenia
OTU2759	D30C	-0.323221	0	M3	Peripherals	Firmicutes	Desulfitobacteriia	Desulfitobacteriales	norank_o_Desulfitobacteriales	norank_f_norank_o_Desulfitobacteriales
OTU3860	D30C	-0.982592	0	M3	Peripherals	Gemmatimonadota	PAUC43f_marine_benthigroup	norank_c_PAUC43f_marine_benthic_group	norank_o_norank_c_PAUC43marine_benthic_group	norank_f_norank_o_norank_c_PAUC43f_marine_benthic_group
OTU1605	D30C	0.99552	0	M3	Peripherals	Myxococcota	Polyangia	Polyangiales	Sandaracinaceae	norank_f_Sandaracinaceae
OTU5092	D30C	-0.762801	0	M3	Peripherals	Patescibacteria	Saccharimonadia	Saccharimonadales	norank_o_Saccharimonadales	norank_f_norank_o_Saccharimonadales
OTU5465	D30C	2.53405	0	M3	Module hubs	Proteobacteria	Alphaproteobacteria	Rhodobacterales	Rhodobacteraceae	Boseongicola
OTU4649	D30C	-0.982592	0	M3	Peripherals	Proteobacteria	Alphaproteobacteria	Rhodobacterales	Rhodobacteraceae	norank_f_Rhodobacteraceae
OTU7424	D30C	-0.323221	0	M3	Peripherals	Proteobacteria	Alphaproteobacteria	Rhodobacterales	Rhodobacteraceae	unclassified_f_Rhodobacteraceae
OTU8700	D30C	-0.543011	0	M3	Peripherals	Proteobacteria	Alphaproteobacteria	Rhodobacterales	Rhodobacteraceae	unclassified_f_Rhodobacteraceae
OTU6841	D30C	-0.982592	0	M3	Peripherals	Proteobacteria	Alphaproteobacteria	Rhodobacterales	Rhodobacteraceae	Yoonia-Loktanella
OTU5151	D30C	-0.982592	0	M3	Peripherals	Proteobacteria	Gammaproteobacteria	BD7-8	norank_o_BD7-8	norank_f_norank_o_BD7-8
OTU2771	D30C	-0.762801	0	M3	Peripherals	Proteobacteria	Gammaproteobacteria	Cellvibrionales	Halieaceae	Halioglobus
OTU3142	D30C	-0.543011	0	M3	Peripherals	Proteobacteria	Gammaproteobacteria	Cellvibrionales	Halieaceae	Halioglobus
OTU3245	D30C	0.11636	0	M3	Peripherals	Proteobacteria	Gammaproteobacteria	Cellvibrionales	Halieaceae	Halioglobus
OTU7907	D30C	0.55594	0	M3	Peripherals	Proteobacteria	Gammaproteobacteria	Cellvibrionales	Halieaceae	unclassified_f_Halieaceae
OTU6578	D30C	0.77573	0	M3	Peripherals	Proteobacteria	Gammaproteobacteria	Chromatiales	Chromatiaceae	Candidatus_Thiobios
OTU2756	D30C	-0.543011	0	M3	Peripherals	Proteobacteria	Gammaproteobacteria	Ectothiorhodospirales	Ectothiorhodospiraceae	Thiogranum
OTU3067	D30C	-0.762801	0	M3	Peripherals	Proteobacteria	Gammaproteobacteria	Ectothiorhodospirales	Ectothiorhodospiraceae	Thiogranum
OTU1402	D30C	-0.762801	0	M3	Peripherals	Proteobacteria	Gammaproteobacteria	Gammaproteobacteria_Incertae_Sedis	unclassified_o_Gammaproteobacteria_Incertae_Sedis	norank_f_unclassified
OTU3061	D30C	-0.982592	0	M3	Peripherals	Proteobacteria	Gammaproteobacteria	KI89A_clade	norank_o_KI89A_clade	norank_f_norank_o_KI89A_clade
OTU2283	D30C	1.21531	0	M3	Peripherals	Proteobacteria	Gammaproteobacteria	Steroidobacterales	Woeseiaceae	Woeseia
OTU3987	D30C	-0.762801	0	M3	Peripherals	Proteobacteria	Gammaproteobacteria	Steroidobacterales	Woeseiaceae	Woeseia
OTU5455	D30C	2.53405	0	M3	Module hubs	Proteobacteria	Gammaproteobacteria	Steroidobacterales	Woeseiaceae	Woeseia
OTU5653	D30C	1.4351	0.142012	M3	Peripherals	Proteobacteria	Gammaproteobacteria	Steroidobacterales	Woeseiaceae	Woeseia
OTU8876	D30C	0.33615	1.11022e-16	M3	Peripherals	Proteobacteria	Gammaproteobacteria	Steroidobacterales	Woeseiaceae	Woeseia
OTU3027	D30C	-0.762801	0	M3	Peripherals	Proteobacteria	Gammaproteobacteria	Thiotrichales	Thiotrichaceae	norank_f_Thiotrichaceae
OTU2185	D30C	-0.982592	0	M3	Peripherals	Proteobacteria	Gammaproteobacteria	unclassified_c_Gammaproteobacteria	unclassified_c_Gammaproteobacteria	unclassified_c_Gammaproteobacteria
OTU4387	D30C	-0.323221	0	M3	Peripherals	Proteobacteria	Gammaproteobacteria	unclassified_c_Gammaproteobacteria	unclassified_c_Gammaproteobacteria	unclassified_c_Gammaproteobacteria
OTU3062	D30C	-0.982592	0	M3	Peripherals	Spirochaetota	Spirochaetia	Spirochaetales	Spirochaetaceae	Sediminispirochaeta
OTU6377	D30C	-0.982592	0	M3	Peripherals	Spirochaetota	Spirochaetia	Spirochaetales	Spirochaetaceae	Sphaerochaeta
OTU2506	D30C	-0.550482	0	M4	Peripherals	Actinobacteriota	Acidimicrobiia	Microtrichales	Ilumatobacteraceae	Ilumatobacter
OTU8658	D30C	-0.550482	0	M4	Peripherals	Actinobacteriota	Acidimicrobiia	Microtrichales	Ilumatobacteraceae	Ilumatobacter
OTU6846	D30C	-0.550482	0	M4	Peripherals	Desulfobacterota	Desulfovibrionia	Desulfovibrionales	Desulfovibrionaceae	Desulfovibrio
OTU2461	D30C	1.92669	0.32	M4	Peripherals	Desulfobacterota	Desulfuromonadia	norank_c_Desulfuromonadia	Geothermobacteraceae	Geothermobacter
OTU7249	D30C	0.275241	0	M4	Peripherals	Firmicutes	Clostridia	Christensenellales	Christensenellaceae	norank_f_Christensenellaceae
OTU4553	D30C	-0.550482	0	M4	Peripherals	Firmicutes	Clostridia	Clostridia_vadinBB60_group	norank_o_Clostridia_vadinBB60_group	norank_f_norank_o_Clostridia_vadinBB60_group
OTU4394	D30C	0.579004	0.142012	M5	Peripherals	Bacteroidota	Bacteroidia	Bacteroidales	Bacteroidetes_BD2-2	norank_f_Bacteroidetes_BD2-2
OTU3266	D30C	1.78409	0	M5	Peripherals	Bacteroidota	Bacteroidia	Marinilabiliales	Marinifilaceae	Marinifilum
OTU3282	D30C	0.277734	0	M5	Peripherals	Bacteroidota	Bacteroidia	Marinilabiliales	Marinifilaceae	Marinifilum
OTU3398	D30C	0.127098	0	M5	Peripherals	Bacteroidota	Bacteroidia	Marinilabiliales	Marinifilaceae	Marinifilum
OTU3442	D30C	2.08536	0.0831758	M5	Peripherals	Bacteroidota	Bacteroidia	Marinilabiliales	Marinifilaceae	Marinifilum
OTU4759	D30C	-1.07798	0	M5	Peripherals	Bacteroidota	Bacteroidia	Marinilabiliales	Marinifilaceae	Marinifilum
OTU4812	D30C	-0.626077	0	M5	Peripherals	Bacteroidota	Bacteroidia	Marinilabiliales	Marinifilaceae	Marinifilum
OTU4884	D30C	-0.626077	0	M5	Peripherals	Bacteroidota	Bacteroidia	Marinilabiliales	Marinifilaceae	Marinifilum
OTU7911	D30C	-0.927348	0	M5	Peripherals	Bacteroidota	Bacteroidia	Marinilabiliales	Marinifilaceae	Marinifilum
OTU8285	D30C	0.127098	0	M5	Peripherals	Bacteroidota	Bacteroidia	Marinilabiliales	Marinifilaceae	Marinifilum
OTU3313	D30C	-0.324807	0	M5	Peripherals	Bacteroidota	Bacteroidia	Marinilabiliales	Marinifilaceae	norank_f_Marinifilaceae
OTU4209	D30C	-0.174172	1.11022e-16	M5	Peripherals	Bacteroidota	Bacteroidia	Marinilabiliales	Marinifilaceae	norank_f_Marinifilaceae
OTU7882	D30C	0.127098	0	M5	Peripherals	Bacteroidota	Bacteroidia	Marinilabiliales	Marinilabiliaceae	Carboxylicivirga
OTU4233	D30C	-0.927348	0	M5	Peripherals	Bacteroidota	Bacteroidia	Marinilabiliales	Marinilabiliaceae	norank_f_Marinilabiliaceae
OTU6609	D30C	-0.626077	0	M5	Peripherals	Bacteroidota	Bacteroidia	Marinilabiliales	Marinilabiliaceae	norank_f_Marinilabiliaceae
OTU3457	D30C	0.277734	0.277778	M5	Peripherals	Bacteroidota	Bacteroidia	Marinilabiliales	Prolixibacteraceae	Draconibacterium
OTU4266	D30C	0.579004	0	M5	Peripherals	Bacteroidota	Bacteroidia	Marinilabiliales	Prolixibacteraceae	Draconibacterium
OTU4238	D30C	0.579004	0.142012	M5	Peripherals	Bacteroidota	Bacteroidia	Bacteroidales	SB-5	norank_f_SB-5
OTU4541	D30C	-0.626077	0.444444	M5	Peripherals	Bacteroidota	Bacteroidia	ML602M-17	norank_o_ML602M-17	norank_f_norank_o_ML602M-17
OTU3259	D30C	0.127098	0	M5	Peripherals	Bacteroidota	Bacteroidia	Sphingobacteriales	Lentimicrobiaceae	norank_f_Lentimicrobiaceae
OTU3262	D30C	-0.324807	0	M5	Peripherals	Bacteroidota	Bacteroidia	Sphingobacteriales	Lentimicrobiaceae	norank_f_Lentimicrobiaceae
OTU7900	D30C	-0.776712	0	M5	Peripherals	Bacteroidota	Bacteroidia	Sphingobacteriales	unclassified_o_Sphingobacteriales	unclassified_o_Sphingobacteriales
OTU6591	D30C	-0.324807	0	M5	Peripherals	Bacteroidota	Bacteroidia	unclassified_c_Bacteroidia	unclassified_c_Bacteroidia	unclassified_c_Bacteroidia
OTU6475	D30C	0.277734	0.165289	M5	Peripherals	Bdellovibrionota	Oligoflexia	0319-6G20	norank_o_0319-6G20	norank_f_norank_o_0319-6G20
OTU3294	D30C	-0.927348	0	M5	Peripherals	Cloacimonadota	Cloacimonadia	Cloacimonadales	MSBL8	norank_f_MSBL8
OTU3354	D30C	-0.776712	0	M5	Peripherals	Cloacimonadota	Cloacimonadia	Cloacimonadales	MSBL8	norank_f_MSBL8
OTU4529	D30C	-0.475442	0.277778	M5	Peripherals	Cloacimonadota	Cloacimonadia	Cloacimonadales	MSBL8	norank_f_MSBL8
OTU6858	D30C	-0.324807	0	M5	Peripherals	Cloacimonadota	Cloacimonadia	Cloacimonadales	MSBL8	norank_f_MSBL8
OTU4448	D30C	1.18154	0	M5	Peripherals	Desulfobacterota	Desulfobacteria	Desulfobacterales	Desulfobacteraceae	Desulfobacter
OTU4684	D30C	1.18154	0	M5	Peripherals	Desulfobacterota	Desulfobacteria	Desulfobacterales	Desulfobacteraceae	Desulfobacter
OTU4740	D30C	-0.0235367	0	M5	Peripherals	Desulfobacterota	Desulfobacteria	Desulfobacterales	Desulfobacteraceae	Desulfobacter
OTU4758	D30C	-0.324807	0	M5	Peripherals	Desulfobacterota	Desulfobacteria	Desulfobacterales	Desulfobacteraceae	Desulfobacter
OTU3271	D12C	3.53233	0	M3	Module hubs	Bacteroidota	Bacteroidia	Marinilabiliales	Prolixibacteraceae	Roseimarinus
OTU4865	D30C	1.18154	0	M5	Peripherals	Desulfobacterota	Desulfobacteria	Desulfobacterales	Desulfobacteraceae	Desulfobacter
OTU4505	D30C	-0.174172	1.11022e-16	M5	Peripherals	Desulfobacterota	Desulfobacteria	Desulfobacterales	Desulfobacteraceae	Desulfobacterium
OTU4187	D30C	1.63345	0	M5	Peripherals	Desulfobacterota	Desulfobulbia	Desulfobulbales	Desulfobulbaceae	Desulfobulbus
OTU4659	D30C	0.277734	0.408163	M5	Peripherals	Desulfobacterota	Desulfobulbia	Desulfobulbales	Desulfobulbaceae	Desulfobulbus
OTU4695	D30C	0.729639	0.132653	M5	Peripherals	Desulfobacterota	Desulfobulbia	Desulfobulbales	Desulfobulbaceae	Desulfobulbus
OTU5114	D30C	-0.174172	0.21875	M5	Peripherals	Desulfobacterota	Desulfobulbia	Desulfobulbales	Desulfocapsaceae	Desulfopila
OTU2888	D30C	-1.07798	0	M5	Peripherals	Desulfobacterota	Desulfovibrionia	Desulfovibrionales	Desulfomicrobiaceae	Desulfomicrobium
OTU4669	D30C	-0.927348	0	M5	Peripherals	Desulfobacterota	Desulfovibrionia	Desulfovibrionales	Desulfomicrobiaceae	Desulfomicrobium
OTU3316	D30C	-0.475442	0	M5	Peripherals	Desulfobacterota	Desulfovibrionia	Desulfovibrionales	Desulfovibrionaceae	Desulfovibrio
OTU4432	D30C	-0.927348	0	M5	Peripherals	Desulfobacterota	Desulfovibrionia	Desulfovibrionales	Desulfovibrionaceae	Desulfovibrio
OTU7921	D30C	-0.626077	0	M5	Peripherals	Desulfobacterota	Desulfovibrionia	Desulfovibrionales	Desulfovibrionaceae	Desulfovibrio
OTU3090	D30C	-0.324807	0.244898	M5	Peripherals	Firmicutes	Bacilli	Izemoplasmatales	Izemoplasmataceae	Izimaplasma
OTU4796	D30C	2.23599	0.0798611	M5	Peripherals	Firmicutes	Bacilli	Izemoplasmatales	Izemoplasmataceae	norank_f_Izemoplasmataceae
OTU6518	D30C	-0.927348	0	M5	Peripherals	Firmicutes	Clostridia	Christensenellales	Christensenellaceae	Christensenellaceae_R-7_group
OTU4621	D30C	-0.174172	0.21875	M5	Peripherals	Firmicutes	Clostridia	Clostridiales	Clostridiaceae	norank_f_Clostridiaceae
OTU8080	D30C	-0.776712	0	M5	Peripherals	Firmicutes	Clostridia	Clostridiales	Clostridiaceae	Oceanirhabdus
OTU7947	D30C	-0.927348	0	M5	Peripherals	Firmicutes	Clostridia	Clostridiales	Clostridiaceae	Proteiniclasticum
OTU4323	D30C	-0.0235367	0.197531	M5	Peripherals	Firmicutes	Clostridia	Peptococcales	Peptococcaceae	norank_f_Peptococcaceae
OTU4767	D30C	-0.626077	0	M5	Peripherals	Firmicutes	Clostridia	Peptostreptococcales-Tissierellales	Anaerovoracaceae	norank_f_Anaerovoracaceae
OTU2869	D30C	-0.626077	0	M5	Peripherals	Firmicutes	Clostridia	Peptostreptococcales-Tissierellales	norank_o_Peptostreptococcales-Tissierellales	JTB215
OTU4893	D30C	-0.776712	0.375	M5	Peripherals	Latescibacterota	Latescibacteria	Latescibacterales	Latescibacteraceae	Candidatus_Latescibacter
OTU6610	D30C	-0.0235367	0	M5	Peripherals	Latescibacterota	norank_p_Latescibacterota	norank_c_norank_p_Latescibacterota	norank_o_norank_c_norank_p_Latescibacterota	norank_f_norank_o_norank_c_norank_p_Latescibacterota
OTU4851	D30C	-0.927348	0	M5	Peripherals	Patescibacteria	ABY1	Candidatus_Falkowbacteria	norank_o_Candidatus_Falkowbacteria	norank_f_norank_o_Candidatus_Falkowbacteria
OTU4246	D30C	-0.776712	0	M5	Peripherals	Patescibacteria	Gracilibacteria	JGI_0000069-P22	norank_o_JGI_0000069-P22	norank_f_norank_o_JGI_0000069-P22
OTU4544	D30C	-0.626077	0	M5	Peripherals	Spirochaetota	Leptospirae	Leptospirales	Leptospiraceae	RBG-16-49-21
OTU3080	D30C	-0.324807	0	M5	Peripherals	Spirochaetota	Spirochaetia	Spirochaetales	Spirochaetaceae	Sediminispirochaeta
OTU4397	D30C	-0.0235367	0	M5	Peripherals	Spirochaetota	Spirochaetia	Spirochaetales	Spirochaetaceae	Sediminispirochaeta
OTU6780	D30C	2.08536	0	M5	Peripherals	Spirochaetota	Spirochaetia	Spirochaetales	Spirochaetaceae	Sediminispirochaeta
OTU4747	D30C	2.08536	0.260355	M5	Peripherals	Synergistota	Synergistia	Synergistales	Synergistaceae	EBM-39
OTU6520	D30C	0.127098	0.18	M5	Peripherals	Synergistota	Synergistia	Synergistales	Synergistaceae	unclassified_f_Synergistaceae
OTU6781	D30C	-1.07798	0	M5	Peripherals	Verrucomicrobiota	Lentisphaeria	unclassified_c_Lentisphaeria	unclassified_c_Lentisphaeria	unclassified_c_Lentisphaeria
OTU8055	D30C	1.1547	0.5	M6	Peripherals	Actinobacteriota	Acidimicrobiia	Microtrichales	Ilumatobacteraceae	Ilumatobacter
OTU5768	D30C	-0.57735	0	M6	Peripherals	Cyanobacteria	Cyanobacteriia	Chloroplast	norank_o_Chloroplast	norank_f_norank_o_Chloroplast
OTU2086	D30C	-0.57735	0	M6	Peripherals	Desulfobacterota	Desulfobulbia	Desulfobulbales	Desulfocapsaceae	norank_f_Desulfocapsaceae
OTU2824	D30C	1.1547	0.444444	M7	Peripherals	Bacteroidota	Bacteroidia	Marinilabiliales	Marinilabiliaceae	Carboxylicivirga
OTU6195	D30C	-0.57735	0	M7	Peripherals	Bacteroidota	Bacteroidia	Cytophagales	Cyclobacteriaceae	norank_f_Cyclobacteriaceae
OTU6784	D30C	-0.57735	0	M7	Peripherals	Latescibacterota	norank_p_Latescibacterota	norank_c_norank_p_Latescibacterota	norank_o_norank_c_norank_p_Latescibacterota	norank_f_norank_o_norank_c_norank_p_Latescibacterota
OTU4843	D30C	-0.57735	0	M8	Peripherals	Firmicutes	Clostridia	Peptostreptococcales-Tissierellales	norank_o_Peptostreptococcales-Tissierellales	JTB215
OTU7908	D30C	-0.57735	0	M8	Peripherals	Proteobacteria	Alphaproteobacteria	Rhodobacterales	Rhodobacteraceae	Ruegeria
OTU4237	D30C	1.1547	0	M8	Peripherals	Verrucomicrobiota	Lentisphaeria	unclassified_c_Lentisphaeria	unclassified_c_Lentisphaeria	unclassified_c_Lentisphaeria
OTU4702	D30C	-0.57735	0	M9	Peripherals	Desulfobacterota	Desulfobacteria	Desulfobacterales	Desulfobacteraceae	Desulfobacter
OTU6423	D30C	1.1547	0	M9	Peripherals	Firmicutes	Bacilli	Izemoplasmatales	Izemoplasmataceae	norank_f_Izemoplasmataceae
OTU6493	D30C	-0.57735	0	M9	Peripherals	LCP-89	norank_p_LCP-89	norank_c_norank_p_LCP-89	norank_o_norank_c_norank_p_LCP-89	norank_f_norank_o_norank_c_norank_p_LCP-89
OTU2561	D30M	-1.25063	0	M1	Peripherals	Actinobacteriota	Acidimicrobiia	Actinomarinales	norank_o_Actinomarinales	norank_f_norank_o_Actinomarinales
OTU5783	D30M	1.69203	0.357143	M1	Peripherals	Actinobacteriota	Acidimicrobiia	Actinomarinales	norank_o_Actinomarinales	norank_f_norank_o_Actinomarinales
OTU791	D30M	-0.662097	0.375	M1	Peripherals	Actinobacteriota	Acidimicrobiia	Actinomarinales	norank_o_Actinomarinales	norank_f_norank_o_Actinomarinales
[truncated: 200 more rows]

## Sheet: S2C
Table S2C The role of individual members within preserved modules
Fisher's exact test p-value	OTUID	DF1vsDF2	Module 1 (nodes)	Module 2 (nodes)	Shared nodes	Zi_values	Pi_values	NodeRole	Phylum	Class	Order	Family	Genus
<0.001	OTU8195	D00C_D05C	M2 (60)	M2 (61)	24	-0.151438	0.595041	Peripherals	Actinobacteriota	Acidimicrobiia	Actinomarinales	norank_o_Actinomarinales	norank_f_norank_o_Actinomarinales
	OTU8804	D00C_D05C	M2 (60)	M2 (61)	24	0.281242	0.34	Peripherals	Actinobacteriota	Acidimicrobiia	Actinomarinales	norank_o_Actinomarinales	norank_f_norank_o_Actinomarinales
	OTU2506	D00C_D05C	M2 (60)	M2 (61)	24	0.0649021	0.42	Peripherals	Actinobacteriota	Acidimicrobiia	Microtrichales	Ilumatobacteraceae	Ilumatobacter
	OTU2589	D00C_D05C	M2 (60)	M2 (61)	24	-0.151438	0.493827	Peripherals	Actinobacteriota	Acidimicrobiia	Microtrichales	Ilumatobacteraceae	Ilumatobacter
	OTU5128	D00C_D05C	M2 (60)	M2 (61)	24	0.281242	0.429752	Peripherals	Actinobacteriota	Acidimicrobiia	Microtrichales	Ilumatobacteraceae	Ilumatobacter
	OTU5765	D00C_D05C	M2 (60)	M2 (61)	24	0.713923	0.408163	Peripherals	Actinobacteriota	Acidimicrobiia	Microtrichales	Ilumatobacteraceae	Ilumatobacter
	OTU4815	D00C_D05C	M2 (60)	M2 (61)	24	0.713923	0.438776	Peripherals	Actinobacteriota	Acidimicrobiia	Microtrichales	Microtrichaceae	norank_f_Microtrichaceae
	OTU3536	D00C_D05C	M2 (60)	M2 (61)	24	-0.584119	0	Peripherals	Bacteroidota	Bacteroidia	Flavobacteriales	Flavobacteriaceae	Actibacter
	OTU7744	D00C_D05C	M2 (60)	M2 (61)	24	0.713923	0.291667	Peripherals	Bacteroidota	Bacteroidia	Flavobacteriales	Flavobacteriaceae	Aquibacter
	OTU455	D00C_D05C	M2 (60)	M2 (61)	24	0.0649021	0.622449	Connectors	Bacteroidota	Bacteroidia	Flavobacteriales	Flavobacteriaceae	Arcticiflavibacter
	OTU7083	D00C_D05C	M2 (60)	M2 (61)	24	1.36294	0.548753	Peripherals	Bacteroidota	Bacteroidia	Flavobacteriales	Flavobacteriaceae	Maribacter
	OTU3992	D00C_D05C	M2 (60)	M2 (61)	24	1.79562	0.45805	Peripherals	Bacteroidota	Bacteroidia	Flavobacteriales	Flavobacteriaceae	Robiginitalea
	OTU7527	D00C_D05C	M2 (60)	M2 (61)	24	1.36294	0.231111	Peripherals	Bacteroidota	Bacteroidia	Flavobacteriales	Flavobacteriaceae	Robiginitalea
	OTU6543	D00C_D05C	M2 (60)	M2 (61)	24	1.57928	0.226562	Peripherals	Bacteroidota	Bacteroidia	Flavobacteriales	Flavobacteriaceae	Ulvibacter
	OTU6403	D00C_D05C	M2 (60)	M2 (61)	24	1.1466	0	Peripherals	Bacteroidota	Bacteroidia	Flavobacteriales	Flavobacteriaceae	Winogradskyella
	OTU7440	D00C_D05C	M2 (60)	M2 (61)	24	0.930263	0.272189	Peripherals	Bacteroidota	Bacteroidia	Flavobacteriales	Flavobacteriaceae	Winogradskyella
	OTU1945	D00C_D05C	M2 (60)	M2 (61)	24	-0.151438	0	Peripherals	Bacteroidota	Ignavibacteria	Ignavibacteriales	Melioribacteraceae	IheB3-7
	OTU1677	D00C_D05C	M2 (60)	M2 (61)	24	-0.584119	0	Peripherals	Desulfobacterota	Desulfobulbia	Desulfobulbales	Desulfocapsaceae	norank_f_Desulfocapsaceae
	OTU2086	D00C_D05C	M2 (60)	M2 (61)	24	0.930263	0.491349	Peripherals	Desulfobacterota	Desulfobulbia	Desulfobulbales	Desulfocapsaceae	norank_f_Desulfocapsaceae
	OTU2340	D00C_D05C	M2 (60)	M2 (61)	24	0.0649021	0.528926	Peripherals	Desulfobacterota	Desulfobulbia	Desulfobulbales	Desulfocapsaceae	norank_f_Desulfocapsaceae
	OTU5092	D00C_D05C	M2 (60)	M2 (61)	24	2.01196	0.335	Peripherals	Patescibacteria	Saccharimonadia	Saccharimonadales	norank_o_Saccharimonadales	norank_f_norank_o_Saccharimonadales
	OTU5465	D00C_D05C	M2 (60)	M2 (61)	24	1.57928	0.551985	Peripherals	Proteobacteria	Alphaproteobacteria	Rhodobacterales	Rhodobacteraceae	Boseongicola
	OTU7782	D00C_D05C	M2 (60)	M2 (61)	24	-0.151438	0.660494	Connectors	Proteobacteria	Gammaproteobacteria	Gammaproteobacteria_Incertae_Sedis	unclassified_o_Gammaproteobacteria_Incertae_Sedis	norank_f_unclassified
	OTU5455	D00C_D05C	M2 (60)	M2 (61)	24	2.44464	0.657414	Connectors	Proteobacteria	Gammaproteobacteria	Steroidobacterales	Woeseiaceae	Woeseia
<0.001	OTU7038	D00C_D05C	M3 (26)	M4 (59)	14	-0.0322937	0	Peripherals	Proteobacteria	Gammaproteobacteria	Alteromonadales	Moritellaceae	Moritella
	OTU1382	D00C_D05C	M3 (26)	M4 (59)	14	-0.452112	0.444444	Peripherals	Proteobacteria	Gammaproteobacteria	Alteromonadales	Shewanellaceae	Ferrimonas
	OTU7836	D00C_D05C	M3 (26)	M4 (59)	14	0.387524	0	Peripherals	Proteobacteria	Gammaproteobacteria	Alteromonadales	Shewanellaceae	Shewanella
	OTU1108	D00C_D05C	M3 (26)	M4 (59)	14	-0.452112	0	Peripherals	Proteobacteria	Gammaproteobacteria	Vibrionales	Vibrionaceae	Photobacterium
	OTU1345	D00C_D05C	M3 (26)	M4 (59)	14	-0.452112	0	Peripherals	Proteobacteria	Gammaproteobacteria	Vibrionales	Vibrionaceae	Photobacterium
	OTU408	D00C_D05C	M3 (26)	M4 (59)	14	-0.87193	0	Peripherals	Proteobacteria	Gammaproteobacteria	Vibrionales	Vibrionaceae	Photobacterium
	OTU110	D00C_D05C	M3 (26)	M4 (59)	14	-0.452112	0	Peripherals	Proteobacteria	Gammaproteobacteria	Vibrionales	Vibrionaceae	Vibrio
	OTU2179	D00C_D05C	M3 (26)	M4 (59)	14	-0.0322937	0	Peripherals	Proteobacteria	Gammaproteobacteria	Vibrionales	Vibrionaceae	Vibrio
	OTU2198	D00C_D05C	M3 (26)	M4 (59)	14	1.22716	0	Peripherals	Proteobacteria	Gammaproteobacteria	Vibrionales	Vibrionaceae	Vibrio
	OTU2274	D00C_D05C	M3 (26)	M4 (59)	14	0.807343	0	Peripherals	Proteobacteria	Gammaproteobacteria	Vibrionales	Vibrionaceae	Vibrio
	OTU3523	D00C_D05C	M3 (26)	M4 (59)	14	2.48662	0	Peripherals	Proteobacteria	Gammaproteobacteria	Vibrionales	Vibrionaceae	Vibrio
	OTU6042	D00C_D05C	M3 (26)	M4 (59)	14	0.807343	0	Peripherals	Proteobacteria	Gammaproteobacteria	Vibrionales	Vibrionaceae	Vibrio
	OTU8418	D00C_D05C	M3 (26)	M4 (59)	14	2.90643	0	Module hubs	Proteobacteria	Gammaproteobacteria	Vibrionales	Vibrionaceae	Vibrio
	OTU8784	D00C_D05C	M3 (26)	M4 (59)	14	0.387524	0	Peripherals	Proteobacteria	Gammaproteobacteria	Vibrionales	Vibrionaceae	Vibrio
<0.01	OTU8804	D00C_D05M	M2 (60)	M3 (15)	8	0.281242	0.34	Peripherals	Actinobacteriota	Acidimicrobiia	Actinomarinales	norank_o_Actinomarinales	norank_f_norank_o_Actinomarinales
	OTU2589	D00C_D05M	M2 (60)	M3 (15)	8	-0.151438	0.493827	Peripherals	Actinobacteriota	Acidimicrobiia	Microtrichales	Ilumatobacteraceae	Ilumatobacter
	OTU3169	D00C_D05M	M2 (60)	M3 (15)	8	-0.584119	0.641975	Connectors	Bacteroidota	Bacteroidia	Chitinophagales	Saprospiraceae	norank_f_Saprospiraceae
	OTU6543	D00C_D05M	M2 (60)	M3 (15)	8	1.57928	0.226562	Peripherals	Bacteroidota	Bacteroidia	Flavobacteriales	Flavobacteriaceae	Ulvibacter
	OTU6403	D00C_D05M	M2 (60)	M3 (15)	8	1.1466	0	Peripherals	Bacteroidota	Bacteroidia	Flavobacteriales	Flavobacteriaceae	Winogradskyella
	OTU5465	D00C_D05M	M2 (60)	M3 (15)	8	1.57928	0.551985	Peripherals	Proteobacteria	Alphaproteobacteria	Rhodobacterales	Rhodobacteraceae	Boseongicola
	OTU5340	D00C_D05M	M2 (60)	M3 (15)	8	0.930263	0.357143	Peripherals	Proteobacteria	Alphaproteobacteria	Rhodobacterales	Rhodobacteraceae	Silicimonas
	OTU8700	D00C_D05M	M2 (60)	M3 (15)	8	0.0649021	0.21875	Peripherals	Proteobacteria	Alphaproteobacteria	Rhodobacterales	Rhodobacteraceae	unclassified_f_Rhodobacteraceae
<0.001	OTU110	D00C_D05M	M3 (26)	M5 (8)	6	-0.452112	0	Peripherals	Proteobacteria	Gammaproteobacteria	Vibrionales	Vibrionaceae	Vibrio
	OTU2179	D00C_D05M	M3 (26)	M5 (8)	6	-0.0322937	0	Peripherals	Proteobacteria	Gammaproteobacteria	Vibrionales	Vibrionaceae	Vibrio
	OTU2198	D00C_D05M	M3 (26)	M5 (8)	6	1.22716	0	Peripherals	Proteobacteria	Gammaproteobacteria	Vibrionales	Vibrionaceae	Vibrio
	OTU2274	D00C_D05M	M3 (26)	M5 (8)	6	0.807343	0	Peripherals	Proteobacteria	Gammaproteobacteria	Vibrionales	Vibrionaceae	Vibrio
	OTU3523	D00C_D05M	M3 (26)	M5 (8)	6	2.48662	0	Peripherals	Proteobacteria	Gammaproteobacteria	Vibrionales	Vibrionaceae	Vibrio
	OTU8418	D00C_D05M	M3 (26)	M5 (8)	6	2.90643	0	Module hubs	Proteobacteria	Gammaproteobacteria	Vibrionales	Vibrionaceae	Vibrio
<0.001	OTU8195	D00C_D12C	M2 (60)	M2 (109)	28	-0.151438	0.595041	Peripherals	Actinobacteriota	Acidimicrobiia	Actinomarinales	norank_o_Actinomarinales	norank_f_norank_o_Actinomarinales
	OTU8804	D00C_D12C	M2 (60)	M2 (109)	28	0.281242	0.34	Peripherals	Actinobacteriota	Acidimicrobiia	Actinomarinales	norank_o_Actinomarinales	norank_f_norank_o_Actinomarinales
	OTU2506	D00C_D12C	M2 (60)	M2 (109)	28	0.0649021	0.42	Peripherals	Actinobacteriota	Acidimicrobiia	Microtrichales	Ilumatobacteraceae	Ilumatobacter
	OTU2589	D00C_D12C	M2 (60)	M2 (109)	28	-0.151438	0.493827	Peripherals	Actinobacteriota	Acidimicrobiia	Microtrichales	Ilumatobacteraceae	Ilumatobacter
	OTU8055	D00C_D12C	M2 (60)	M2 (109)	28	0.0649021	0.37037	Peripherals	Actinobacteriota	Acidimicrobiia	Microtrichales	Ilumatobacteraceae	Ilumatobacter
	OTU4815	D00C_D12C	M2 (60)	M2 (109)	28	0.713923	0.438776	Peripherals	Actinobacteriota	Acidimicrobiia	Microtrichales	Microtrichaceae	norank_f_Microtrichaceae
	OTU2536	D00C_D12C	M2 (60)	M2 (109)	28	-0.800459	0.611111	Peripherals	Actinobacteriota	Acidimicrobiia	Microtrichales	Microtrichaceae	Sva0996_marine_group
	OTU5576	D00C_D12C	M2 (60)	M2 (109)	28	-1.0168	0.625	Connectors	Actinobacteriota	Acidimicrobiia	Microtrichales	norank_o_Microtrichales	norank_f_norank_o_Microtrichales
	OTU3169	D00C_D12C	M2 (60)	M2 (109)	28	-0.584119	0.641975	Connectors	Bacteroidota	Bacteroidia	Chitinophagales	Saprospiraceae	norank_f_Saprospiraceae
	OTU6195	D00C_D12C	M2 (60)	M2 (109)	28	2.2283	0.104938	Peripherals	Bacteroidota	Bacteroidia	Cytophagales	Cyclobacteriaceae	norank_f_Cyclobacteriaceae
	OTU7744	D00C_D12C	M2 (60)	M2 (109)	28	0.713923	0.291667	Peripherals	Bacteroidota	Bacteroidia	Flavobacteriales	Flavobacteriaceae	Aquibacter
	OTU455	D00C_D12C	M2 (60)	M2 (109)	28	0.0649021	0.622449	Connectors	Bacteroidota	Bacteroidia	Flavobacteriales	Flavobacteriaceae	Arcticiflavibacter
	OTU7471	D00C_D12C	M2 (60)	M2 (109)	28	-0.800459	0	Peripherals	Bacteroidota	Bacteroidia	Flavobacteriales	Flavobacteriaceae	Arcticiflavibacter
	OTU7083	D00C_D12C	M2 (60)	M2 (109)	28	1.36294	0.548753	Peripherals	Bacteroidota	Bacteroidia	Flavobacteriales	Flavobacteriaceae	Maribacter
	OTU4762	D00C_D12C	M2 (60)	M2 (109)	28	-1.0168	0	Peripherals	Bacteroidota	Bacteroidia	Flavobacteriales	Flavobacteriaceae	Muricauda
	OTU3992	D00C_D12C	M2 (60)	M2 (109)	28	1.79562	0.45805	Peripherals	Bacteroidota	Bacteroidia	Flavobacteriales	Flavobacteriaceae	Robiginitalea
	OTU6543	D00C_D12C	M2 (60)	M2 (109)	28	1.57928	0.226562	Peripherals	Bacteroidota	Bacteroidia	Flavobacteriales	Flavobacteriaceae	Ulvibacter
	OTU6403	D00C_D12C	M2 (60)	M2 (109)	28	1.1466	0	Peripherals	Bacteroidota	Bacteroidia	Flavobacteriales	Flavobacteriaceae	Winogradskyella
	OTU7440	D00C_D12C	M2 (60)	M2 (109)	28	0.930263	0.272189	Peripherals	Bacteroidota	Bacteroidia	Flavobacteriales	Flavobacteriaceae	Winogradskyella
	OTU1452	D00C_D12C	M2 (60)	M2 (109)	28	-0.151438	0.642857	Connectors	Patescibacteria	Saccharimonadia	Saccharimonadales	norank_o_Saccharimonadales	norank_f_norank_o_Saccharimonadales
	OTU8531	D00C_D12C	M2 (60)	M2 (109)	28	-0.367778	0.277778	Peripherals	Proteobacteria	Alphaproteobacteria	Rhizobiales	Rhizobiaceae	unclassified_f_Rhizobiaceae
	OTU5465	D00C_D12C	M2 (60)	M2 (109)	28	1.57928	0.551985	Peripherals	Proteobacteria	Alphaproteobacteria	Rhodobacterales	Rhodobacteraceae	Boseongicola
	OTU8700	D00C_D12C	M2 (60)	M2 (109)	28	0.0649021	0.21875	Peripherals	Proteobacteria	Alphaproteobacteria	Rhodobacterales	Rhodobacteraceae	unclassified_f_Rhodobacteraceae
	OTU6841	D00C_D12C	M2 (60)	M2 (109)	28	-0.151438	0.375	Peripherals	Proteobacteria	Alphaproteobacteria	Rhodobacterales	Rhodobacteraceae	Yoonia-Loktanella
	OTU1321	D00C_D12C	M2 (60)	M2 (109)	28	0.281242	0	Peripherals	Proteobacteria	Gammaproteobacteria	Gammaproteobacteria_Incertae_Sedis	unclassified_o_Gammaproteobacteria_Incertae_Sedis	norank_f_unclassified
	OTU5455	D00C_D12C	M2 (60)	M2 (109)	28	2.44464	0.657414	Connectors	Proteobacteria	Gammaproteobacteria	Steroidobacterales	Woeseiaceae	Woeseia
	OTU1280	D00C_D12C	M2 (60)	M2 (109)	28	0.281242	0.197531	Peripherals	Proteobacteria	Gammaproteobacteria	SZB50	norank_o_SZB50	norank_f_norank_o_SZB50
	OTU8446	D00C_D12C	M2 (60)	M2 (109)	28	-0.367778	0.277778	Peripherals	Spirochaetota	Spirochaetia	Spirochaetales	Spirochaetaceae	Spirochaeta_2
<0.001	OTU1108	D00C_D12M	M3 (26)	M7 (16)	10	-0.452112	0	Peripherals	Proteobacteria	Gammaproteobacteria	Vibrionales	Vibrionaceae	Photobacterium
	OTU1345	D00C_D12M	M3 (26)	M7 (16)	10	-0.452112	0	Peripherals	Proteobacteria	Gammaproteobacteria	Vibrionales	Vibrionaceae	Photobacterium
	OTU8583	D00C_D12M	M3 (26)	M7 (16)	10	0.387524	0	Peripherals	Proteobacteria	Gammaproteobacteria	Vibrionales	Vibrionaceae	Photobacterium
	OTU110	D00C_D12M	M3 (26)	M7 (16)	10	-0.452112	0	Peripherals	Proteobacteria	Gammaproteobacteria	Vibrionales	Vibrionaceae	Vibrio
	OTU2179	D00C_D12M	M3 (26)	M7 (16)	10	-0.0322937	0	Peripherals	Proteobacteria	Gammaproteobacteria	Vibrionales	Vibrionaceae	Vibrio
	OTU2198	D00C_D12M	M3 (26)	M7 (16)	10	1.22716	0	Peripherals	Proteobacteria	Gammaproteobacteria	Vibrionales	Vibrionaceae	Vibrio
	OTU2274	D00C_D12M	M3 (26)	M7 (16)	10	0.807343	0	Peripherals	Proteobacteria	Gammaproteobacteria	Vibrionales	Vibrionaceae	Vibrio
	OTU3523	D00C_D12M	M3 (26)	M7 (16)	10	2.48662	0	Peripherals	Proteobacteria	Gammaproteobacteria	Vibrionales	Vibrionaceae	Vibrio
	OTU6042	D00C_D12M	M3 (26)	M7 (16)	10	0.807343	0	Peripherals	Proteobacteria	Gammaproteobacteria	Vibrionales	Vibrionaceae	Vibrio
	OTU8418	D00C_D12M	M3 (26)	M7 (16)	10	2.90643	0	Module hubs	Proteobacteria	Gammaproteobacteria	Vibrionales	Vibrionaceae	Vibrio
<0.01	OTU2770	D00C_D21C	M4 (68)	M2 (73)	20	-0.453144	0.40625	Peripherals	Acidobacteriota	Vicinamibacteria	Subgroup_17	norank_o_Subgroup_17	norank_f_norank_o_Subgroup_17
	OTU1874	D00C_D21C	M4 (68)	M2 (73)	20	0.706515	0.359862	Peripherals	Actinobacteriota	Acidimicrobiia	Actinomarinales	norank_o_Actinomarinales	norank_f_norank_o_Actinomarinales
	OTU5570	D00C_D21C	M4 (68)	M2 (73)	20	0.375184	0.512346	Peripherals	Actinobacteriota	Acidimicrobiia	Actinomarinales	norank_o_Actinomarinales	norank_f_norank_o_Actinomarinales
	OTU7092	D00C_D21C	M4 (68)	M2 (73)	20	-0.453144	0	Peripherals	Actinobacteriota	Acidimicrobiia	Actinomarinales	norank_o_Actinomarinales	norank_f_norank_o_Actinomarinales
	OTU7449	D00C_D21C	M4 (68)	M2 (73)	20	-0.61881	0.277778	Peripherals	Actinobacteriota	Acidimicrobiia	Actinomarinales	norank_o_Actinomarinales	norank_f_norank_o_Actinomarinales
	OTU8275	D00C_D21C	M4 (68)	M2 (73)	20	1.20351	0.638918	Connectors	Actinobacteriota	Acidimicrobiia	Actinomarinales	norank_o_Actinomarinales	norank_f_norank_o_Actinomarinales
	OTU8678	D00C_D21C	M4 (68)	M2 (73)	20	0.872181	0.409972	Peripherals	Actinobacteriota	Acidimicrobiia	Actinomarinales	norank_o_Actinomarinales	norank_f_norank_o_Actinomarinales
	OTU2581	D00C_D21C	M4 (68)	M2 (73)	20	-1.11581	0.444444	Peripherals	Actinobacteriota	Acidimicrobiia	Microtrichales	Microtrichaceae	Sva0996_marine_group
	OTU3806	D00C_D21C	M4 (68)	M2 (73)	20	0.0438527	0.59375	Peripherals	Bacteroidota	Bacteroidia	Flavobacteriales	Flavobacteriaceae	Arcticiflavibacter
	OTU896	D00C_D21C	M4 (68)	M2 (73)	20	-0.121813	0.486111	Peripherals	Bacteroidota	Bacteroidia	Flavobacteriales	Flavobacteriaceae	unclassified_f_Flavobacteriaceae
	OTU1425	D00C_D21C	M4 (68)	M2 (73)	20	2.52884	0.0768	Module hubs	Chloroflexi	KD4-96	norank_c_KD4-96	norank_o_norank_c_KD4-96	norank_f_norank_o_norank_c_KD4-96
	OTU6602	D00C_D21C	M4 (68)	M2 (73)	20	2.52884	0.14497	Module hubs	Chloroflexi	KD4-96	norank_c_KD4-96	norank_o_norank_c_KD4-96	norank_f_norank_o_norank_c_KD4-96
	OTU637	D00C_D21C	M4 (68)	M2 (73)	20	0.209518	0.408163	Peripherals	Desulfobacterota	Desulfobacteria	Desulfobacterales	Desulfosarcinaceae	Sva0081_sediment_group
	OTU4665	D00C_D21C	M4 (68)	M2 (73)	20	2.19751	0.269231	Peripherals	Gemmatimonadota	PAUC43f_marine_benthigroup	norank_c_PAUC43f_marine_benthic_group	norank_o_norank_c_PAUC43marine_benthic_group	norank_f_norank_o_norank_c_PAUC43f_marine_benthic_group
	OTU1605	D00C_D21C	M4 (68)	M2 (73)	20	-0.287479	0.46	Peripherals	Myxococcota	Polyangia	Polyangiales	Sandaracinaceae	norank_f_Sandaracinaceae
	OTU5789	D00C_D21C	M4 (68)	M2 (73)	20	-0.784476	0.5	Peripherals	Patescibacteria	Saccharimonadia	Saccharimonadales	norank_o_Saccharimonadales	norank_f_norank_o_Saccharimonadales
	OTU4649	D00C_D21C	M4 (68)	M2 (73)	20	-0.784476	0.32	Peripherals	Proteobacteria	Alphaproteobacteria	Rhodobacterales	Rhodobacteraceae	norank_f_Rhodobacteraceae
	OTU5638	D00C_D21C	M4 (68)	M2 (73)	20	0.209518	0.459184	Peripherals	Proteobacteria	Alphaproteobacteria	Rhodobacterales	Rhodobacteraceae	Sulfitobacter
	OTU6816	D00C_D21C	M4 (68)	M2 (73)	20	-1.11581	0.444444	Peripherals	Proteobacteria	Gammaproteobacteria	B2M28	norank_o_B2M28	norank_f_norank_o_B2M28
	OTU8876	D00C_D21C	M4 (68)	M2 (73)	20	0.706515	0.548753	Peripherals	Proteobacteria	Gammaproteobacteria	Steroidobacterales	Woeseiaceae	Woeseia
<0.01	OTU5128	D00C_D21C	M2 (60)	M3 (27)	10	0.281242	0.429752	Peripherals	Actinobacteriota	Acidimicrobiia	Microtrichales	Ilumatobacteraceae	Ilumatobacter
	OTU5765	D00C_D21C	M2 (60)	M3 (27)	10	0.713923	0.408163	Peripherals	Actinobacteriota	Acidimicrobiia	Microtrichales	Ilumatobacteraceae	Ilumatobacter
	OTU4815	D00C_D21C	M2 (60)	M3 (27)	10	0.713923	0.438776	Peripherals	Actinobacteriota	Acidimicrobiia	Microtrichales	Microtrichaceae	norank_f_Microtrichaceae
	OTU6195	D00C_D21C	M2 (60)	M3 (27)	10	2.2283	0.104938	Peripherals	Bacteroidota	Bacteroidia	Cytophagales	Cyclobacteriaceae	norank_f_Cyclobacteriaceae
	OTU3536	D00C_D21C	M2 (60)	M3 (27)	10	-0.584119	0	Peripherals	Bacteroidota	Bacteroidia	Flavobacteriales	Flavobacteriaceae	Actibacter
	OTU7744	D00C_D21C	M2 (60)	M3 (27)	10	0.713923	0.291667	Peripherals	Bacteroidota	Bacteroidia	Flavobacteriales	Flavobacteriaceae	Aquibacter
	OTU6543	D00C_D21C	M2 (60)	M3 (27)	10	1.57928	0.226562	Peripherals	Bacteroidota	Bacteroidia	Flavobacteriales	Flavobacteriaceae	Ulvibacter
	OTU1677	D00C_D21C	M2 (60)	M3 (27)	10	-0.584119	0	Peripherals	Desulfobacterota	Desulfobulbia	Desulfobulbales	Desulfocapsaceae	norank_f_Desulfocapsaceae
	OTU5455	D00C_D21C	M2 (60)	M3 (27)	10	2.44464	0.657414	Connectors	Proteobacteria	Gammaproteobacteria	Steroidobacterales	Woeseiaceae	Woeseia
	OTU1280	D00C_D21C	M2 (60)	M3 (27)	10	0.281242	0.197531	Peripherals	Proteobacteria	Gammaproteobacteria	SZB50	norank_o_SZB50	norank_f_norank_o_SZB50
<0.01	OTU110	D00C_D21C	M3 (26)	M8 (9)	4	-0.452112	0	Peripherals	Proteobacteria	Gammaproteobacteria	Vibrionales	Vibrionaceae	Vibrio
	OTU2179	D00C_D21C	M3 (26)	M8 (9)	4	-0.0322937	0	Peripherals	Proteobacteria	Gammaproteobacteria	Vibrionales	Vibrionaceae	Vibrio
	OTU2198	D00C_D21C	M3 (26)	M8 (9)	4	1.22716	0	Peripherals	Proteobacteria	Gammaproteobacteria	Vibrionales	Vibrionaceae	Vibrio
	OTU6042	D00C_D21C	M3 (26)	M8 (9)	4	0.807343	0	Peripherals	Proteobacteria	Gammaproteobacteria	Vibrionales	Vibrionaceae	Vibrio
<0.01	OTU8195	D00C_D21M	M2 (60)	M1 (71)	21	-0.151438	0.595041	Peripherals	Actinobacteriota	Acidimicrobiia	Actinomarinales	norank_o_Actinomarinales	norank_f_norank_o_Actinomarinales
	OTU8055	D00C_D21M	M2 (60)	M1 (71)	21	0.0649021	0.37037	Peripherals	Actinobacteriota	Acidimicrobiia	Microtrichales	Ilumatobacteraceae	Ilumatobacter
	OTU5576	D00C_D21M	M2 (60)	M1 (71)	21	-1.0168	0.625	Connectors	Actinobacteriota	Acidimicrobiia	Microtrichales	norank_o_Microtrichales	norank_f_norank_o_Microtrichales
	OTU7744	D00C_D21M	M2 (60)	M1 (71)	21	0.713923	0.291667	Peripherals	Bacteroidota	Bacteroidia	Flavobacteriales	Flavobacteriaceae	Aquibacter
	OTU455	D00C_D21M	M2 (60)	M1 (71)	21	0.0649021	0.622449	Connectors	Bacteroidota	Bacteroidia	Flavobacteriales	Flavobacteriaceae	Arcticiflavibacter
	OTU7527	D00C_D21M	M2 (60)	M1 (71)	21	1.36294	0.231111	Peripherals	Bacteroidota	Bacteroidia	Flavobacteriales	Flavobacteriaceae	Robiginitalea
	OTU6403	D00C_D21M	M2 (60)	M1 (71)	21	1.1466	0	Peripherals	Bacteroidota	Bacteroidia	Flavobacteriales	Flavobacteriaceae	Winogradskyella
	OTU7440	D00C_D21M	M2 (60)	M1 (71)	21	0.930263	0.272189	Peripherals	Bacteroidota	Bacteroidia	Flavobacteriales	Flavobacteriaceae	Winogradskyella
	OTU1945	D00C_D21M	M2 (60)	M1 (71)	21	-0.151438	0	Peripherals	Bacteroidota	Ignavibacteria	Ignavibacteriales	Melioribacteraceae	IheB3-7
	OTU1677	D00C_D21M	M2 (60)	M1 (71)	21	-0.584119	0	Peripherals	Desulfobacterota	Desulfobulbia	Desulfobulbales	Desulfocapsaceae	norank_f_Desulfocapsaceae
	OTU2086	D00C_D21M	M2 (60)	M1 (71)	21	0.930263	0.491349	Peripherals	Desulfobacterota	Desulfobulbia	Desulfobulbales	Desulfocapsaceae	norank_f_Desulfocapsaceae
	OTU2340	D00C_D21M	M2 (60)	M1 (71)	21	0.0649021	0.528926	Peripherals	Desulfobacterota	Desulfobulbia	Desulfobulbales	Desulfocapsaceae	norank_f_Desulfocapsaceae
	OTU1694	D00C_D21M	M2 (60)	M1 (71)	21	-1.0168	0	Peripherals	Desulfobacterota	Desulfobulbia	Desulfobulbales	Desulfocapsaceae	unclassified_f_Desulfocapsaceae
	OTU5465	D00C_D21M	M2 (60)	M1 (71)	21	1.57928	0.551985	Peripherals	Proteobacteria	Alphaproteobacteria	Rhodobacterales	Rhodobacteraceae	Boseongicola
	OTU5340	D00C_D21M	M2 (60)	M1 (71)	21	0.930263	0.357143	Peripherals	Proteobacteria	Alphaproteobacteria	Rhodobacterales	Rhodobacteraceae	Silicimonas
	OTU8700	D00C_D21M	M2 (60)	M1 (71)	21	0.0649021	0.21875	Peripherals	Proteobacteria	Alphaproteobacteria	Rhodobacterales	Rhodobacteraceae	unclassified_f_Rhodobacteraceae
	OTU3833	D00C_D21M	M2 (60)	M1 (71)	21	-1.23314	0	Peripherals	Proteobacteria	Gammaproteobacteria	Gammaproteobacteria_Incertae_Sedis	unclassified_o_Gammaproteobacteria_Incertae_Sedis	norank_f_unclassified
	OTU7782	D00C_D21M	M2 (60)	M1 (71)	21	-0.151438	0.660494	Connectors	Proteobacteria	Gammaproteobacteria	Gammaproteobacteria_Incertae_Sedis	unclassified_o_Gammaproteobacteria_Incertae_Sedis	norank_f_unclassified
	OTU5455	D00C_D21M	M2 (60)	M1 (71)	21	2.44464	0.657414	Connectors	Proteobacteria	Gammaproteobacteria	Steroidobacterales	Woeseiaceae	Woeseia
	OTU1280	D00C_D21M	M2 (60)	M1 (71)	21	0.281242	0.197531	Peripherals	Proteobacteria	Gammaproteobacteria	SZB50	norank_o_SZB50	norank_f_norank_o_SZB50
	OTU8446	D00C_D21M	M2 (60)	M1 (71)	21	-0.367778	0.277778	Peripherals	Spirochaetota	Spirochaetia	Spirochaetales	Spirochaetaceae	Spirochaeta_2
<0.001	OTU7038	D00C_D21M	M3 (26)	M6 (7)	4	-0.0322937	0	Peripherals	Proteobacteria	Gammaproteobacteria	Alteromonadales	Moritellaceae	Moritella
	OTU1108	D00C_D21M	M3 (26)	M6 (7)	4	-0.452112	0	Peripherals	Proteobacteria	Gammaproteobacteria	Vibrionales	Vibrionaceae	Photobacterium
	OTU1345	D00C_D21M	M3 (26)	M6 (7)	4	-0.452112	0	Peripherals	Proteobacteria	Gammaproteobacteria	Vibrionales	Vibrionaceae	Photobacterium
	OTU8583	D00C_D21M	M3 (26)	M6 (7)	4	0.387524	0	Peripherals	Proteobacteria	Gammaproteobacteria	Vibrionales	Vibrionaceae	Photobacterium
<0.01	OTU8804	D00C_D30C	M2 (60)	M3 (68)	19	0.281242	0.34	Peripherals	Actinobacteriota	Acidimicrobiia	Actinomarinales	norank_o_Actinomarinales	norank_f_norank_o_Actinomarinales
	OTU5128	D00C_D30C	M2 (60)	M3 (68)	19	0.281242	0.429752	Peripherals	Actinobacteriota	Acidimicrobiia	Microtrichales	Ilumatobacteraceae	Ilumatobacter
	OTU5765	D00C_D30C	M2 (60)	M3 (68)	19	0.713923	0.408163	Peripherals	Actinobacteriota	Acidimicrobiia	Microtrichales	Ilumatobacteraceae	Ilumatobacter
	OTU4815	D00C_D30C	M2 (60)	M3 (68)	19	0.713923	0.438776	Peripherals	Actinobacteriota	Acidimicrobiia	Microtrichales	Microtrichaceae	norank_f_Microtrichaceae
	OTU3536	D00C_D30C	M2 (60)	M3 (68)	19	-0.584119	0	Peripherals	Bacteroidota	Bacteroidia	Flavobacteriales	Flavobacteriaceae	Actibacter
	OTU7744	D00C_D30C	M2 (60)	M3 (68)	19	0.713923	0.291667	Peripherals	Bacteroidota	Bacteroidia	Flavobacteriales	Flavobacteriaceae	Aquibacter
	OTU455	D00C_D30C	M2 (60)	M3 (68)	19	0.0649021	0.622449	Connectors	Bacteroidota	Bacteroidia	Flavobacteriales	Flavobacteriaceae	Arcticiflavibacter
	OTU7083	D00C_D30C	M2 (60)	M3 (68)	19	1.36294	0.548753	Peripherals	Bacteroidota	Bacteroidia	Flavobacteriales	Flavobacteriaceae	Maribacter
	OTU3992	D00C_D30C	M2 (60)	M3 (68)	19	1.79562	0.45805	Peripherals	Bacteroidota	Bacteroidia	Flavobacteriales	Flavobacteriaceae	Robiginitalea
	OTU7527	D00C_D30C	M2 (60)	M3 (68)	19	1.36294	0.231111	Peripherals	Bacteroidota	Bacteroidia	Flavobacteriales	Flavobacteriaceae	Robiginitalea
	OTU6543	D00C_D30C	M2 (60)	M3 (68)	19	1.57928	0.226562	Peripherals	Bacteroidota	Bacteroidia	Flavobacteriales	Flavobacteriaceae	Ulvibacter
	OTU6403	D00C_D30C	M2 (60)	M3 (68)	19	1.1466	0	Peripherals	Bacteroidota	Bacteroidia	Flavobacteriales	Flavobacteriaceae	Winogradskyella
	OTU7440	D00C_D30C	M2 (60)	M3 (68)	19	0.930263	0.272189	Peripherals	Bacteroidota	Bacteroidia	Flavobacteriales	Flavobacteriaceae	Winogradskyella
	OTU2340	D00C_D30C	M2 (60)	M3 (68)	19	0.0649021	0.528926	Peripherals	Desulfobacterota	Desulfobulbia	Desulfobulbales	Desulfocapsaceae	norank_f_Desulfocapsaceae
	OTU5092	D00C_D30C	M2 (60)	M3 (68)	19	2.01196	0.335	Peripherals	Patescibacteria	Saccharimonadia	Saccharimonadales	norank_o_Saccharimonadales	norank_f_norank_o_Saccharimonadales
	OTU5465	D00C_D30C	M2 (60)	M3 (68)	19	1.57928	0.551985	Peripherals	Proteobacteria	Alphaproteobacteria	Rhodobacterales	Rhodobacteraceae	Boseongicola
	OTU8700	D00C_D30C	M2 (60)	M3 (68)	19	0.0649021	0.21875	Peripherals	Proteobacteria	Alphaproteobacteria	Rhodobacterales	Rhodobacteraceae	unclassified_f_Rhodobacteraceae
	OTU6841	D00C_D30C	M2 (60)	M3 (68)	19	-0.151438	0.375	Peripherals	Proteobacteria	Alphaproteobacteria	Rhodobacterales	Rhodobacteraceae	Yoonia-Loktanella
	OTU5455	D00C_D30C	M2 (60)	M3 (68)	19	2.44464	0.657414	Connectors	Proteobacteria	Gammaproteobacteria	Steroidobacterales	Woeseiaceae	Woeseia
<0.01	OTU8804	D00C_D30M	M2 (60)	M2 (25)	11	0.281242	0.34	Peripherals	Actinobacteriota	Acidimicrobiia	Actinomarinales	norank_o_Actinomarinales	norank_f_norank_o_Actinomarinales
	OTU3536	D00C_D30M	M2 (60)	M2 (25)	11	-0.584119	0	Peripherals	Bacteroidota	Bacteroidia	Flavobacteriales	Flavobacteriaceae	Actibacter
	OTU7744	D00C_D30M	M2 (60)	M2 (25)	11	0.713923	0.291667	Peripherals	Bacteroidota	Bacteroidia	Flavobacteriales	Flavobacteriaceae	Aquibacter
	OTU7527	D00C_D30M	M2 (60)	M2 (25)	11	1.36294	0.231111	Peripherals	Bacteroidota	Bacteroidia	Flavobacteriales	Flavobacteriaceae	Robiginitalea
	OTU6403	D00C_D30M	M2 (60)	M2 (25)	11	1.1466	0	Peripherals	Bacteroidota	Bacteroidia	Flavobacteriales	Flavobacteriaceae	Winogradskyella
	OTU2086	D00C_D30M	M2 (60)	M2 (25)	11	0.930263	0.491349	Peripherals	Desulfobacterota	Desulfobulbia	Desulfobulbales	Desulfocapsaceae	norank_f_Desulfocapsaceae
	OTU2340	D00C_D30M	M2 (60)	M2 (25)	11	0.0649021	0.528926	Peripherals	Desulfobacterota	Desulfobulbia	Desulfobulbales	Desulfocapsaceae	norank_f_Desulfocapsaceae
	OTU5340	D00C_D30M	M2 (60)	M2 (25)	11	0.930263	0.357143	Peripherals	Proteobacteria	Alphaproteobacteria	Rhodobacterales	Rhodobacteraceae	Silicimonas
	OTU654	D00C_D30M	M2 (60)	M2 (25)	11	-1.23314	0	Peripherals	Proteobacteria	Alphaproteobacteria	Sphingomonadales	Sphingomonadaceae	unclassified_f_Sphingomonadaceae
	OTU7997	D00C_D30M	M2 (60)	M2 (25)	11	0.0649021	0.512397	Peripherals	Proteobacteria	Alphaproteobacteria	Sphingomonadales	Sphingomonadaceae	unclassified_f_Sphingomonadaceae
	OTU1321	D00C_D30M	M2 (60)	M2 (25)	11	0.281242	0	Peripherals	Proteobacteria	Gammaproteobacteria	Gammaproteobacteria_Incertae_Sedis	unclassified_o_Gammaproteobacteria_Incertae_Sedis	norank_f_unclassified
<0.01	OTU1108	D00C_D30M	M3 (26)	M6 (11)	4	-0.452112	0	Peripherals	Proteobacteria	Gammaproteobacteria	Vibrionales	Vibrionaceae	Photobacterium
	OTU1345	D00C_D30M	M3 (26)	M6 (11)	4	-0.452112	0	Peripherals	Proteobacteria	Gammaproteobacteria	Vibrionales	Vibrionaceae	Photobacterium
	OTU8583	D00C_D30M	M3 (26)	M6 (11)	4	0.387524	0	Peripherals	Proteobacteria	Gammaproteobacteria	Vibrionales	Vibrionaceae	Photobacterium
	OTU6042	D00C_D30M	M3 (26)	M6 (11)	4	0.807343	0	Peripherals	Proteobacteria	Gammaproteobacteria	Vibrionales	Vibrionaceae	Vibrio
<0.001	OTU7038	D00C_D30M	M3 (26)	M7 (6)	6	-0.0322937	0	Peripherals	Proteobacteria	Gammaproteobacteria	Alteromonadales	Moritellaceae	Moritella
	OTU110	D00C_D30M	M3 (26)	M7 (6)	6	-0.452112	0	Peripherals	Proteobacteria	Gammaproteobacteria	Vibrionales	Vibrionaceae	Vibrio
	OTU2179	D00C_D30M	M3 (26)	M7 (6)	6	-0.0322937	0	Peripherals	Proteobacteria	Gammaproteobacteria	Vibrionales	Vibrionaceae	Vibrio
	OTU2198	D00C_D30M	M3 (26)	M7 (6)	6	1.22716	0	Peripherals	Proteobacteria	Gammaproteobacteria	Vibrionales	Vibrionaceae	Vibrio
	OTU2274	D00C_D30M	M3 (26)	M7 (6)	6	0.807343	0	Peripherals	Proteobacteria	Gammaproteobacteria	Vibrionales	Vibrionaceae	Vibrio
	OTU8418	D00C_D30M	M3 (26)	M7 (6)	6	2.90643	0	Module hubs	Proteobacteria	Gammaproteobacteria	Vibrionales	Vibrionaceae	Vibrio
<0.001	OTU110	D05C_D05M	M4 (59)	M5 (8)	7	0.480243	0	Peripherals	Proteobacteria	Gammaproteobacteria	Vibrionales	Vibrionaceae	Vibrio
	OTU1339	D05C_D05M	M4 (59)	M5 (8)	7	-0.125839	1.11022e-16	Peripherals	Proteobacteria	Gammaproteobacteria	Vibrionales	Vibrionaceae	Vibrio
	OTU2179	D05C_D05M	M4 (59)	M5 (8)	7	1.23784	0	Peripherals	Proteobacteria	Gammaproteobacteria	Vibrionales	Vibrionaceae	Vibrio
	OTU2198	D05C_D05M	M4 (59)	M5 (8)	7	0.783283	0	Peripherals	Proteobacteria	Gammaproteobacteria	Vibrionales	Vibrionaceae	Vibrio
	OTU2274	D05C_D05M	M4 (59)	M5 (8)	7	-1.03496	0	Peripherals	Proteobacteria	Gammaproteobacteria	Vibrionales	Vibrionaceae	Vibrio
	OTU3523	D05C_D05M	M4 (59)	M5 (8)	7	0.0256814	0	Peripherals	Proteobacteria	Gammaproteobacteria	Vibrionales	Vibrionaceae	Vibrio
	OTU8418	D05C_D05M	M4 (59)	M5 (8)	7	0.0256814	0.197531	Peripherals	Proteobacteria	Gammaproteobacteria	Vibrionales	Vibrionaceae	Vibrio
<0.001	OTU4848	D05C_D12C	M2 (61)	M2 (109)	30	-1.32003	0	Peripherals	Acidobacteriota	Thermoanaerobaculia	Thermoanaerobaculales	Thermoanaerobaculaceae	Subgroup_23
	OTU3968	D05C_D12C	M2 (61)	M2 (109)	30	-0.263312	0.244898	Peripherals	Actinobacteriota	Acidimicrobiia	Actinomarinales	norank_o_Actinomarinales	norank_f_norank_o_Actinomarinales
	OTU4838	D05C_D12C	M2 (61)	M2 (109)	30	-0.89734	0	Peripherals	Actinobacteriota	Acidimicrobiia	Actinomarinales	norank_o_Actinomarinales	norank_f_norank_o_Actinomarinales
	OTU5570	D05C_D12C	M2 (61)	M2 (109)	30	1.00474	0	Peripherals	Actinobacteriota	Acidimicrobiia	Actinomarinales	norank_o_Actinomarinales	norank_f_norank_o_Actinomarinales
	OTU5783	D05C_D12C	M2 (61)	M2 (109)	30	-1.32003	0	Peripherals	Actinobacteriota	Acidimicrobiia	Actinomarinales	norank_o_Actinomarinales	norank_f_norank_o_Actinomarinales
	OTU8195	D05C_D12C	M2 (61)	M2 (109)	30	-0.474655	0	Peripherals	Actinobacteriota	Acidimicrobiia	Actinomarinales	norank_o_Actinomarinales	norank_f_norank_o_Actinomarinales
	OTU8657	D05C_D12C	M2 (61)	M2 (109)	30	2.06146	0	Peripherals	Actinobacteriota	Acidimicrobiia	Actinomarinales	norank_o_Actinomarinales	norank_f_norank_o_Actinomarinales
	OTU8804	D05C_D12C	M2 (61)	M2 (109)	30	1.21609	0	Peripherals	Actinobacteriota	Acidimicrobiia	Actinomarinales	norank_o_Actinomarinales	norank_f_norank_o_Actinomarinales
	OTU2506	D05C_D12C	M2 (61)	M2 (109)	30	0.159373	0.34	Peripherals	Actinobacteriota	Acidimicrobiia	Microtrichales	Ilumatobacteraceae	Ilumatobacter
	OTU2589	D05C_D12C	M2 (61)	M2 (109)	30	-1.32003	0	Peripherals	Actinobacteriota	Acidimicrobiia	Microtrichales	Ilumatobacteraceae	Ilumatobacter
	OTU4815	D05C_D12C	M2 (61)	M2 (109)	30	0.159373	0	Peripherals	Actinobacteriota	Acidimicrobiia	Microtrichales	Microtrichaceae	norank_f_Microtrichaceae
	OTU7644	D05C_D12C	M2 (61)	M2 (109)	30	1.63877	0.605619	Peripherals	Actinobacteriota	Acidimicrobiia	Microtrichales	Microtrichaceae	norank_f_Microtrichaceae
	OTU7744	D05C_D12C	M2 (61)	M2 (109)	30	-0.89734	0	Peripherals	Bacteroidota	Bacteroidia	Flavobacteriales	Flavobacteriaceae	Aquibacter
	OTU3806	D05C_D12C	M2 (61)	M2 (109)	30	1.85011	0	Peripherals	Bacteroidota	Bacteroidia	Flavobacteriales	Flavobacteriaceae	Arcticiflavibacter
	OTU455	D05C_D12C	M2 (61)	M2 (109)	30	0.793401	0	Peripherals	Bacteroidota	Bacteroidia	Flavobacteriales	Flavobacteriaceae	Arcticiflavibacter
	OTU7083	D05C_D12C	M2 (61)	M2 (109)	30	1.63877	0.117188	Peripherals	Bacteroidota	Bacteroidia	Flavobacteriales	Flavobacteriaceae	Maribacter
	OTU4132	D05C_D12C	M2 (61)	M2 (109)	30	1.00474	0	Peripherals	Bacteroidota	Bacteroidia	Flavobacteriales	Flavobacteriaceae	Muriicola
	OTU442	D05C_D12C	M2 (61)	M2 (109)	30	1.85011	0	Peripherals	Bacteroidota	Bacteroidia	Flavobacteriales	Flavobacteriaceae	Muriicola
	OTU3992	D05C_D12C	M2 (61)	M2 (109)	30	1.00474	0.142012	Peripherals	Bacteroidota	Bacteroidia	Flavobacteriales	Flavobacteriaceae	Robiginitalea
	OTU6543	D05C_D12C	M2 (61)	M2 (109)	30	0.582059	0	Peripherals	Bacteroidota	Bacteroidia	Flavobacteriales	Flavobacteriaceae	Ulvibacter
	OTU6403	D05C_D12C	M2 (61)	M2 (109)	30	0.370716	0	Peripherals	Bacteroidota	Bacteroidia	Flavobacteriales	Flavobacteriaceae	Winogradskyella
	OTU7440	D05C_D12C	M2 (61)	M2 (109)	30	-0.474655	0	Peripherals	Bacteroidota	Bacteroidia	Flavobacteriales	Flavobacteriaceae	Winogradskyella
	OTU3439	D05C_D12C	M2 (61)	M2 (109)	30	0.370716	0.31405	Peripherals	Firmicutes	Clostridia	Peptostreptococcales-Tissierellales	Peptostreptococcaceae	Romboutsia
	OTU1605	D05C_D12C	M2 (61)	M2 (109)	30	1.42743	0.226562	Peripherals	Myxococcota	Polyangia	Polyangiales	Sandaracinaceae	norank_f_Sandaracinaceae
	OTU5465	D05C_D12C	M2 (61)	M2 (109)	30	-0.685998	0	Peripherals	Proteobacteria	Alphaproteobacteria	Rhodobacterales	Rhodobacteraceae	Boseongicola
	OTU3656	D05C_D12C	M2 (61)	M2 (109)	30	-1.10868	0	Peripherals	Proteobacteria	Alphaproteobacteria	Rhodobacterales	Rhodobacteraceae	Ruegeria
	OTU6816	D05C_D12C	M2 (61)	M2 (109)	30	-0.0519695	0.37037	Peripherals	Proteobacteria	Gammaproteobacteria	B2M28	norank_o_B2M28	norank_f_norank_o_B2M28
	OTU5455	D05C_D12C	M2 (61)	M2 (109)	30	1.85011	0	Peripherals	Proteobacteria	Gammaproteobacteria	Steroidobacterales	Woeseiaceae	Woeseia
	OTU5653	D05C_D12C	M2 (61)	M2 (109)	30	1.21609	0.132653	Peripherals	Proteobacteria	Gammaproteobacteria	Steroidobacterales	Woeseiaceae	Woeseia
	OTU8876	D05C_D12C	M2 (61)	M2 (109)	30	-0.0519695	1.11022e-16	Peripherals	Proteobacteria	Gammaproteobacteria	Steroidobacterales	Woeseiaceae	Woeseia
<0.001	OTU4848	D05C_D21C	M2 (61)	M2 (73)	27	-1.32003	0	Peripherals	Acidobacteriota	Thermoanaerobaculia	Thermoanaerobaculales	Thermoanaerobaculaceae	Subgroup_23
	OTU1874	D05C_D21C	M2 (61)	M2 (73)	27	0.370716	0	Peripherals	Actinobacteriota	Acidimicrobiia	Actinomarinales	norank_o_Actinomarinales	norank_f_norank_o_Actinomarinales
	OTU4838	D05C_D21C	M2 (61)	M2 (73)	27	-0.89734	0	Peripherals	Actinobacteriota	Acidimicrobiia	Actinomarinales	norank_o_Actinomarinales	norank_f_norank_o_Actinomarinales
	OTU5570	D05C_D21C	M2 (61)	M2 (73)	27	1.00474	0	Peripherals	Actinobacteriota	Acidimicrobiia	Actinomarinales	norank_o_Actinomarinales	norank_f_norank_o_Actinomarinales
	OTU5783	D05C_D21C	M2 (61)	M2 (73)	27	-1.32003	0	Peripherals	Actinobacteriota	Acidimicrobiia	Actinomarinales	norank_o_Actinomarinales	norank_f_norank_o_Actinomarinales
	OTU7449	D05C_D21C	M2 (61)	M2 (73)	27	-0.263312	0.244898	Peripherals	Actinobacteriota	Acidimicrobiia	Actinomarinales	norank_o_Actinomarinales	norank_f_norank_o_Actinomarinales
	OTU8195	D05C_D21C	M2 (61)	M2 (73)	27	-0.474655	0	Peripherals	Actinobacteriota	Acidimicrobiia	Actinomarinales	norank_o_Actinomarinales	norank_f_norank_o_Actinomarinales
	OTU8657	D05C_D21C	M2 (61)	M2 (73)	27	2.06146	0	Peripherals	Actinobacteriota	Acidimicrobiia	Actinomarinales	norank_o_Actinomarinales	norank_f_norank_o_Actinomarinales
	OTU8804	D05C_D21C	M2 (61)	M2 (73)	27	1.21609	0	Peripherals	Actinobacteriota	Acidimicrobiia	Actinomarinales	norank_o_Actinomarinales	norank_f_norank_o_Actinomarinales
	OTU2506	D05C_D21C	M2 (61)	M2 (73)	27	0.159373	0.34	Peripherals	Actinobacteriota	Acidimicrobiia	Microtrichales	Ilumatobacteraceae	Ilumatobacter
	OTU7644	D05C_D21C	M2 (61)	M2 (73)	27	1.63877	0.605619	Peripherals	Actinobacteriota	Acidimicrobiia	Microtrichales	Microtrichaceae	norank_f_Microtrichaceae
	OTU3806	D05C_D21C	M2 (61)	M2 (73)	27	1.85011	0	Peripherals	Bacteroidota	Bacteroidia	Flavobacteriales	Flavobacteriaceae	Arcticiflavibacter
	OTU455	D05C_D21C	M2 (61)	M2 (73)	27	0.793401	0	Peripherals	Bacteroidota	Bacteroidia	Flavobacteriales	Flavobacteriaceae	Arcticiflavibacter
	OTU7083	D05C_D21C	M2 (61)	M2 (73)	27	1.63877	0.117188	Peripherals	Bacteroidota	Bacteroidia	Flavobacteriales	Flavobacteriaceae	Maribacter
	OTU4132	D05C_D21C	M2 (61)	M2 (73)	27	1.00474	0	Peripherals	Bacteroidota	Bacteroidia	Flavobacteriales	Flavobacteriaceae	Muriicola
	OTU442	D05C_D21C	M2 (61)	M2 (73)	27	1.85011	0	Peripherals	Bacteroidota	Bacteroidia	Flavobacteriales	Flavobacteriaceae	Muriicola
	OTU3992	D05C_D21C	M2 (61)	M2 (73)	27	1.00474	0.142012	Peripherals	Bacteroidota	Bacteroidia	Flavobacteriales	Flavobacteriaceae	Robiginitalea
	OTU7440	D05C_D21C	M2 (61)	M2 (73)	27	-0.474655	0	Peripherals	Bacteroidota	Bacteroidia	Flavobacteriales	Flavobacteriaceae	Winogradskyella
	OTU2086	D05C_D21C	M2 (61)	M2 (73)	27	0.582059	0.639456	Connectors	Desulfobacterota	Desulfobulbia	Desulfobulbales	Desulfocapsaceae	norank_f_Desulfocapsaceae
	OTU4214	D05C_D21C	M2 (61)	M2 (73)	27	-1.32003	0	Peripherals	Desulfobacterota	Desulfobulbia	Desulfobulbales	Desulfocapsaceae	norank_f_Desulfocapsaceae
	OTU1605	D05C_D21C	M2 (61)	M2 (73)	27	1.42743	0.226562	Peripherals	Myxococcota	Polyangia	Polyangiales	Sandaracinaceae	norank_f_Sandaracinaceae
	OTU5465	D05C_D21C	M2 (61)	M2 (73)	27	-0.685998	0	Peripherals	Proteobacteria	Alphaproteobacteria	Rhodobacterales	Rhodobacteraceae	Boseongicola
	OTU6816	D05C_D21C	M2 (61)	M2 (73)	27	-0.0519695	0.37037	Peripherals	Proteobacteria	Gammaproteobacteria	B2M28	norank_o_B2M28	norank_f_norank_o_B2M28
	OTU6578	D05C_D21C	M2 (61)	M2 (73)	27	-1.32003	0	Peripherals	Proteobacteria	Gammaproteobacteria	Chromatiales	Chromatiaceae	Candidatus_Thiobios
	OTU2283	D05C_D21C	M2 (61)	M2 (73)	27	-0.263312	0	Peripherals	Proteobacteria	Gammaproteobacteria	Steroidobacterales	Woeseiaceae	Woeseia
	OTU5653	D05C_D21C	M2 (61)	M2 (73)	27	1.21609	0.132653	Peripherals	Proteobacteria	Gammaproteobacteria	Steroidobacterales	Woeseiaceae	Woeseia
	OTU8876	D05C_D21C	M2 (61)	M2 (73)	27	-0.0519695	1.11022e-16	Peripherals	Proteobacteria	Gammaproteobacteria	Steroidobacterales	Woeseiaceae	Woeseia
<0.01	OTU3968	D05C_D21C	M2 (61)	M3 (27)	11	-0.263312	0.244898	Peripherals	Actinobacteriota	Acidimicrobiia	Actinomarinales	norank_o_Actinomarinales	norank_f_norank_o_Actinomarinales
	OTU5128	D05C_D21C	M2 (61)	M3 (27)	11	0.793401	0.152778	Peripherals	Actinobacteriota	Acidimicrobiia	Microtrichales	Ilumatobacteraceae	Ilumatobacter
	OTU5765	D05C_D21C	M2 (61)	M3 (27)	11	0.370716	0	Peripherals	Actinobacteriota	Acidimicrobiia	Microtrichales	Ilumatobacteraceae	Ilumatobacter
	OTU4815	D05C_D21C	M2 (61)	M3 (27)	11	0.159373	0	Peripherals	Actinobacteriota	Acidimicrobiia	Microtrichales	Microtrichaceae	norank_f_Microtrichaceae
	OTU3536	D05C_D21C	M2 (61)	M3 (27)	11	0.370716	0.297521	Peripherals	Bacteroidota	Bacteroidia	Flavobacteriales	Flavobacteriaceae	Actibacter
	OTU7744	D05C_D21C	M2 (61)	M3 (27)	11	-0.89734	0	Peripherals	Bacteroidota	Bacteroidia	Flavobacteriales	Flavobacteriaceae	Aquibacter
	OTU1080	D05C_D21C	M2 (61)	M3 (27)	11	-0.685998	0	Peripherals	Bacteroidota	Bacteroidia	Flavobacteriales	Flavobacteriaceae	norank_f_Flavobacteriaceae
	OTU6543	D05C_D21C	M2 (61)	M3 (27)	11	0.582059	0	Peripherals	Bacteroidota	Bacteroidia	Flavobacteriales	Flavobacteriaceae	Ulvibacter
	OTU1677	D05C_D21C	M2 (61)	M3 (27)	11	0.370716	0	Peripherals	Desulfobacterota	Desulfobulbia	Desulfobulbales	Desulfocapsaceae	norank_f_Desulfocapsaceae
	OTU3142	D05C_D21C	M2 (61)	M3 (27)	11	0.159373	0.197531	Peripherals	Proteobacteria	Gammaproteobacteria	Cellvibrionales	Halieaceae	Halioglobus
	OTU5455	D05C_D21C	M2 (61)	M3 (27)	11	1.85011	0	Peripherals	Proteobacteria	Gammaproteobacteria	Steroidobacterales	Woeseiaceae	Woeseia
<0.01	OTU4191	D05C_D21C	M4 (59)	M8 (9)	6	-0.125839	1.11022e-16	Peripherals	Desulfobacterota	Desulfovibrionia	Desulfovibrionales	Desulfovibrionaceae	Desulfovibrio
	OTU3638	D05C_D21C	M4 (59)	M8 (9)	6	0.177202	0	Peripherals	Proteobacteria	Gammaproteobacteria	Vibrionales	Vibrionaceae	Photobacterium
	OTU110	D05C_D21C	M4 (59)	M8 (9)	6	0.480243	0	Peripherals	Proteobacteria	Gammaproteobacteria	Vibrionales	Vibrionaceae	Vibrio
	OTU2179	D05C_D21C	M4 (59)	M8 (9)	6	1.23784	0	Peripherals	Proteobacteria	Gammaproteobacteria	Vibrionales	Vibrionaceae	Vibrio
	OTU2198	D05C_D21C	M4 (59)	M8 (9)	6	0.783283	0	Peripherals	Proteobacteria	Gammaproteobacteria	Vibrionales	Vibrionaceae	Vibrio
	OTU6042	D05C_D21C	M4 (59)	M8 (9)	6	0.783283	0	Peripherals	Proteobacteria	Gammaproteobacteria	Vibrionales	Vibrionaceae	Vibrio
<0.01	OTU3968	D05C_D30C	M2 (61)	M3 (68)	32	-0.263312	0.244898	Peripherals	Actinobacteriota	Acidimicrobiia	Actinomarinales	norank_o_Actinomarinales	norank_f_norank_o_Actinomarinales
	OTU4838	D05C_D30C	M2 (61)	M3 (68)	32	-0.89734	0	Peripherals	Actinobacteriota	Acidimicrobiia	Actinomarinales	norank_o_Actinomarinales	norank_f_norank_o_Actinomarinales
	OTU5783	D05C_D30C	M2 (61)	M3 (68)	32	-1.32003	0	Peripherals	Actinobacteriota	Acidimicrobiia	Actinomarinales	norank_o_Actinomarinales	norank_f_norank_o_Actinomarinales
	OTU8657	D05C_D30C	M2 (61)	M3 (68)	32	2.06146	0	Peripherals	Actinobacteriota	Acidimicrobiia	Actinomarinales	norank_o_Actinomarinales	norank_f_norank_o_Actinomarinales
	OTU8804	D05C_D30C	M2 (61)	M3 (68)	32	1.21609	0	Peripherals	Actinobacteriota	Acidimicrobiia	Actinomarinales	norank_o_Actinomarinales	norank_f_norank_o_Actinomarinales
	OTU5128	D05C_D30C	M2 (61)	M3 (68)	32	0.793401	0.152778	Peripherals	Actinobacteriota	Acidimicrobiia	Microtrichales	Ilumatobacteraceae	Ilumatobacter
	OTU5765	D05C_D30C	M2 (61)	M3 (68)	32	0.370716	0	Peripherals	Actinobacteriota	Acidimicrobiia	Microtrichales	Ilumatobacteraceae	Ilumatobacter
	OTU4815	D05C_D30C	M2 (61)	M3 (68)	32	0.159373	0	Peripherals	Actinobacteriota	Acidimicrobiia	Microtrichales	Microtrichaceae	norank_f_Microtrichaceae
	OTU7644	D05C_D30C	M2 (61)	M3 (68)	32	1.63877	0.605619	Peripherals	Actinobacteriota	Acidimicrobiia	Microtrichales	Microtrichaceae	norank_f_Microtrichaceae
	OTU3984	D05C_D30C	M2 (61)	M3 (68)	32	0.159373	0	Peripherals	Bacteroidota	Bacteroidia	Bacteroidales	Bacteroidetes_BD2-2	norank_f_Bacteroidetes_BD2-2
	OTU3536	D05C_D30C	M2 (61)	M3 (68)	32	0.370716	0.297521	Peripherals	Bacteroidota	Bacteroidia	Flavobacteriales	Flavobacteriaceae	Actibacter
	OTU7744	D05C_D30C	M2 (61)	M3 (68)	32	-0.89734	0	Peripherals	Bacteroidota	Bacteroidia	Flavobacteriales	Flavobacteriaceae	Aquibacter
	OTU3806	D05C_D30C	M2 (61)	M3 (68)	32	1.85011	0	Peripherals	Bacteroidota	Bacteroidia	Flavobacteriales	Flavobacteriaceae	Arcticiflavibacter
	OTU455	D05C_D30C	M2 (61)	M3 (68)	32	0.793401	0	Peripherals	Bacteroidota	Bacteroidia	Flavobacteriales	Flavobacteriaceae	Arcticiflavibacter
	OTU7083	D05C_D30C	M2 (61)	M3 (68)	32	1.63877	0.117188	Peripherals	Bacteroidota	Bacteroidia	Flavobacteriales	Flavobacteriaceae	Maribacter
	OTU4132	D05C_D30C	M2 (61)	M3 (68)	32	1.00474	0	Peripherals	Bacteroidota	Bacteroidia	Flavobacteriales	Flavobacteriaceae	Muriicola
	OTU442	D05C_D30C	M2 (61)	M3 (68)	32	1.85011	0	Peripherals	Bacteroidota	Bacteroidia	Flavobacteriales	Flavobacteriaceae	Muriicola
	OTU3992	D05C_D30C	M2 (61)	M3 (68)	32	1.00474	0.142012	Peripherals	Bacteroidota	Bacteroidia	Flavobacteriales	Flavobacteriaceae	Robiginitalea
	OTU7527	D05C_D30C	M2 (61)	M3 (68)	32	0.159373	0.197531	Peripherals	Bacteroidota	Bacteroidia	Flavobacteriales	Flavobacteriaceae	Robiginitalea
	OTU6543	D05C_D30C	M2 (61)	M3 (68)	32	0.582059	0	Peripherals	Bacteroidota	Bacteroidia	Flavobacteriales	Flavobacteriaceae	Ulvibacter
	OTU6403	D05C_D30C	M2 (61)	M3 (68)	32	0.370716	0	Peripherals	Bacteroidota	Bacteroidia	Flavobacteriales	Flavobacteriaceae	Winogradskyella
	OTU7440	D05C_D30C	M2 (61)	M3 (68)	32	-0.474655	0	Peripherals	Bacteroidota	Bacteroidia	Flavobacteriales	Flavobacteriaceae	Winogradskyella
	OTU2340	D05C_D30C	M2 (61)	M3 (68)	32	1.63877	0.296296	Peripherals	Desulfobacterota	Desulfobulbia	Desulfobulbales	Desulfocapsaceae	norank_f_Desulfocapsaceae
	OTU1605	D05C_D30C	M2 (61)	M3 (68)	32	1.42743	0.226562	Peripherals	Myxococcota	Polyangia	Polyangiales	Sandaracinaceae	norank_f_Sandaracinaceae
	OTU5092	D05C_D30C	M2 (61)	M3 (68)	32	-0.474655	0	Peripherals	Patescibacteria	Saccharimonadia	Saccharimonadales	norank_o_Saccharimonadales	norank_f_norank_o_Saccharimonadales
	OTU5465	D05C_D30C	M2 (61)	M3 (68)	32	-0.685998	0	Peripherals	Proteobacteria	Alphaproteobacteria	Rhodobacterales	Rhodobacteraceae	Boseongicola
	OTU3142	D05C_D30C	M2 (61)	M3 (68)	32	0.159373	0.197531	Peripherals	Proteobacteria	Gammaproteobacteria	Cellvibrionales	Halieaceae	Halioglobus
	OTU6578	D05C_D30C	M2 (61)	M3 (68)	32	-1.32003	0	Peripherals	Proteobacteria	Gammaproteobacteria	Chromatiales	Chromatiaceae	Candidatus_Thiobios
	OTU2283	D05C_D30C	M2 (61)	M3 (68)	32	-0.263312	0	Peripherals	Proteobacteria	Gammaproteobacteria	Steroidobacterales	Woeseiaceae	Woeseia
	OTU5455	D05C_D30C	M2 (61)	M3 (68)	32	1.85011	0	Peripherals	Proteobacteria	Gammaproteobacteria	Steroidobacterales	Woeseiaceae	Woeseia
	OTU5653	D05C_D30C	M2 (61)	M3 (68)	32	1.21609	0.132653	Peripherals	Proteobacteria	Gammaproteobacteria	Steroidobacterales	Woeseiaceae	Woeseia
	OTU8876	D05C_D30C	M2 (61)	M3 (68)	32	-0.0519695	1.11022e-16	Peripherals	Proteobacteria	Gammaproteobacteria	Steroidobacterales	Woeseiaceae	Woeseia
<0.001	OTU8275	D05M_D12M	M1 (38)	M2 (44)	16	0.425596	0.21875	Peripherals	Actinobacteriota	Acidimicrobiia	Actinomarinales	norank_o_Actinomarinales	norank_f_norank_o_Actinomarinales
	OTU8657	D05M_D12M	M1 (38)	M2 (44)	16	0.425596	0.21875	Peripherals	Actinobacteriota	Acidimicrobiia	Actinomarinales	norank_o_Actinomarinales	norank_f_norank_o_Actinomarinales
	OTU7644	D05M_D12M	M1 (38)	M2 (44)	16	1.23423	0.497778	Peripherals	Actinobacteriota	Acidimicrobiia	Microtrichales	Microtrichaceae	norank_f_Microtrichaceae
	OTU2396	D05M_D12M	M1 (38)	M2 (44)	16	0.425596	0.569444	Peripherals	Bacteroidota	Bacteroidia	Chitinophagales	Saprospiraceae	norank_f_Saprospiraceae
	OTU6880	D05M_D12M	M1 (38)	M2 (44)	16	-0.113492	0.408163	Peripherals	Bacteroidota	Bacteroidia	Flavobacteriales	Flavobacteriaceae	Aquibacter
	OTU7083	D05M_D12M	M1 (38)	M2 (44)	16	-0.383036	0	Peripherals	Bacteroidota	Bacteroidia	Flavobacteriales	Flavobacteriaceae	Maribacter
	OTU4132	D05M_D12M	M1 (38)	M2 (44)	16	0.964684	0.5	Peripherals	Bacteroidota	Bacteroidia	Flavobacteriales	Flavobacteriaceae	Muriicola
	OTU1621	D05M_D12M	M1 (38)	M2 (44)	16	-1.19167	0	Peripherals	Bacteroidota	Rhodothermia	Rhodothermales	Rhodothermaceae	norank_f_Rhodothermaceae
	OTU1119	D05M_D12M	M1 (38)	M2 (44)	16	0.425596	0.21875	Peripherals	Desulfobacterota	Desulfobacteria	Desulfobacterales	Desulfosarcinaceae	Sva0081_sediment_group
	OTU1936	D05M_D12M	M1 (38)	M2 (44)	16	1.50377	0.272189	Peripherals	Desulfobacterota	Desulfobacteria	Desulfobacterales	Desulfosarcinaceae	Sva0081_sediment_group
	OTU7782	D05M_D12M	M1 (38)	M2 (44)	16	-1.19167	0	Peripherals	Proteobacteria	Gammaproteobacteria	Gammaproteobacteria_Incertae_Sedis	unclassified_o_Gammaproteobacteria_Incertae_Sedis	norank_f_unclassified
	OTU1508	D05M_D12M	M1 (38)	M2 (44)	16	-1.19167	0	Peripherals	Proteobacteria	Gammaproteobacteria	Steroidobacterales	Woeseiaceae	Woeseia
	OTU2283	D05M_D12M	M1 (38)	M2 (44)	16	0.69514	0.197531	Peripherals	Proteobacteria	Gammaproteobacteria	Steroidobacterales	Woeseiaceae	Woeseia
	OTU3987	D05M_D12M	M1 (38)	M2 (44)	16	-0.383036	0	Peripherals	Proteobacteria	Gammaproteobacteria	Steroidobacterales	Woeseiaceae	Woeseia
	OTU5653	D05M_D12M	M1 (38)	M2 (44)	16	1.77332	0	Peripherals	Proteobacteria	Gammaproteobacteria	Steroidobacterales	Woeseiaceae	Woeseia
	OTU8876	D05M_D12M	M1 (38)	M2 (44)	16	2.58195	0.214533	Module hubs	Proteobacteria	Gammaproteobacteria	Steroidobacterales	Woeseiaceae	Woeseia
<0.001	OTU110	D05M_D12M	M5 (8)	M7 (16)	6	0.241523	0	Peripherals	Proteobacteria	Gammaproteobacteria	Vibrionales	Vibrionaceae	Vibrio
	OTU2179	D05M_D12M	M5 (8)	M7 (16)	6	1.20761	0	Peripherals	Proteobacteria	Gammaproteobacteria	Vibrionales	Vibrionaceae	Vibrio
	OTU2198	D05M_D12M	M5 (8)	M7 (16)	6	0.241523	0	Peripherals	Proteobacteria	Gammaproteobacteria	Vibrionales	Vibrionaceae	Vibrio
	OTU2274	D05M_D12M	M5 (8)	M7 (16)	6	1.20761	0	Peripherals	Proteobacteria	Gammaproteobacteria	Vibrionales	Vibrionaceae	Vibrio
	OTU3523	D05M_D12M	M5 (8)	M7 (16)	6	0.241523	0	Peripherals	Proteobacteria	Gammaproteobacteria	Vibrionales	Vibrionaceae	Vibrio
	OTU8418	D05M_D12M	M5 (8)	M7 (16)	6	-0.724569	0	Peripherals	Proteobacteria	Gammaproteobacteria	Vibrionales	Vibrionaceae	Vibrio
<0.001	OTU1108	D05M_D12M	M7 (6)	M7 (16)	4	0.9759	0	Peripherals	Proteobacteria	Gammaproteobacteria	Vibrionales	Vibrionaceae	Photobacterium
	OTU1345	D05M_D12M	M7 (6)	M7 (16)	4	0.9759	0	Peripherals	Proteobacteria	Gammaproteobacteria	Vibrionales	Vibrionaceae	Photobacterium
	OTU3638	D05M_D12M	M7 (6)	M7 (16)	4	0.243975	0	Peripherals	Proteobacteria	Gammaproteobacteria	Vibrionales	Vibrionaceae	Photobacterium
	OTU6042	D05M_D12M	M7 (6)	M7 (16)	4	-1.21988	0	Peripherals	Proteobacteria	Gammaproteobacteria	Vibrionales	Vibrionaceae	Vibrio
<0.001	OTU8822	D05M_D21M	M4 (14)	M2 (62)	9	-0.393398	0	Peripherals	Acidobacteriota	Blastocatellia	Blastocatellales	Blastocatellaceae	Blastocatella
	OTU5570	D05M_D21M	M4 (14)	M2 (62)	9	0.524531	0.611111	Peripherals	Actinobacteriota	Acidimicrobiia	Actinomarinales	norank_o_Actinomarinales	norank_f_norank_o_Actinomarinales
	OTU5128	D05M_D21M	M4 (14)	M2 (62)	9	1.44246	0.5	Peripherals	Actinobacteriota	Acidimicrobiia	Microtrichales	Ilumatobacteraceae	Ilumatobacter
	OTU5765	D05M_D21M	M4 (14)	M2 (62)	9	-0.393398	0.5	Peripherals	Actinobacteriota	Acidimicrobiia	Microtrichales	Ilumatobacteraceae	Ilumatobacter
	OTU3992	D05M_D21M	M4 (14)	M2 (62)	9	-0.393398	0.743802	Connectors	Bacteroidota	Bacteroidia	Flavobacteriales	Flavobacteriaceae	Robiginitalea
	OTU1425	D05M_D21M	M4 (14)	M2 (62)	9	-0.393398	0	Peripherals	Chloroflexi	KD4-96	norank_c_KD4-96	norank_o_norank_c_KD4-96	norank_f_norank_o_norank_c_KD4-96
	OTU6602	D05M_D21M	M4 (14)	M2 (62)	9	0.524531	0	Peripherals	Chloroflexi	KD4-96	norank_c_KD4-96	norank_o_norank_c_KD4-96	norank_f_norank_o_norank_c_KD4-96
	OTU7976	D05M_D21M	M4 (14)	M2 (62)	9	1.44246	0	Peripherals	Chloroflexi	KD4-96	norank_c_KD4-96	norank_o_norank_c_KD4-96	norank_f_norank_o_norank_c_KD4-96
	OTU1452	D05M_D21M	M4 (14)	M2 (62)	9	-1.31133	0	Peripherals	Patescibacteria	Saccharimonadia	Saccharimonadales	norank_o_Saccharimonadales	norank_f_norank_o_Saccharimonadales
<0.001	OTU1108	D05M_D21M	M7 (6)	M6 (7)	3	0.9759	0	Peripherals	Proteobacteria	Gammaproteobacteria	Vibrionales	Vibrionaceae	Photobacterium
	OTU1345	D05M_D21M	M7 (6)	M6 (7)	3	0.9759	0	Peripherals	Proteobacteria	Gammaproteobacteria	Vibrionales	Vibrionaceae	Photobacterium
	OTU3638	D05M_D21M	M7 (6)	M6 (7)	3	0.243975	0	Peripherals	Proteobacteria	Gammaproteobacteria	Vibrionales	Vibrionaceae	Photobacterium
<0.001	OTU8195	D05M_D30M	M1 (38)	M1 (32)	18	-0.65258	0.375	Peripherals	Actinobacteriota	Acidimicrobiia	Actinomarinales	norank_o_Actinomarinales	norank_f_norank_o_Actinomarinales
	OTU8275	D05M_D30M	M1 (38)	M1 (32)	18	0.425596	0.21875	Peripherals	Actinobacteriota	Acidimicrobiia	Actinomarinales	norank_o_Actinomarinales	norank_f_norank_o_Actinomarinales
	OTU8490	D05M_D30M	M1 (38)	M1 (32)	18	-0.65258	0	Peripherals	Actinobacteriota	Acidimicrobiia	Actinomarinales	norank_o_Actinomarinales	norank_f_norank_o_Actinomarinales
	OTU8657	D05M_D30M	M1 (38)	M1 (32)	18	0.425596	0.21875	Peripherals	Actinobacteriota	Acidimicrobiia	Actinomarinales	norank_o_Actinomarinales	norank_f_norank_o_Actinomarinales
	OTU455	D05M_D30M	M1 (38)	M1 (32)	18	1.50377	0.574074	Peripherals	Bacteroidota	Bacteroidia	Flavobacteriales	Flavobacteriaceae	Arcticiflavibacter
	OTU7471	D05M_D30M	M1 (38)	M1 (32)	18	0.69514	0.527778	Peripherals	Bacteroidota	Bacteroidia	Flavobacteriales	Flavobacteriaceae	Arcticiflavibacter
	OTU7083	D05M_D30M	M1 (38)	M1 (32)	18	-0.383036	0	Peripherals	Bacteroidota	Bacteroidia	Flavobacteriales	Flavobacteriaceae	Maribacter
	OTU4132	D05M_D30M	M1 (38)	M1 (32)	18	0.964684	0.5	Peripherals	Bacteroidota	Bacteroidia	Flavobacteriales	Flavobacteriaceae	Muriicola
	OTU442	D05M_D30M	M1 (38)	M1 (32)	18	1.23423	0.539062	Peripherals	Bacteroidota	Bacteroidia	Flavobacteriales	Flavobacteriaceae	Muriicola
	OTU2442	D05M_D30M	M1 (38)	M1 (32)	18	-1.19167	0	Peripherals	Bacteroidota	Ignavibacteria	Ignavibacteriales	PHOS-HE36	norank_f_PHOS-HE36
	OTU1621	D05M_D30M	M1 (38)	M1 (32)	18	-1.19167	0	Peripherals	Bacteroidota	Rhodothermia	Rhodothermales	Rhodothermaceae	norank_f_Rhodothermaceae
	OTU994	D05M_D30M	M1 (38)	M1 (32)	18	-1.19167	0	Peripherals	Bdellovibrionota	Bdellovibrionia	Bdellovibrionales	Bdellovibrionaceae	OM27_clade
	OTU1936	D05M_D30M	M1 (38)	M1 (32)	18	1.50377	0.272189	Peripherals	Desulfobacterota	Desulfobacteria	Desulfobacterales	Desulfosarcinaceae	Sva0081_sediment_group
	OTU1605	D05M_D30M	M1 (38)	M1 (32)	18	0.156052	0	Peripherals	Myxococcota	Polyangia	Polyangiales	Sandaracinaceae	norank_f_Sandaracinaceae
	OTU1508	D05M_D30M	M1 (38)	M1 (32)	18	-1.19167	0	Peripherals	Proteobacteria	Gammaproteobacteria	Steroidobacterales	Woeseiaceae	Woeseia
	OTU2283	D05M_D30M	M1 (38)	M1 (32)	18	0.69514	0.197531	Peripherals	Proteobacteria	Gammaproteobacteria	Steroidobacterales	Woeseiaceae	Woeseia
	OTU3987	D05M_D30M	M1 (38)	M1 (32)	18	-0.383036	0	Peripherals	Proteobacteria	Gammaproteobacteria	Steroidobacterales	Woeseiaceae	Woeseia
	OTU5455	D05M_D30M	M1 (38)	M1 (32)	18	-0.383036	0	Peripherals	Proteobacteria	Gammaproteobacteria	Steroidobacterales	Woeseiaceae	Woeseia
<0.001	OTU1108	D05M_D30M	M7 (6)	M6 (11)	4	0.9759	0	Peripherals	Proteobacteria	Gammaproteobacteria	Vibrionales	Vibrionaceae	Photobacterium
	OTU1345	D05M_D30M	M7 (6)	M6 (11)	4	0.9759	0	Peripherals	Proteobacteria	Gammaproteobacteria	Vibrionales	Vibrionaceae	Photobacterium
	OTU3638	D05M_D30M	M7 (6)	M6 (11)	4	0.243975	0	Peripherals	Proteobacteria	Gammaproteobacteria	Vibrionales	Vibrionaceae	Photobacterium
	OTU6042	D05M_D30M	M7 (6)	M6 (11)	4	-1.21988	0	Peripherals	Proteobacteria	Gammaproteobacteria	Vibrionales	Vibrionaceae	Vibrio
<0.001	OTU110	D05M_D30M	M5 (8)	M7 (6)	5	0.241523	0	Peripherals	Proteobacteria	Gammaproteobacteria	Vibrionales	Vibrionaceae	Vibrio
	OTU2179	D05M_D30M	M5 (8)	M7 (6)	5	1.20761	0	Peripherals	Proteobacteria	Gammaproteobacteria	Vibrionales	Vibrionaceae	Vibrio
	OTU2198	D05M_D30M	M5 (8)	M7 (6)	5	0.241523	0	Peripherals	Proteobacteria	Gammaproteobacteria	Vibrionales	Vibrionaceae	Vibrio
	OTU2274	D05M_D30M	M5 (8)	M7 (6)	5	1.20761	0	Peripherals	Proteobacteria	Gammaproteobacteria	Vibrionales	Vibrionaceae	Vibrio
	OTU8418	D05M_D30M	M5 (8)	M7 (6)	5	-0.724569	0	Peripherals	Proteobacteria	Gammaproteobacteria	Vibrionales	Vibrionaceae	Vibrio
<0.01	OTU4848	D12C_D12M	M2 (109)	M2 (44)	21	-0.113387	0.197531	Peripherals	Acidobacteriota	Thermoanaerobaculia	Thermoanaerobaculales	Thermoanaerobaculaceae	Subgroup_23
	OTU8275	D12C_D12M	M2 (109)	M2 (44)	21	-0.438627	0	Peripherals	Actinobacteriota	Acidimicrobiia	Actinomarinales	norank_o_Actinomarinales	norank_f_norank_o_Actinomarinales
	OTU8657	D12C_D12M	M2 (109)	M2 (44)	21	0.428681	0.304688	Peripherals	Actinobacteriota	Acidimicrobiia	Actinomarinales	norank_o_Actinomarinales	norank_f_norank_o_Actinomarinales
	OTU8804	D12C_D12M	M2 (109)	M2 (44)	21	0.537094	0.21875	Peripherals	Actinobacteriota	Acidimicrobiia	Actinomarinales	norank_o_Actinomarinales	norank_f_norank_o_Actinomarinales
	OTU7644	D12C_D12M	M2 (109)	M2 (44)	21	0.10344	0.165289	Peripherals	Actinobacteriota	Acidimicrobiia	Microtrichales	Microtrichaceae	norank_f_Microtrichaceae
	OTU1898	D12C_D12M	M2 (109)	M2 (44)	21	-0.763867	0	Peripherals	Bacteroidota	Bacteroidia	Chitinophagales	Saprospiraceae	Lewinella
	OTU2396	D12C_D12M	M2 (109)	M2 (44)	21	-0.872281	0	Peripherals	Bacteroidota	Bacteroidia	Chitinophagales	Saprospiraceae	norank_f_Saprospiraceae
	OTU6880	D12C_D12M	M2 (109)	M2 (44)	21	-0.330213	0.244898	Peripherals	Bacteroidota	Bacteroidia	Flavobacteriales	Flavobacteriaceae	Aquibacter
	OTU7744	D12C_D12M	M2 (109)	M2 (44)	21	1.62123	0.244898	Peripherals	Bacteroidota	Bacteroidia	Flavobacteriales	Flavobacteriaceae	Aquibacter
	OTU7083	D12C_D12M	M2 (109)	M2 (44)	21	3.89791	0.232988	Module hubs	Bacteroidota	Bacteroidia	Flavobacteriales	Flavobacteriaceae	Maribacter
	OTU4132	D12C_D12M	M2 (109)	M2 (44)	21	1.51282	0.382934	Peripherals	Bacteroidota	Bacteroidia	Flavobacteriales	Flavobacteriaceae	Muriicola
	OTU4412	D12C_D12M	M2 (109)	M2 (44)	21	-0.330213	0.244898	Peripherals	Bacteroidota	Bacteroidia	Flavobacteriales	Flavobacteriaceae	Zeaxanthinibacter
	OTU1621	D12C_D12M	M2 (109)	M2 (44)	21	-0.655454	0	Peripherals	Bacteroidota	Rhodothermia	Rhodothermales	Rhodothermaceae	norank_f_Rhodothermaceae
	OTU1119	D12C_D12M	M2 (109)	M2 (44)	21	-0.113387	0.197531	Peripherals	Desulfobacterota	Desulfobacteria	Desulfobacterales	Desulfosarcinaceae	Sva0081_sediment_group
	OTU4665	D12C_D12M	M2 (109)	M2 (44)	21	-0.872281	0	Peripherals	Gemmatimonadota	PAUC43f_marine_benthigroup	norank_c_PAUC43f_marine_benthic_group	norank_o_norank_c_PAUC43marine_benthic_group	norank_f_norank_o_norank_c_PAUC43f_marine_benthic_group
	OTU1452	D12C_D12M	M2 (109)	M2 (44)	21	0.10344	0.165289	Peripherals	Patescibacteria	Saccharimonadia	Saccharimonadales	norank_o_Saccharimonadales	norank_f_norank_o_Saccharimonadales
	OTU8531	D12C_D12M	M2 (109)	M2 (44)	21	-0.872281	0	Peripherals	Proteobacteria	Alphaproteobacteria	Rhizobiales	Rhizobiaceae	unclassified_f_Rhizobiaceae
	OTU1321	D12C_D12M	M2 (109)	M2 (44)	21	-0.438627	0	Peripherals	Proteobacteria	Gammaproteobacteria	Gammaproteobacteria_Incertae_Sedis	unclassified_o_Gammaproteobacteria_Incertae_Sedis	norank_f_unclassified
	OTU5653	D12C_D12M	M2 (109)	M2 (44)	21	4.00632	0.273719	Module hubs	Proteobacteria	Gammaproteobacteria	Steroidobacterales	Woeseiaceae	Woeseia
	OTU8876	D12C_D12M	M2 (109)	M2 (44)	21	1.94647	0.297521	Peripherals	Proteobacteria	Gammaproteobacteria	Steroidobacterales	Woeseiaceae	Woeseia
	OTU8446	D12C_D12M	M2 (109)	M2 (44)	21	-0.655454	0	Peripherals	Spirochaetota	Spirochaetia	Spirochaetales	Spirochaetaceae	Spirochaeta_2
<0.001	OTU4394	D12C_D21C	M3 (82)	M1 (76)	34	-0.206711	1.11022e-16	Peripherals	Bacteroidota	Bacteroidia	Bacteroidales	Bacteroidetes_BD2-2	norank_f_Bacteroidetes_BD2-2
	OTU8085	D12C_D21C	M3 (82)	M1 (76)	34	0.167193	0.484429	Peripherals	Bacteroidota	Bacteroidia	Bacteroidales	Bacteroidetes_BD2-2	norank_f_Bacteroidetes_BD2-2
	OTU4759	D12C_D21C	M3 (82)	M1 (76)	34	2.03671	0	Peripherals	Bacteroidota	Bacteroidia	Marinilabiliales	Marinifilaceae	Marinifilum
	OTU4812	D12C_D21C	M3 (82)	M1 (76)	34	2.53525	0.120708	Module hubs	Bacteroidota	Bacteroidia	Marinilabiliales	Marinifilaceae	Marinifilum
	OTU8285	D12C_D21C	M3 (82)	M1 (76)	34	0.167193	0.48	Peripherals	Bacteroidota	Bacteroidia	Marinilabiliales	Marinifilaceae	Marinifilum
	OTU2765	D12C_D21C	M3 (82)	M1 (76)	34	-0.331346	0	Peripherals	Bacteroidota	Bacteroidia	Marinilabiliales	Marinilabiliaceae	norank_f_Marinilabiliaceae
	OTU6609	D12C_D21C	M3 (82)	M1 (76)	34	0.915001	0	Peripherals	Bacteroidota	Bacteroidia	Marinilabiliales	Marinilabiliaceae	norank_f_Marinilabiliaceae
	OTU8538	D12C_D21C	M3 (82)	M1 (76)	34	0.0425582	0.18	Peripherals	Bacteroidota	Bacteroidia	Marinilabiliales	Marinilabiliaceae	norank_f_Marinilabiliaceae
	OTU7900	D12C_D21C	M3 (82)	M1 (76)	34	0.0425582	0	Peripherals	Bacteroidota	Bacteroidia	Sphingobacteriales	unclassified_o_Sphingobacteriales	unclassified_o_Sphingobacteriales
	OTU4774	D12C_D21C	M3 (82)	M1 (76)	34	-0.206711	1.11022e-16	Peripherals	Bacteroidota	Bacteroidia	unclassified_c_Bacteroidia	unclassified_c_Bacteroidia	unclassified_c_Bacteroidia
	OTU6750	D12C_D21C	M3 (82)	M1 (76)	34	-0.331346	0	Peripherals	Bacteroidota	Bacteroidia	unclassified_c_Bacteroidia	unclassified_c_Bacteroidia	unclassified_c_Bacteroidia
	OTU5475	D12C_D21C	M3 (82)	M1 (76)	34	0.416462	0	Peripherals	Cloacimonadota	Cloacimonadia	Cloacimonadales	MSBL8	norank_f_MSBL8
	OTU4670	D12C_D21C	M3 (82)	M1 (76)	34	-0.954519	0	Peripherals	Desulfobacterota	Desulfobacteria	Desulfobacterales	Desulfobacteraceae	Desulfobacter
	OTU4758	D12C_D21C	M3 (82)	M1 (76)	34	-0.206711	0.604444	Peripherals	Desulfobacterota	Desulfobacteria	Desulfobacterales	Desulfobacteraceae	Desulfobacter
	OTU3135	D12C_D21C	M3 (82)	M1 (76)	34	-0.0820765	0	Peripherals	Desulfobacterota	Desulfobulbia	Desulfobulbales	Desulfobulbaceae	Desulfobulbus
	OTU4187	D12C_D21C	M3 (82)	M1 (76)	34	3.28306	0.103725	Module hubs	Desulfobacterota	Desulfobulbia	Desulfobulbales	Desulfobulbaceae	Desulfobulbus
	OTU4613	D12C_D21C	M3 (82)	M1 (76)	34	0.167193	0.165289	Peripherals	Desulfobacterota	Desulfobulbia	Desulfobulbales	Desulfobulbaceae	Desulfobulbus
	OTU4691	D12C_D21C	M3 (82)	M1 (76)	34	0.291827	0	Peripherals	Desulfobacterota	Desulfobulbia	Desulfobulbales	Desulfobulbaceae	Desulfobulbus
	OTU4695	D12C_D21C	M3 (82)	M1 (76)	34	0.167193	0.444444	Peripherals	Desulfobacterota	Desulfobulbia	Desulfobulbales	Desulfobulbaceae	Desulfobulbus
	OTU4846	D12C_D21C	M3 (82)	M1 (76)	34	0.915001	0	Peripherals	Desulfobacterota	Desulfovibrionia	Desulfovibrionales	Desulfovibrionaceae	Halodesulfovibrio
	OTU6055	D12C_D21C	M3 (82)	M1 (76)	34	-0.206711	1.11022e-16	Peripherals	Firmicutes	Bacilli	Izemoplasmatales	Izemoplasmataceae	Izimaplasma
	OTU6749	D12C_D21C	M3 (82)	M1 (76)	34	1.78744	0	Peripherals	Firmicutes	Bacilli	Izemoplasmatales	Izemoplasmataceae	Izimaplasma
	OTU4436	D12C_D21C	M3 (82)	M1 (76)	34	0.291827	0	Peripherals	Firmicutes	Bacilli	Izemoplasmatales	Izemoplasmataceae	norank_f_Izemoplasmataceae
	OTU3524	D12C_D21C	M3 (82)	M1 (76)	34	-0.206711	0.345679	Peripherals	Firmicutes	Bacilli	Lactobacillales	Carnobacteriaceae	Trichococcus
	OTU4553	D12C_D21C	M3 (82)	M1 (76)	34	0.416462	0.398438	Peripherals	Firmicutes	Clostridia	Clostridia_vadinBB60_group	norank_o_Clostridia_vadinBB60_group	norank_f_norank_o_Clostridia_vadinBB60_group
	OTU6769	D12C_D21C	M3 (82)	M1 (76)	34	0.0425582	0.402778	Peripherals	Firmicutes	Clostridia	Oscillospirales	Ethanoligenenaceae	Acetanaerobacterium
	OTU8067	D12C_D21C	M3 (82)	M1 (76)	34	-0.70525	0	Peripherals	Firmicutes	Clostridia	Peptococcales	Peptococcaceae	norank_f_Peptococcaceae
	OTU4767	D12C_D21C	M3 (82)	M1 (76)	34	-0.0820765	0	Peripherals	Firmicutes	Clostridia	Peptostreptococcales-Tissierellales	Anaerovoracaceae	norank_f_Anaerovoracaceae
	OTU2872	D12C_D21C	M3 (82)	M1 (76)	34	-0.45598	0	Peripherals	Patescibacteria	Gracilibacteria	JGI_0000069-P22	norank_o_JGI_0000069-P22	norank_f_norank_o_JGI_0000069-P22
	OTU8418	D12C_D21C	M3 (82)	M1 (76)	34	-0.331346	0	Peripherals	Proteobacteria	Gammaproteobacteria	Vibrionales	Vibrionaceae	Vibrio
	OTU2835	D12C_D21C	M3 (82)	M1 (76)	34	-0.331346	0	Peripherals	Spirochaetota	MVP-15	norank_c_MVP-15	norank_o_norank_c_MVP-15	norank_f_norank_o_norank_c_MVP-15
	OTU3062	D12C_D21C	M3 (82)	M1 (76)	34	-0.45598	0.277778	Peripherals	Spirochaetota	Spirochaetia	Spirochaetales	Spirochaetaceae	Sediminispirochaeta
	OTU4397	D12C_D21C	M3 (82)	M1 (76)	34	0.0425582	0	Peripherals	Spirochaetota	Spirochaetia	Spirochaetales	Spirochaetaceae	Sediminispirochaeta
	OTU6520	D12C_D21C	M3 (82)	M1 (76)	34	-0.954519	0	Peripherals	Synergistota	Synergistia	Synergistales	Synergistaceae	unclassified_f_Synergistaceae
<0.001	OTU4848	D12C_D21C	M2 (109)	M2 (73)	47	-0.113387	0.197531	Peripherals	Acidobacteriota	Thermoanaerobaculia	Thermoanaerobaculales	Thermoanaerobaculaceae	Subgroup_23
	OTU4838	D12C_D21C	M2 (109)	M2 (73)	47	0.10344	0.277778	Peripherals	Actinobacteriota	Acidimicrobiia	Actinomarinales	norank_o_Actinomarinales	norank_f_norank_o_Actinomarinales
	OTU5570	D12C_D21C	M2 (109)	M2 (73)	47	-0.2218	0.37037	Peripherals	Actinobacteriota	Acidimicrobiia	Actinomarinales	norank_o_Actinomarinales	norank_f_norank_o_Actinomarinales
	OTU5783	D12C_D21C	M2 (109)	M2 (73)	47	0.645508	0	Peripherals	Actinobacteriota	Acidimicrobiia	Actinomarinales	norank_o_Actinomarinales	norank_f_norank_o_Actinomarinales
	OTU6680	D12C_D21C	M2 (109)	M2 (73)	47	0.537094	0.290657	Peripherals	Actinobacteriota	Acidimicrobiia	Actinomarinales	norank_o_Actinomarinales	norank_f_norank_o_Actinomarinales
	OTU7092	D12C_D21C	M2 (109)	M2 (73)	47	-0.438627	0	Peripherals	Actinobacteriota	Acidimicrobiia	Actinomarinales	norank_o_Actinomarinales	norank_f_norank_o_Actinomarinales
	OTU791	D12C_D21C	M2 (109)	M2 (73)	47	-0.438627	0	Peripherals	Actinobacteriota	Acidimicrobiia	Actinomarinales	norank_o_Actinomarinales	norank_f_norank_o_Actinomarinales
	OTU8195	D12C_D21C	M2 (109)	M2 (73)	47	-0.330213	0.244898	Peripherals	Actinobacteriota	Acidimicrobiia	Actinomarinales	norank_o_Actinomarinales	norank_f_norank_o_Actinomarinales
	OTU8275	D12C_D21C	M2 (109)	M2 (73)	47	-0.438627	0	Peripherals	Actinobacteriota	Acidimicrobiia	Actinomarinales	norank_o_Actinomarinales	norank_f_norank_o_Actinomarinales
	OTU8318	D12C_D21C	M2 (109)	M2 (73)	47	-0.872281	0	Peripherals	Actinobacteriota	Acidimicrobiia	Actinomarinales	norank_o_Actinomarinales	norank_f_norank_o_Actinomarinales
	OTU8657	D12C_D21C	M2 (109)	M2 (73)	47	0.428681	0.304688	Peripherals	Actinobacteriota	Acidimicrobiia	Actinomarinales	norank_o_Actinomarinales	norank_f_norank_o_Actinomarinales
	OTU8678	D12C_D21C	M2 (109)	M2 (73)	47	0.320267	0	Peripherals	Actinobacteriota	Acidimicrobiia	Actinomarinales	norank_o_Actinomarinales	norank_f_norank_o_Actinomarinales
	OTU8804	D12C_D21C	M2 (109)	M2 (73)	47	0.537094	0.21875	Peripherals	Actinobacteriota	Acidimicrobiia	Actinomarinales	norank_o_Actinomarinales	norank_f_norank_o_Actinomarinales
	OTU2506	D12C_D21C	M2 (109)	M2 (73)	47	0.862335	0.30839	Peripherals	Actinobacteriota	Acidimicrobiia	Microtrichales	Ilumatobacteraceae	Ilumatobacter
	OTU8055	D12C_D21C	M2 (109)	M2 (73)	47	-0.00497309	0.18	Peripherals	Actinobacteriota	Acidimicrobiia	Microtrichales	Ilumatobacteraceae	Ilumatobacter
	OTU7644	D12C_D21C	M2 (109)	M2 (73)	47	0.10344	0.165289	Peripherals	Actinobacteriota	Acidimicrobiia	Microtrichales	Microtrichaceae	norank_f_Microtrichaceae
	OTU2536	D12C_D21C	M2 (109)	M2 (73)	47	-0.54704	0	Peripherals	Actinobacteriota	Acidimicrobiia	Microtrichales	Microtrichaceae	Sva0996_marine_group
	OTU5528	D12C_D21C	M2 (109)	M2 (73)	47	-0.113387	0	Peripherals	Actinobacteriota	Acidimicrobiia	Microtrichales	Microtrichaceae	Sva0996_marine_group
	OTU5576	D12C_D21C	M2 (109)	M2 (73)	47	0.10344	0.165289	Peripherals	Actinobacteriota	Acidimicrobiia	Microtrichales	norank_o_Microtrichales	norank_f_norank_o_Microtrichales
	OTU1898	D12C_D21C	M2 (109)	M2 (73)	47	-0.763867	0	Peripherals	Bacteroidota	Bacteroidia	Chitinophagales	Saprospiraceae	Lewinella
	OTU3806	D12C_D21C	M2 (109)	M2 (73)	47	2.59695	0.28875	Module hubs	Bacteroidota	Bacteroidia	Flavobacteriales	Flavobacteriaceae	Arcticiflavibacter
	OTU455	D12C_D21C	M2 (109)	M2 (73)	47	3.89791	0.283265	Module hubs	Bacteroidota	Bacteroidia	Flavobacteriales	Flavobacteriaceae	Arcticiflavibacter
	OTU7083	D12C_D21C	M2 (109)	M2 (73)	47	3.89791	0.232988	Module hubs	Bacteroidota	Bacteroidia	Flavobacteriales	Flavobacteriaceae	Maribacter
	OTU4762	D12C_D21C	M2 (109)	M2 (73)	47	0.970748	0.18	Peripherals	Bacteroidota	Bacteroidia	Flavobacteriales	Flavobacteriaceae	Muricauda
	OTU4132	D12C_D21C	M2 (109)	M2 (73)	47	1.51282	0.382934	Peripherals	Bacteroidota	Bacteroidia	Flavobacteriales	Flavobacteriaceae	Muriicola
	OTU442	D12C_D21C	M2 (109)	M2 (73)	47	2.27171	0.306793	Peripherals	Bacteroidota	Bacteroidia	Flavobacteriales	Flavobacteriaceae	Muriicola
	OTU3992	D12C_D21C	M2 (109)	M2 (73)	47	0.970748	0.340265	Peripherals	Bacteroidota	Bacteroidia	Flavobacteriales	Flavobacteriaceae	Robiginitalea
	OTU896	D12C_D21C	M2 (109)	M2 (73)	47	-0.655454	0.375	Peripherals	Bacteroidota	Bacteroidia	Flavobacteriales	Flavobacteriaceae	unclassified_f_Flavobacteriaceae
	OTU7440	D12C_D21C	M2 (109)	M2 (73)	47	1.51282	0.252401	Peripherals	Bacteroidota	Bacteroidia	Flavobacteriales	Flavobacteriaceae	Winogradskyella
	OTU4412	D12C_D21C	M2 (109)	M2 (73)	47	-0.330213	0.244898	Peripherals	Bacteroidota	Bacteroidia	Flavobacteriales	Flavobacteriaceae	Zeaxanthinibacter
	OTU2715	D12C_D21C	M2 (109)	M2 (73)	47	-0.438627	0	Peripherals	Chloroflexi	Anaerolineae	Anaerolineales	Anaerolineaceae	norank_f_Anaerolineaceae
	OTU6898	D12C_D21C	M2 (109)	M2 (73)	47	-0.330213	0	Peripherals	Cyanobacteria	Cyanobacteriia	Chloroplast	norank_o_Chloroplast	norank_f_norank_o_Chloroplast
	OTU4665	D12C_D21C	M2 (109)	M2 (73)	47	-0.872281	0	Peripherals	Gemmatimonadota	PAUC43f_marine_benthigroup	norank_c_PAUC43f_marine_benthic_group	norank_o_norank_c_PAUC43marine_benthic_group	norank_f_norank_o_norank_c_PAUC43f_marine_benthic_group
	OTU1605	D12C_D21C	M2 (109)	M2 (73)	47	2.1633	0.250865	Peripherals	Myxococcota	Polyangia	Polyangiales	Sandaracinaceae	norank_f_Sandaracinaceae
	OTU8531	D12C_D21C	M2 (109)	M2 (73)	47	-0.872281	0	Peripherals	Proteobacteria	Alphaproteobacteria	Rhizobiales	Rhizobiaceae	unclassified_f_Rhizobiaceae
	OTU5465	D12C_D21C	M2 (109)	M2 (73)	47	1.62123	0.285375	Peripherals	Proteobacteria	Alphaproteobacteria	Rhodobacterales	Rhodobacteraceae	Boseongicola
	OTU6870	D12C_D21C	M2 (109)	M2 (73)	47	-0.438627	0	Peripherals	Proteobacteria	Alphaproteobacteria	Rhodobacterales	Rhodobacteraceae	unclassified_f_Rhodobacteraceae
	OTU7424	D12C_D21C	M2 (109)	M2 (73)	47	-0.872281	0	Peripherals	Proteobacteria	Alphaproteobacteria	Rhodobacterales	Rhodobacteraceae	unclassified_f_Rhodobacteraceae
	OTU6841	D12C_D21C	M2 (109)	M2 (73)	47	1.83806	0.231111	Peripherals	Proteobacteria	Alphaproteobacteria	Rhodobacterales	Rhodobacteraceae	Yoonia-Loktanella
	OTU4282	D12C_D21C	M2 (109)	M2 (73)	47	-0.763867	0	Peripherals	Proteobacteria	Gammaproteobacteria	B2M28	norank_o_B2M28	norank_f_norank_o_B2M28
	OTU6816	D12C_D21C	M2 (109)	M2 (73)	47	0.320267	0.32	Peripherals	Proteobacteria	Gammaproteobacteria	B2M28	norank_o_B2M28	norank_f_norank_o_B2M28
	OTU3067	D12C_D21C	M2 (109)	M2 (73)	47	-0.763867	0	Peripherals	Proteobacteria	Gammaproteobacteria	Ectothiorhodospirales	Ectothiorhodospiraceae	Thiogranum
	OTU8342	D12C_D21C	M2 (109)	M2 (73)	47	-0.00497309	0	Peripherals	Proteobacteria	Gammaproteobacteria	Ectothiorhodospirales	Thioalkalispiraceae	Thiohalophilus
	OTU4803	D12C_D21C	M2 (109)	M2 (73)	47	0.10344	0.378698	Peripherals	Proteobacteria	Gammaproteobacteria	Gammaproteobacteria_Incertae_Sedis	unclassified_o_Gammaproteobacteria_Incertae_Sedis	norank_f_unclassified
	OTU5653	D12C_D21C	M2 (109)	M2 (73)	47	4.00632	0.273719	Module hubs	Proteobacteria	Gammaproteobacteria	Steroidobacterales	Woeseiaceae	Woeseia
	OTU8876	D12C_D21C	M2 (109)	M2 (73)	47	1.94647	0.297521	Peripherals	Proteobacteria	Gammaproteobacteria	Steroidobacterales	Woeseiaceae	Woeseia
	OTU6594	D12C_D21C	M2 (109)	M2 (73)	47	0.211854	0.336735	Peripherals	Proteobacteria	Gammaproteobacteria	unclassified_c_Gammaproteobacteria	unclassified_c_Gammaproteobacteria	unclassified_c_Gammaproteobacteria
<0.001	OTU3968	D12C_D30C	M2 (109)	M3 (68)	32	-0.2218	1.11022e-16	Peripherals	Actinobacteriota	Acidimicrobiia	Actinomarinales	norank_o_Actinomarinales	norank_f_norank_o_Actinomarinales
	OTU4838	D12C_D30C	M2 (109)	M3 (68)	32	0.10344	0.277778	Peripherals	Actinobacteriota	Acidimicrobiia	Actinomarinales	norank_o_Actinomarinales	norank_f_norank_o_Actinomarinales
	OTU5783	D12C_D30C	M2 (109)	M3 (68)	32	0.645508	0	Peripherals	Actinobacteriota	Acidimicrobiia	Actinomarinales	norank_o_Actinomarinales	norank_f_norank_o_Actinomarinales
	OTU6680	D12C_D30C	M2 (109)	M3 (68)	32	0.537094	0.290657	Peripherals	Actinobacteriota	Acidimicrobiia	Actinomarinales	norank_o_Actinomarinales	norank_f_norank_o_Actinomarinales
	OTU8275	D12C_D30C	M2 (109)	M3 (68)	32	-0.438627	0	Peripherals	Actinobacteriota	Acidimicrobiia	Actinomarinales	norank_o_Actinomarinales	norank_f_norank_o_Actinomarinales
	OTU8657	D12C_D30C	M2 (109)	M3 (68)	32	0.428681	0.304688	Peripherals	Actinobacteriota	Acidimicrobiia	Actinomarinales	norank_o_Actinomarinales	norank_f_norank_o_Actinomarinales
	OTU8678	D12C_D30C	M2 (109)	M3 (68)	32	0.320267	0	Peripherals	Actinobacteriota	Acidimicrobiia	Actinomarinales	norank_o_Actinomarinales	norank_f_norank_o_Actinomarinales
	OTU8804	D12C_D30C	M2 (109)	M3 (68)	32	0.537094	0.21875	Peripherals	Actinobacteriota	Acidimicrobiia	Actinomarinales	norank_o_Actinomarinales	norank_f_norank_o_Actinomarinales
	OTU4815	D12C_D30C	M2 (109)	M3 (68)	32	0.320267	0.142012	Peripherals	Actinobacteriota	Acidimicrobiia	Microtrichales	Microtrichaceae	norank_f_Microtrichaceae
	OTU7644	D12C_D30C	M2 (109)	M3 (68)	32	0.10344	0.165289	Peripherals	Actinobacteriota	Acidimicrobiia	Microtrichales	Microtrichaceae	norank_f_Microtrichaceae
	OTU7744	D12C_D30C	M2 (109)	M3 (68)	32	1.62123	0.244898	Peripherals	Bacteroidota	Bacteroidia	Flavobacteriales	Flavobacteriaceae	Aquibacter
	OTU3806	D12C_D30C	M2 (109)	M3 (68)	32	2.59695	0.28875	Module hubs	Bacteroidota	Bacteroidia	Flavobacteriales	Flavobacteriaceae	Arcticiflavibacter
	OTU455	D12C_D30C	M2 (109)	M3 (68)	32	3.89791	0.283265	Module hubs	Bacteroidota	Bacteroidia	Flavobacteriales	Flavobacteriaceae	Arcticiflavibacter
	OTU7083	D12C_D30C	M2 (109)	M3 (68)	32	3.89791	0.232988	Module hubs	Bacteroidota	Bacteroidia	Flavobacteriales	Flavobacteriaceae	Maribacter
	OTU4132	D12C_D30C	M2 (109)	M3 (68)	32	1.51282	0.382934	Peripherals	Bacteroidota	Bacteroidia	Flavobacteriales	Flavobacteriaceae	Muriicola
	OTU442	D12C_D30C	M2 (109)	M3 (68)	32	2.27171	0.306793	Peripherals	Bacteroidota	Bacteroidia	Flavobacteriales	Flavobacteriaceae	Muriicola
	OTU3992	D12C_D30C	M2 (109)	M3 (68)	32	0.970748	0.340265	Peripherals	Bacteroidota	Bacteroidia	Flavobacteriales	Flavobacteriaceae	Robiginitalea
	OTU6543	D12C_D30C	M2 (109)	M3 (68)	32	0.211854	0.429688	Peripherals	Bacteroidota	Bacteroidia	Flavobacteriales	Flavobacteriaceae	Ulvibacter
	OTU6403	D12C_D30C	M2 (109)	M3 (68)	32	0.10344	0.539062	Peripherals	Bacteroidota	Bacteroidia	Flavobacteriales	Flavobacteriaceae	Winogradskyella
	OTU7440	D12C_D30C	M2 (109)	M3 (68)	32	1.51282	0.252401	Peripherals	Bacteroidota	Bacteroidia	Flavobacteriales	Flavobacteriaceae	Winogradskyella
	OTU530	D12C_D30C	M2 (109)	M3 (68)	32	-0.00497309	0	Peripherals	Desulfobacterota	Syntrophobacteria	Syntrophobacterales	norank_o_Syntrophobacterales	norank_f_norank_o_Syntrophobacterales
	OTU1605	D12C_D30C	M2 (109)	M3 (68)	32	2.1633	0.250865	Peripherals	Myxococcota	Polyangia	Polyangiales	Sandaracinaceae	norank_f_Sandaracinaceae
	OTU5465	D12C_D30C	M2 (109)	M3 (68)	32	1.62123	0.285375	Peripherals	Proteobacteria	Alphaproteobacteria	Rhodobacterales	Rhodobacteraceae	Boseongicola
	OTU7424	D12C_D30C	M2 (109)	M3 (68)	32	-0.872281	0	Peripherals	Proteobacteria	Alphaproteobacteria	Rhodobacterales	Rhodobacteraceae	unclassified_f_Rhodobacteraceae
	OTU8700	D12C_D30C	M2 (109)	M3 (68)	32	0.10344	0.438776	Peripherals	Proteobacteria	Alphaproteobacteria	Rhodobacterales	Rhodobacteraceae	unclassified_f_Rhodobacteraceae
	OTU6841	D12C_D30C	M2 (109)	M3 (68)	32	1.83806	0.231111	Peripherals	Proteobacteria	Alphaproteobacteria	Rhodobacterales	Rhodobacteraceae	Yoonia-Loktanella
	OTU5151	D12C_D30C	M2 (109)	M3 (68)	32	0.10344	0.277778	Peripherals	Proteobacteria	Gammaproteobacteria	BD7-8	norank_o_BD7-8	norank_f_norank_o_BD7-8
	OTU2771	D12C_D30C	M2 (109)	M3 (68)	32	-0.2218	0.21875	Peripherals	Proteobacteria	Gammaproteobacteria	Cellvibrionales	Halieaceae	Halioglobus
	OTU3067	D12C_D30C	M2 (109)	M3 (68)	32	-0.763867	0	Peripherals	Proteobacteria	Gammaproteobacteria	Ectothiorhodospirales	Ectothiorhodospiraceae	Thiogranum
	OTU5455	D12C_D30C	M2 (109)	M3 (68)	32	-0.113387	0.486111	Peripherals	Proteobacteria	Gammaproteobacteria	Steroidobacterales	Woeseiaceae	Woeseia
	OTU5653	D12C_D30C	M2 (109)	M3 (68)	32	4.00632	0.273719	Module hubs	Proteobacteria	Gammaproteobacteria	Steroidobacterales	Woeseiaceae	Woeseia
	OTU8876	D12C_D30C	M2 (109)	M3 (68)	32	1.94647	0.297521	Peripherals	Proteobacteria	Gammaproteobacteria	Steroidobacterales	Woeseiaceae	Woeseia
<0.01	OTU4394	D12C_D30C	M3 (82)	M5 (64)	23	-0.206711	1.11022e-16	Peripherals	Bacteroidota	Bacteroidia	Bacteroidales	Bacteroidetes_BD2-2	norank_f_Bacteroidetes_BD2-2
	OTU4759	D12C_D30C	M3 (82)	M5 (64)	23	2.03671	0	Peripherals	Bacteroidota	Bacteroidia	Marinilabiliales	Marinifilaceae	Marinifilum
	OTU4812	D12C_D30C	M3 (82)	M5 (64)	23	2.53525	0.120708	Module hubs	Bacteroidota	Bacteroidia	Marinilabiliales	Marinifilaceae	Marinifilum
	OTU8285	D12C_D30C	M3 (82)	M5 (64)	23	0.167193	0.48	Peripherals	Bacteroidota	Bacteroidia	Marinilabiliales	Marinifilaceae	Marinifilum
	OTU4209	D12C_D30C	M3 (82)	M5 (64)	23	-0.45598	0	Peripherals	Bacteroidota	Bacteroidia	Marinilabiliales	Marinifilaceae	norank_f_Marinifilaceae
	OTU6609	D12C_D30C	M3 (82)	M5 (64)	23	0.915001	0	Peripherals	Bacteroidota	Bacteroidia	Marinilabiliales	Marinilabiliaceae	norank_f_Marinilabiliaceae
	OTU4266	D12C_D30C	M3 (82)	M5 (64)	23	2.41062	1.11022e-16	Peripherals	Bacteroidota	Bacteroidia	Marinilabiliales	Prolixibacteraceae	Draconibacterium
	OTU4541	D12C_D30C	M3 (82)	M5 (64)	23	-0.70525	0	Peripherals	Bacteroidota	Bacteroidia	ML602M-17	norank_o_ML602M-17	norank_f_norank_o_ML602M-17
	OTU7900	D12C_D30C	M3 (82)	M5 (64)	23	0.0425582	0	Peripherals	Bacteroidota	Bacteroidia	Sphingobacteriales	unclassified_o_Sphingobacteriales	unclassified_o_Sphingobacteriales
	OTU3294	D12C_D30C	M3 (82)	M5 (64)	23	-0.580615	0	Peripherals	Cloacimonadota	Cloacimonadia	Cloacimonadales	MSBL8	norank_f_MSBL8
	OTU3354	D12C_D30C	M3 (82)	M5 (64)	23	-0.70525	0	Peripherals	Cloacimonadota	Cloacimonadia	Cloacimonadales	MSBL8	norank_f_MSBL8
	OTU4684	D12C_D30C	M3 (82)	M5 (64)	23	-0.829884	0	Peripherals	Desulfobacterota	Desulfobacteria	Desulfobacterales	Desulfobacteraceae	Desulfobacter
	OTU4758	D12C_D30C	M3 (82)	M5 (64)	23	-0.206711	0.604444	Peripherals	Desulfobacterota	Desulfobacteria	Desulfobacterales	Desulfobacteraceae	Desulfobacter
	OTU4788	D12C_D30C	M3 (82)	M5 (64)	23	-0.331346	0	Peripherals	Desulfobacterota	Desulfobacteria	Desulfobacterales	Desulfobacteraceae	Desulfobacter
	OTU4865	D12C_D30C	M3 (82)	M5 (64)	23	-0.0820765	0.197531	Peripherals	Desulfobacterota	Desulfobacteria	Desulfobacterales	Desulfobacteraceae	Desulfobacter
	OTU4505	D12C_D30C	M3 (82)	M5 (64)	23	-0.331346	0	Peripherals	Desulfobacterota	Desulfobacteria	Desulfobacterales	Desulfobacteraceae	Desulfobacterium
	OTU4187	D12C_D30C	M3 (82)	M5 (64)	23	3.28306	0.103725	Module hubs	Desulfobacterota	Desulfobulbia	Desulfobulbales	Desulfobulbaceae	Desulfobulbus
	OTU4659	D12C_D30C	M3 (82)	M5 (64)	23	3.03379	0.0570934	Module hubs	Desulfobacterota	Desulfobulbia	Desulfobulbales	Desulfobulbaceae	Desulfobulbus
	OTU4695	D12C_D30C	M3 (82)	M5 (64)	23	0.167193	0.444444	Peripherals	Desulfobacterota	Desulfobulbia	Desulfobulbales	Desulfobulbaceae	Desulfobulbus
	OTU4767	D12C_D30C	M3 (82)	M5 (64)	23	-0.0820765	0	Peripherals	Firmicutes	Clostridia	Peptostreptococcales-Tissierellales	Anaerovoracaceae	norank_f_Anaerovoracaceae
	OTU4851	D12C_D30C	M3 (82)	M5 (64)	23	-0.45598	0	Peripherals	Patescibacteria	ABY1	Candidatus_Falkowbacteria	norank_o_Candidatus_Falkowbacteria	norank_f_norank_o_Candidatus_Falkowbacteria
	OTU4397	D12C_D30C	M3 (82)	M5 (64)	23	0.0425582	0	Peripherals	Spirochaetota	Spirochaetia	Spirochaetales	Spirochaetaceae	Sediminispirochaeta
	OTU6520	D12C_D30C	M3 (82)	M5 (64)	23	-0.954519	0	Peripherals	Synergistota	Synergistia	Synergistales	Synergistaceae	unclassified_f_Synergistaceae
<0.001	OTU1108	D12M_D21M	M7 (16)	M6 (7)	4	1.083	0	Peripherals	Proteobacteria	Gammaproteobacteria	Vibrionales	Vibrionaceae	Photobacterium
	OTU1345	D12M_D21M	M7 (16)	M6 (7)	4	0.573353	0	Peripherals	Proteobacteria	Gammaproteobacteria	Vibrionales	Vibrionaceae	Photobacterium
	OTU3638	D12M_D21M	M7 (16)	M6 (7)	4	0.573353	0.277778	Peripherals	Proteobacteria	Gammaproteobacteria	Vibrionales	Vibrionaceae	Photobacterium
	OTU8583	D12M_D21M	M7 (16)	M6 (7)	4	0.0637059	0	Peripherals	Proteobacteria	Gammaproteobacteria	Vibrionales	Vibrionaceae	Photobacterium
<0.001	OTU1108	D12M_D30M	M7 (16)	M6 (11)	5	1.083	0	Peripherals	Proteobacteria	Gammaproteobacteria	Vibrionales	Vibrionaceae	Photobacterium
	OTU1345	D12M_D30M	M7 (16)	M6 (11)	5	0.573353	0	Peripherals	Proteobacteria	Gammaproteobacteria	Vibrionales	Vibrionaceae	Photobacterium
	OTU3638	D12M_D30M	M7 (16)	M6 (11)	5	0.573353	0.277778	Peripherals	Proteobacteria	Gammaproteobacteria	Vibrionales	Vibrionaceae	Photobacterium
	OTU8583	D12M_D30M	M7 (16)	M6 (11)	5	0.0637059	0	Peripherals	Proteobacteria	Gammaproteobacteria	Vibrionales	Vibrionaceae	Photobacterium
	OTU6042	D12M_D30M	M7 (16)	M6 (11)	5	0.573353	0	Peripherals	Proteobacteria	Gammaproteobacteria	Vibrionales	Vibrionaceae	Vibrio
<0.001	OTU110	D12M_D30M	M7 (16)	M7 (6)	5	-0.445941	0	Peripherals	Proteobacteria	Gammaproteobacteria	Vibrionales	Vibrionaceae	Vibrio
	OTU2179	D12M_D30M	M7 (16)	M7 (6)	5	0.0637059	0	Peripherals	Proteobacteria	Gammaproteobacteria	Vibrionales	Vibrionaceae	Vibrio
	OTU2198	D12M_D30M	M7 (16)	M7 (6)	5	0.573353	0	Peripherals	Proteobacteria	Gammaproteobacteria	Vibrionales	Vibrionaceae	Vibrio
	OTU2274	D12M_D30M	M7 (16)	M7 (6)	5	0.573353	0	Peripherals	Proteobacteria	Gammaproteobacteria	Vibrionales	Vibrionaceae	Vibrio
	OTU8418	D12M_D30M	M7 (16)	M7 (6)	5	2.10229	0	Peripherals	Proteobacteria	Gammaproteobacteria	Vibrionales	Vibrionaceae	Vibrio
<0.01	OTU373	D21C_D21M	M2 (73)	M1 (71)	22	0.231721	0.60771	Peripherals	Acidobacteriota	Thermoanaerobaculia	Thermoanaerobaculales	Thermoanaerobaculaceae	Subgroup_10
	OTU791	D21C_D21M	M2 (73)	M1 (71)	22	-0.0285195	0.588235	Peripherals	Actinobacteriota	Acidimicrobiia	Actinomarinales	norank_o_Actinomarinales	norank_f_norank_o_Actinomarinales
	OTU8195	D21C_D21M	M2 (73)	M1 (71)	22	0.622081	0	Peripherals	Actinobacteriota	Acidimicrobiia	Actinomarinales	norank_o_Actinomarinales	norank_f_norank_o_Actinomarinales
	OTU8275	D21C_D21M	M2 (73)	M1 (71)	22	0.622081	0	Peripherals	Actinobacteriota	Acidimicrobiia	Actinomarinales	norank_o_Actinomarinales	norank_f_norank_o_Actinomarinales
	OTU8657	D21C_D21M	M2 (73)	M1 (71)	22	1.27268	0.169421	Peripherals	Actinobacteriota	Acidimicrobiia	Actinomarinales	norank_o_Actinomarinales	norank_f_norank_o_Actinomarinales
	OTU8678	D21C_D21M	M2 (73)	M1 (71)	22	-0.15864	0	Peripherals	Actinobacteriota	Acidimicrobiia	Actinomarinales	norank_o_Actinomarinales	norank_f_norank_o_Actinomarinales
	OTU8055	D21C_D21M	M2 (73)	M1 (71)	22	-0.15864	0.485207	Peripherals	Actinobacteriota	Acidimicrobiia	Microtrichales	Ilumatobacteraceae	Ilumatobacter
	OTU7644	D21C_D21M	M2 (73)	M1 (71)	22	0.622081	0.207612	Peripherals	Actinobacteriota	Acidimicrobiia	Microtrichales	Microtrichaceae	norank_f_Microtrichaceae
	OTU5576	D21C_D21M	M2 (73)	M1 (71)	22	0.882321	0.193906	Peripherals	Actinobacteriota	Acidimicrobiia	Microtrichales	norank_o_Microtrichales	norank_f_norank_o_Microtrichales
	OTU1898	D21C_D21M	M2 (73)	M1 (71)	22	-0.41888	1.11022e-16	Peripherals	Bacteroidota	Bacteroidia	Chitinophagales	Saprospiraceae	Lewinella
	OTU455	D21C_D21M	M2 (73)	M1 (71)	22	0.101601	0.492188	Peripherals	Bacteroidota	Bacteroidia	Flavobacteriales	Flavobacteriaceae	Arcticiflavibacter
	OTU896	D21C_D21M	M2 (73)	M1 (71)	22	-0.549	0	Peripherals	Bacteroidota	Bacteroidia	Flavobacteriales	Flavobacteriaceae	unclassified_f_Flavobacteriaceae
	OTU7440	D21C_D21M	M2 (73)	M1 (71)	22	0.622081	0	Peripherals	Bacteroidota	Bacteroidia	Flavobacteriales	Flavobacteriaceae	Winogradskyella
	OTU4412	D21C_D21M	M2 (73)	M1 (71)	22	-0.80924	0.32	Peripherals	Bacteroidota	Bacteroidia	Flavobacteriales	Flavobacteriaceae	Zeaxanthinibacter
	OTU2086	D21C_D21M	M2 (73)	M1 (71)	22	0.622081	0.296296	Peripherals	Desulfobacterota	Desulfobulbia	Desulfobulbales	Desulfocapsaceae	norank_f_Desulfocapsaceae
	OTU4665	D21C_D21M	M2 (73)	M1 (71)	22	-1.1996	0	Peripherals	Gemmatimonadota	PAUC43f_marine_benthigroup	norank_c_PAUC43f_marine_benthic_group	norank_o_norank_c_PAUC43marine_benthic_group	norank_f_norank_o_norank_c_PAUC43f_marine_benthic_group
	OTU5465	D21C_D21M	M2 (73)	M1 (71)	22	2.18352	0.233091	Peripherals	Proteobacteria	Alphaproteobacteria	Rhodobacterales	Rhodobacteraceae	Boseongicola
	OTU4649	D21C_D21M	M2 (73)	M1 (71)	22	-1.1996	0	Peripherals	Proteobacteria	Alphaproteobacteria	Rhodobacterales	Rhodobacteraceae	norank_f_Rhodobacteraceae
	OTU4282	D21C_D21M	M2 (73)	M1 (71)	22	-1.1996	0	Peripherals	Proteobacteria	Gammaproteobacteria	B2M28	norank_o_B2M28	norank_f_norank_o_B2M28
	OTU4803	D21C_D21M	M2 (73)	M1 (71)	22	1.01244	0.185	Peripherals	Proteobacteria	Gammaproteobacteria	Gammaproteobacteria_Incertae_Sedis	unclassified_o_Gammaproteobacteria_Incertae_Sedis	norank_f_unclassified
	OTU3987	D21C_D21M	M2 (73)	M1 (71)	22	-0.15864	0	Peripherals	Proteobacteria	Gammaproteobacteria	Steroidobacterales	Woeseiaceae	Woeseia
	OTU8876	D21C_D21M	M2 (73)	M1 (71)	22	1.4028	0	Peripherals	Proteobacteria	Gammaproteobacteria	Steroidobacterales	Woeseiaceae	Woeseia
<0.01	OTU4291	D21C_D30C	M6 (18)	M1 (16)	5	-0.566573	0	Peripherals	Bacteroidota	Bacteroidia	Marinilabiliales	Marinifilaceae	Marinifilum
	OTU2847	D21C_D30C	M6 (18)	M1 (16)	5	0.824106	0	Peripherals	Cloacimonadota	Cloacimonadia	Cloacimonadales	MSBL8	norank_f_MSBL8
	OTU3303	D21C_D30C	M6 (18)	M1 (16)	5	-0.103013	0	Peripherals	Firmicutes	Clostridia	unclassified_c_Clostridia	unclassified_c_Clostridia	unclassified_c_Clostridia
	OTU6459	D21C_D30C	M6 (18)	M1 (16)	5	-0.103013	0	Peripherals	Synergistota	Synergistia	Synergistales	Synergistaceae	Dethiosulfovibrio
	OTU4408	D21C_D30C	M6 (18)	M1 (16)	5	-0.566573	0	Peripherals	unclassified_k_norank_d_Bacteria	unclassified_k_norank_d_Bacteria	unclassified_k_norank_d_Bacteria	unclassified_k_norank_d_Bacteria	unclassified_k_norank_d_Bacteria
<0.001	OTU4838	D21C_D30C	M2 (73)	M3 (68)	30	0.361841	0	Peripherals	Actinobacteriota	Acidimicrobiia	Actinomarinales	norank_o_Actinomarinales	norank_f_norank_o_Actinomarinales
	OTU5783	D21C_D30C	M2 (73)	M3 (68)	30	0.361841	0	Peripherals	Actinobacteriota	Acidimicrobiia	Actinomarinales	norank_o_Actinomarinales	norank_f_norank_o_Actinomarinales
	OTU6680	D21C_D30C	M2 (73)	M3 (68)	30	1.01244	0.185	Peripherals	Actinobacteriota	Acidimicrobiia	Actinomarinales	norank_o_Actinomarinales	norank_f_norank_o_Actinomarinales
	OTU8275	D21C_D30C	M2 (73)	M3 (68)	30	0.622081	0	Peripherals	Actinobacteriota	Acidimicrobiia	Actinomarinales	norank_o_Actinomarinales	norank_f_norank_o_Actinomarinales
	OTU8657	D21C_D30C	M2 (73)	M3 (68)	30	1.27268	0.169421	Peripherals	Actinobacteriota	Acidimicrobiia	Actinomarinales	norank_o_Actinomarinales	norank_f_norank_o_Actinomarinales
	OTU8678	D21C_D30C	M2 (73)	M3 (68)	30	-0.15864	0	Peripherals	Actinobacteriota	Acidimicrobiia	Actinomarinales	norank_o_Actinomarinales	norank_f_norank_o_Actinomarinales
	OTU8804	D21C_D30C	M2 (73)	M3 (68)	30	0.491961	0.124444	Peripherals	Actinobacteriota	Acidimicrobiia	Actinomarinales	norank_o_Actinomarinales	norank_f_norank_o_Actinomarinales
	OTU7644	D21C_D30C	M2 (73)	M3 (68)	30	0.622081	0.207612	Peripherals	Actinobacteriota	Acidimicrobiia	Microtrichales	Microtrichaceae	norank_f_Microtrichaceae
	OTU3806	D21C_D30C	M2 (73)	M3 (68)	30	2.57388	0.119141	Module hubs	Bacteroidota	Bacteroidia	Flavobacteriales	Flavobacteriaceae	Arcticiflavibacter
	OTU455	D21C_D30C	M2 (73)	M3 (68)	30	0.101601	0.492188	Peripherals	Bacteroidota	Bacteroidia	Flavobacteriales	Flavobacteriaceae	Arcticiflavibacter
	OTU7083	D21C_D30C	M2 (73)	M3 (68)	30	2.18352	0.130797	Peripherals	Bacteroidota	Bacteroidia	Flavobacteriales	Flavobacteriaceae	Maribacter
	OTU4132	D21C_D30C	M2 (73)	M3 (68)	30	3.48472	0.14125	Module hubs	Bacteroidota	Bacteroidia	Flavobacteriales	Flavobacteriaceae	Muriicola
	OTU442	D21C_D30C	M2 (73)	M3 (68)	30	0.882321	0.265	Peripherals	Bacteroidota	Bacteroidia	Flavobacteriales	Flavobacteriaceae	Muriicola
	OTU3992	D21C_D30C	M2 (73)	M3 (68)	30	-0.28876	0	Peripherals	Bacteroidota	Bacteroidia	Flavobacteriales	Flavobacteriaceae	Robiginitalea
	OTU7440	D21C_D30C	M2 (73)	M3 (68)	30	0.622081	0	Peripherals	Bacteroidota	Bacteroidia	Flavobacteriales	Flavobacteriaceae	Winogradskyella
	OTU1425	D21C_D30C	M2 (73)	M3 (68)	30	-1.06948	0	Peripherals	Chloroflexi	KD4-96	norank_c_KD4-96	norank_o_norank_c_KD4-96	norank_f_norank_o_norank_c_KD4-96
	OTU6602	D21C_D30C	M2 (73)	M3 (68)	30	-0.28876	0.197531	Peripherals	Chloroflexi	KD4-96	norank_c_KD4-96	norank_o_norank_c_KD4-96	norank_f_norank_o_norank_c_KD4-96
	OTU1605	D21C_D30C	M2 (73)	M3 (68)	30	0.882321	0.104938	Peripherals	Myxococcota	Polyangia	Polyangiales	Sandaracinaceae	norank_f_Sandaracinaceae
	OTU5465	D21C_D30C	M2 (73)	M3 (68)	30	2.18352	0.233091	Peripherals	Proteobacteria	Alphaproteobacteria	Rhodobacterales	Rhodobacteraceae	Boseongicola
	OTU4649	D21C_D30C	M2 (73)	M3 (68)	30	-1.1996	0	Peripherals	Proteobacteria	Alphaproteobacteria	Rhodobacterales	Rhodobacteraceae	norank_f_Rhodobacteraceae
	OTU7424	D21C_D30C	M2 (73)	M3 (68)	30	0.361841	0.132653	Peripherals	Proteobacteria	Alphaproteobacteria	Rhodobacterales	Rhodobacteraceae	unclassified_f_Rhodobacteraceae
	OTU6841	D21C_D30C	M2 (73)	M3 (68)	30	0.491961	0.512472	Peripherals	Proteobacteria	Alphaproteobacteria	Rhodobacterales	Rhodobacteraceae	Yoonia-Loktanella
	OTU6578	D21C_D30C	M2 (73)	M3 (68)	30	0.491961	0.557851	Peripherals	Proteobacteria	Gammaproteobacteria	Chromatiales	Chromatiaceae	Candidatus_Thiobios
	OTU2756	D21C_D30C	M2 (73)	M3 (68)	30	-0.41888	0.21875	Peripherals	Proteobacteria	Gammaproteobacteria	Ectothiorhodospirales	Ectothiorhodospiraceae	Thiogranum
	OTU3067	D21C_D30C	M2 (73)	M3 (68)	30	-0.67912	0	Peripherals	Proteobacteria	Gammaproteobacteria	Ectothiorhodospirales	Ectothiorhodospiraceae	Thiogranum
	OTU2283	D21C_D30C	M2 (73)	M3 (68)	30	1.01244	0.309917	Peripherals	Proteobacteria	Gammaproteobacteria	Steroidobacterales	Woeseiaceae	Woeseia
	OTU3987	D21C_D30C	M2 (73)	M3 (68)	30	-0.15864	0	Peripherals	Proteobacteria	Gammaproteobacteria	Steroidobacterales	Woeseiaceae	Woeseia
	OTU5653	D21C_D30C	M2 (73)	M3 (68)	30	1.27268	0.0907029	Peripherals	Proteobacteria	Gammaproteobacteria	Steroidobacterales	Woeseiaceae	Woeseia
	OTU8876	D21C_D30C	M2 (73)	M3 (68)	30	1.4028	0	Peripherals	Proteobacteria	Gammaproteobacteria	Steroidobacterales	Woeseiaceae	Woeseia
	OTU4387	D21C_D30C	M2 (73)	M3 (68)	30	0.101601	0.152778	Peripherals	Proteobacteria	Gammaproteobacteria	unclassified_c_Gammaproteobacteria	unclassified_c_Gammaproteobacteria	unclassified_c_Gammaproteobacteria
<0.001	OTU4394	D21C_D30C	M1 (76)	M5 (64)	27	-0.174628	0	Peripherals	Bacteroidota	Bacteroidia	Bacteroidales	Bacteroidetes_BD2-2	norank_f_Bacteroidetes_BD2-2
	OTU3282	D21C_D30C	M1 (76)	M5 (64)	27	-0.174628	0	Peripherals	Bacteroidota	Bacteroidia	Marinilabiliales	Marinifilaceae	Marinifilum
	OTU4759	D21C_D30C	M1 (76)	M5 (64)	27	2.03733	0.24	Peripherals	Bacteroidota	Bacteroidia	Marinilabiliales	Marinifilaceae	Marinifilum
	OTU4812	D21C_D30C	M1 (76)	M5 (64)	27	2.52888	0	Module hubs	Bacteroidota	Bacteroidia	Marinilabiliales	Marinifilaceae	Marinifilum
	OTU4884	D21C_D30C	M1 (76)	M5 (64)	27	1.05424	0.31405	Peripherals	Bacteroidota	Bacteroidia	Marinilabiliales	Marinifilaceae	Marinifilum
	OTU8285	D21C_D30C	M1 (76)	M5 (64)	27	0.0711448	0	Peripherals	Bacteroidota	Bacteroidia	Marinilabiliales	Marinifilaceae	Marinifilum
	OTU7882	D21C_D30C	M1 (76)	M5 (64)	27	0.808464	0	Peripherals	Bacteroidota	Bacteroidia	Marinilabiliales	Marinilabiliaceae	Carboxylicivirga
	OTU4233	D21C_D30C	M1 (76)	M5 (64)	27	0.808464	0.34	Peripherals	Bacteroidota	Bacteroidia	Marinilabiliales	Marinilabiliaceae	norank_f_Marinilabiliaceae
	OTU6609	D21C_D30C	M1 (76)	M5 (64)	27	2.52888	0	Module hubs	Bacteroidota	Bacteroidia	Marinilabiliales	Marinilabiliaceae	norank_f_Marinilabiliaceae
	OTU4238	D21C_D30C	M1 (76)	M5 (64)	27	0.0711448	0	Peripherals	Bacteroidota	Bacteroidia	Bacteroidales	SB-5	norank_f_SB-5
	OTU7900	D21C_D30C	M1 (76)	M5 (64)	27	-0.666174	0	Peripherals	Bacteroidota	Bacteroidia	Sphingobacteriales	unclassified_o_Sphingobacteriales	unclassified_o_Sphingobacteriales
	OTU6475	D21C_D30C	M1 (76)	M5 (64)	27	-0.666174	0	Peripherals	Bdellovibrionota	Oligoflexia	0319-6G20	norank_o_0319-6G20	norank_f_norank_o_0319-6G20
	OTU4529	D21C_D30C	M1 (76)	M5 (64)	27	-0.911947	0	Peripherals	Cloacimonadota	Cloacimonadia	Cloacimonadales	MSBL8	norank_f_MSBL8
	OTU6858	D21C_D30C	M1 (76)	M5 (64)	27	0.0711448	0	Peripherals	Cloacimonadota	Cloacimonadia	Cloacimonadales	MSBL8	norank_f_MSBL8
	OTU4758	D21C_D30C	M1 (76)	M5 (64)	27	0.0711448	0	Peripherals	Desulfobacterota	Desulfobacteria	Desulfobacterales	Desulfobacteraceae	Desulfobacter
	OTU4187	D21C_D30C	M1 (76)	M5 (64)	27	5.23238	0.0713306	Module hubs	Desulfobacterota	Desulfobulbia	Desulfobulbales	Desulfobulbaceae	Desulfobulbus
	OTU4695	D21C_D30C	M1 (76)	M5 (64)	27	-0.174628	0	Peripherals	Desulfobacterota	Desulfobulbia	Desulfobulbales	Desulfobulbaceae	Desulfobulbus
	OTU3316	D21C_D30C	M1 (76)	M5 (64)	27	0.0711448	0	Peripherals	Desulfobacterota	Desulfovibrionia	Desulfovibrionales	Desulfovibrionaceae	Desulfovibrio
	OTU8080	D21C_D30C	M1 (76)	M5 (64)	27	0.316918	0.444444	Peripherals	Firmicutes	Clostridia	Clostridiales	Clostridiaceae	Oceanirhabdus
	OTU7947	D21C_D30C	M1 (76)	M5 (64)	27	-0.174628	0	Peripherals	Firmicutes	Clostridia	Clostridiales	Clostridiaceae	Proteiniclasticum
	OTU4767	D21C_D30C	M1 (76)	M5 (64)	27	-0.666174	0	Peripherals	Firmicutes	Clostridia	Peptostreptococcales-Tissierellales	Anaerovoracaceae	norank_f_Anaerovoracaceae
	OTU6610	D21C_D30C	M1 (76)	M5 (64)	27	-0.911947	0	Peripherals	Latescibacterota	norank_p_Latescibacterota	norank_c_norank_p_Latescibacterota	norank_o_norank_c_norank_p_Latescibacterota	norank_f_norank_o_norank_c_norank_p_Latescibacterota
	OTU4544	D21C_D30C	M1 (76)	M5 (64)	27	-0.174628	0.32	Peripherals	Spirochaetota	Leptospirae	Leptospirales	Leptospiraceae	RBG-16-49-21
	OTU3080	D21C_D30C	M1 (76)	M5 (64)	27	-0.911947	0	Peripherals	Spirochaetota	Spirochaetia	Spirochaetales	Spirochaetaceae	Sediminispirochaeta
	OTU4397	D21C_D30C	M1 (76)	M5 (64)	27	-0.911947	0.5	Peripherals	Spirochaetota	Spirochaetia	Spirochaetales	Spirochaetaceae	Sediminispirochaeta
	OTU6780	D21C_D30C	M1 (76)	M5 (64)	27	-0.420401	0.666667	Connectors	Spirochaetota	Spirochaetia	Spirochaetales	Spirochaetaceae	Sediminispirochaeta
	OTU6520	D21C_D30C	M1 (76)	M5 (64)	27	0.0711448	0	Peripherals	Synergistota	Synergistia	Synergistales	Synergistaceae	unclassified_f_Synergistaceae
<0.01	OTU4541	D21C_D30C	M6 (18)	M5 (64)	9	-0.566573	0	Peripherals	Bacteroidota	Bacteroidia	ML602M-17	norank_o_ML602M-17	norank_f_norank_o_ML602M-17
	OTU3262	D21C_D30C	M6 (18)	M5 (64)	9	-0.566573	0	Peripherals	Bacteroidota	Bacteroidia	Sphingobacteriales	Lentimicrobiaceae	norank_f_Lentimicrobiaceae
	OTU3294	D21C_D30C	M6 (18)	M5 (64)	9	-0.103013	0	Peripherals	Cloacimonadota	Cloacimonadia	Cloacimonadales	MSBL8	norank_f_MSBL8
	OTU4740	D21C_D30C	M6 (18)	M5 (64)	9	-0.566573	0.5	Peripherals	Desulfobacterota	Desulfobacteria	Desulfobacterales	Desulfobacteraceae	Desulfobacter
	OTU4788	D21C_D30C	M6 (18)	M5 (64)	9	0.360546	0	Peripherals	Desulfobacterota	Desulfobacteria	Desulfobacterales	Desulfobacteraceae	Desulfobacter
	OTU4865	D21C_D30C	M6 (18)	M5 (64)	9	3.60546	0.277778	Module hubs	Desulfobacterota	Desulfobacteria	Desulfobacterales	Desulfobacteraceae	Desulfobacter
	OTU4505	D21C_D30C	M6 (18)	M5 (64)	9	0.360546	0.375	Peripherals	Desulfobacterota	Desulfobacteria	Desulfobacterales	Desulfobacteraceae	Desulfobacterium
	OTU2888	D21C_D30C	M6 (18)	M5 (64)	9	-0.566573	0	Peripherals	Desulfobacterota	Desulfovibrionia	Desulfovibrionales	Desulfomicrobiaceae	Desulfomicrobium
	OTU7921	D21C_D30C	M6 (18)	M5 (64)	9	-0.566573	0.5	Peripherals	Desulfobacterota	Desulfovibrionia	Desulfovibrionales	Desulfovibrionaceae	Desulfovibrio
<0.001	OTU1108	D21M_D30M	M6 (7)	M6 (11)	4	0.944911	0	Peripherals	Proteobacteria	Gammaproteobacteria	Vibrionales	Vibrionaceae	Photobacterium
	OTU1345	D21M_D30M	M6 (7)	M6 (11)	4	-0.377964	0	Peripherals	Proteobacteria	Gammaproteobacteria	Vibrionales	Vibrionaceae	Photobacterium
	OTU3638	D21M_D30M	M6 (7)	M6 (11)	4	0.283473	0	Peripherals	Proteobacteria	Gammaproteobacteria	Vibrionales	Vibrionaceae	Photobacterium
	OTU8583	D21M_D30M	M6 (7)	M6 (11)	4	1.60635	0	Peripherals	Proteobacteria	Gammaproteobacteria	Vibrionales	Vibrionaceae	Photobacterium
<0.001	OTU5783	D30C_D30M	M3 (68)	M1 (32)	17	-0.543011	0	Peripherals	Actinobacteriota	Acidimicrobiia	Actinomarinales	norank_o_Actinomarinales	norank_f_norank_o_Actinomarinales
	OTU8275	D30C_D30M	M3 (68)	M1 (32)	17	-0.323221	0	Peripherals	Actinobacteriota	Acidimicrobiia	Actinomarinales	norank_o_Actinomarinales	norank_f_norank_o_Actinomarinales
	OTU8657	D30C_D30M	M3 (68)	M1 (32)	17	0.77573	0	Peripherals	Actinobacteriota	Acidimicrobiia	Actinomarinales	norank_o_Actinomarinales	norank_f_norank_o_Actinomarinales
	OTU3984	D30C_D30M	M3 (68)	M1 (32)	17	0.33615	1.11022e-16	Peripherals	Bacteroidota	Bacteroidia	Bacteroidales	Bacteroidetes_BD2-2	norank_f_Bacteroidetes_BD2-2
	OTU3806	D30C_D30M	M3 (68)	M1 (32)	17	0.99552	0	Peripherals	Bacteroidota	Bacteroidia	Flavobacteriales	Flavobacteriaceae	Arcticiflavibacter
	OTU455	D30C_D30M	M3 (68)	M1 (32)	17	2.53405	0	Module hubs	Bacteroidota	Bacteroidia	Flavobacteriales	Flavobacteriaceae	Arcticiflavibacter
	OTU7083	D30C_D30M	M3 (68)	M1 (32)	17	1.87468	1.11022e-16	Peripherals	Bacteroidota	Bacteroidia	Flavobacteriales	Flavobacteriaceae	Maribacter
	OTU4132	D30C_D30M	M3 (68)	M1 (32)	17	2.09447	0	Peripherals	Bacteroidota	Bacteroidia	Flavobacteriales	Flavobacteriaceae	Muriicola
	OTU442	D30C_D30M	M3 (68)	M1 (32)	17	1.4351	0	Peripherals	Bacteroidota	Bacteroidia	Flavobacteriales	Flavobacteriaceae	Muriicola
	OTU3992	D30C_D30M	M3 (68)	M1 (32)	17	0.99552	0	Peripherals	Bacteroidota	Bacteroidia	Flavobacteriales	Flavobacteriaceae	Robiginitalea
	OTU7440	D30C_D30M	M3 (68)	M1 (32)	17	0.99552	0	Peripherals	Bacteroidota	Bacteroidia	Flavobacteriales	Flavobacteriaceae	Winogradskyella
	OTU1605	D30C_D30M	M3 (68)	M1 (32)	17	0.99552	0	Peripherals	Myxococcota	Polyangia	Polyangiales	Sandaracinaceae	norank_f_Sandaracinaceae
	OTU5465	D30C_D30M	M3 (68)	M1 (32)	17	2.53405	0	Module hubs	Proteobacteria	Alphaproteobacteria	Rhodobacterales	Rhodobacteraceae	Boseongicola
	OTU7424	D30C_D30M	M3 (68)	M1 (32)	17	-0.323221	0	Peripherals	Proteobacteria	Alphaproteobacteria	Rhodobacterales	Rhodobacteraceae	unclassified_f_Rhodobacteraceae
	OTU2283	D30C_D30M	M3 (68)	M1 (32)	17	1.21531	0	Peripherals	Proteobacteria	Gammaproteobacteria	Steroidobacterales	Woeseiaceae	Woeseia
	OTU3987	D30C_D30M	M3 (68)	M1 (32)	17	-0.762801	0	Peripherals	Proteobacteria	Gammaproteobacteria	Steroidobacterales	Woeseiaceae	Woeseia
	OTU5455	D30C_D30M	M3 (68)	M1 (32)	17	2.53405	0	Module hubs	Proteobacteria	Gammaproteobacteria	Steroidobacterales	Woeseiaceae	Woeseia
