# Supplementary material for: Niche Modification by Sulfate-Reducing Bacteria Drives Microbial Community Assembly in Anoxic Marine Sediments
Source: mBio. 2023 Mar 29;14(2):e03535-22. doi: 10.1128/mbio.03535-22 (PMC10128000; doi:10.1128/mbio.03535-22)
Supplement: TABLE S3 [file mbio.03535-22-s0009.xlsx]

## Sheet: S3A
Table S3A The isolation and classification of bacteria during incubation
Groups	Media Type	StrainIDs	Identity	Genus_Species	Phylum	Class	Order	Family
D00C	F	F0-35	94.311	Fulvivirga lutimaris	Bacteroidetes	Cytophagia	Cytophagales	Fulvivirgaceae
D00C	F	F0-09	94.473	Fulvivirga lutimaris	Bacteroidetes	Cytophagia	Cytophagales	Fulvivirgaceae
D00C	F	F0-27	97.308	Roseivivax lentus	Proteobacteria	Alphaproteobacteria	Rhodobacterales	Rhodobacteraceae
D00C	F	F0-36	97.564	Octadecabacter ponticola	Proteobacteria	Alphaproteobacteria	Rhodobacterales	Rhodobacteraceae
D00C	F	F0-76	97.724	Phaeobacter italicus	Proteobacteria	Alphaproteobacteria	Rhodobacterales	Rhodobacteraceae
D00C	F	F0-37	97.982	Seongchinamella unica	Proteobacteria	Gammaproteobacteria	Cellvibrionales	Halieaceae
D00C	F	F0-64	98.169	Erythrobacter nanhaisediminis	Proteobacteria	Alphaproteobacteria	Sphingomonadales	Erythrobacteraceae
D00C	F	F0-08	98.23	Roseovarius aestuarii	Proteobacteria	Alphaproteobacteria	Rhodobacterales	Rhodobacteraceae
D00C	F	F0-03	98.584	Erythrobacter nanhaisediminis	Proteobacteria	Alphaproteobacteria	Sphingomonadales	Erythrobacteraceae
D00C	F	F0-31	98.718	Erythrobacter pelagi	Proteobacteria	Alphaproteobacteria	Sphingomonadales	Erythrobacteraceae
D00C	F	F0-11	98.734	Shimia aestuarii	Proteobacteria	Alphaproteobacteria	Rhodobacterales	Rhodobacteraceae
D00C	F	F0-53	99.098	Sulfitobacter noctilucicola	Proteobacteria	Alphaproteobacteria	Rhodobacterales	Rhodobacteraceae
D00C	F	F0-62	99.437	Altererythrobacter ishigakiensis	Proteobacteria	Alphaproteobacteria	Sphingomonadales	Erythrobacteraceae
D00C	F	F0-16	99.437	Pseudoruegeria marinistellae	Proteobacteria	Alphaproteobacteria	Rhodobacterales	Rhodobacteraceae
D00C	F	F0-17	99.494	Aliiroseovarius sediminilitoris	Proteobacteria	Alphaproteobacteria	Rhodobacterales	Rhodobacteraceae
D00C	F	F0-44	99.494	Yoonia rosea	Proteobacteria	Alphaproteobacteria	Rhodobacterales	Rhodobacteraceae
D00C	F	F0-25	99.718	Microbulbifer salipaludis	Proteobacteria	Gammaproteobacteria	Cellvibrionales	Microbulbiferaceae
D00C	F	F0-06	99.718	Shimia aestuarii	Proteobacteria	Alphaproteobacteria	Rhodobacterales	Rhodobacteraceae
D00C	F	F0-02	99.743	Nocardioides terrigena	Actinobacteria	Actinomycetia	Propionibacteriales	Nocardioidaceae
D00C	F	F0-15	99.871	Staphylococcus edaphicus	Firmicutes	Bacilli	Bacillales	Staphylococcaceae
D00C	F	F0-1	100	Erythrobacter flavus	Proteobacteria	Alphaproteobacteria	Sphingomonadales	Erythrobacteraceae
D00C	F	F0-22	100	Erythrobacter vulgaris	Proteobacteria	Alphaproteobacteria	Sphingomonadales	Erythrobacteraceae
D00C	J	J0-74	94.093	Aureisphaera galaxeae	Bacteroidetes	Flavobacteriia	Flavobacteriales	Flavobacteriaceae
D00C	J	J0-21	95.128	Lacinutrix iliipiscaria	Bacteroidetes	Flavobacteriia	Flavobacteriales	Flavobacteriaceae
D00C	J	J0-20	96.608	Roseibacterium elongatum	Proteobacteria	Alphaproteobacteria	Rhodobacterales	Rhodobacteraceae
D00C	J	J0-36	97.887	Sulfitobacter dubius	Proteobacteria	Alphaproteobacteria	Rhodobacterales	Rhodobacteraceae
D00C	J	J0-64	98.205	Shimia abyssi	Proteobacteria	Alphaproteobacteria	Rhodobacterales	Rhodobacteraceae
D00C	J	J0-0	98.312	Gaetbulibacter marinus	Bacteroidetes	Flavobacteriia	Flavobacteriales	Flavobacteriaceae
D00C	J	J0-76	98.315	Eudoraea adriatica	Bacteroidetes	Flavobacteriia	Flavobacteriales	Flavobacteriaceae
D00C	J	J0-35	98.732	Hanstruepera crassostreae	Bacteroidetes	Flavobacteriia	Flavobacteriales	Flavobacteriaceae
D00C	J	J0-66	98.732	Yoonia maricola	Proteobacteria	Alphaproteobacteria	Rhodobacterales	Rhodobacteraceae
D00C	J	J0-115	99.719	Lutimonas saemankumensis	Bacteroidetes	Flavobacteriia	Flavobacteriales	Flavobacteriaceae
D00C	J	J0-69	99.874	Algoriphagus aquimaris	Bacteroidetes	Cytophagia	Cytophagales	Cyclobacteriaceae
D00C	J	J0-54	99.874	Sphingomicrobium marinum	Proteobacteria	Alphaproteobacteria	Sphingomonadales	Sphingomonadaceae
D00C	J	J0-28	100	Defluviimonas nitratireducens	Proteobacteria	Alphaproteobacteria	Rhodobacterales	Rhodobacteraceae
D00C	L	L0-122	94.201	Gilvibacter sediminis	Bacteroidetes	Flavobacteriia	Flavobacteriales	Flavobacteriaceae
D00C	L	L0-2	95.322	Seonamhaeicola aphaedonensis	Bacteroidetes	Flavobacteriia	Flavobacteriales	Flavobacteriaceae
D00C	L	L0-153	95.775	Winogradskyella tangerina	Bacteroidetes	Flavobacteriia	Flavobacteriales	Flavobacteriaceae
D00C	L	L0-94	96.149	Winogradskyella tangerina	Bacteroidetes	Flavobacteriia	Flavobacteriales	Flavobacteriaceae
D00C	L	L0-115	96.62	Winogradskyella tangerina	Bacteroidetes	Flavobacteriia	Flavobacteriales	Flavobacteriaceae
D00C	L	L0-91	96.717	Marinibacterium profundimaris	Proteobacteria	Alphaproteobacteria	Rhodobacterales	Rhodobacteraceae
D00C	L	L0-60	96.919	Flavobacterium haoranii	Bacteroidetes	Flavobacteriia	Flavobacteriales	Flavobacteriaceae
D00C	L	L0-170	97.183	Sulfitobacter faviae	Proteobacteria	Alphaproteobacteria	Rhodobacterales	Rhodobacteraceae
D00C	L	L0-171	97.234	Actibacterium pelagium	Proteobacteria	Alphaproteobacteria	Rhodobacterales	Rhodobacteraceae
D00C	L	L0-129	97.304	Roseovarius faecimaris	Proteobacteria	Alphaproteobacteria	Rhodobacterales	Rhodobacteraceae
D00C	L	L0-89	97.308	Algibacter aestuarii	Bacteroidetes	Flavobacteriia	Flavobacteriales	Flavobacteriaceae
D00C	L	L0-69	97.308	Roseivivax lentus	Proteobacteria	Alphaproteobacteria	Rhodobacterales	Rhodobacteraceae
D00C	L	L0-08	97.426	Pelagicola litorisediminis	Proteobacteria	Alphaproteobacteria	Rhodobacterales	Rhodobacteraceae
D00C	L	L0-20	97.606	Ponticoccus marisrubri	Proteobacteria	Alphaproteobacteria	Rhodobacterales	Rhodobacteraceae
D00C	L	L0-93	97.606	Tropicimonas isoalkanivorans	Proteobacteria	Alphaproteobacteria	Rhodobacterales	Rhodobacteraceae
D00C	L	L0-23	97.686	Roseobacter denitrificans	Proteobacteria	Alphaproteobacteria	Rhodobacterales	Rhodobacteraceae
D00C	L	L0-88	97.746	Polaribacter aquimarinus	Bacteroidetes	Flavobacteriia	Flavobacteriales	Flavobacteriaceae
D00C	L	L0-48	97.949	Pseudohalioglobus lutimaris	Proteobacteria	Gammaproteobacteria	Cellvibrionales	Halieaceae
D00C	L	L0-157	98.143	Roseobacter denitrificans	Proteobacteria	Alphaproteobacteria	Rhodobacterales	Rhodobacteraceae
D00C	L	L0-141	98.169	Salipiger thiooxidans	Proteobacteria	Alphaproteobacteria	Rhodobacterales	Rhodobacteraceae
D00C	L	L0-168	98.315	Eudoraea adriatica	Bacteroidetes	Flavobacteriia	Flavobacteriales	Flavobacteriaceae
D00C	L	L0-25	98.357	Aestuariicoccus marinus	Proteobacteria	Alphaproteobacteria	Rhodobacterales	Rhodobacteraceae
D00C	L	L0-30	98.736	Antarctobacter heliothermus	Proteobacteria	Alphaproteobacteria	Rhodobacterales	Rhodobacteraceae
D00C	L	L0-90	98.737	Erythrobacter citreus	Proteobacteria	Alphaproteobacteria	Sphingomonadales	Erythrobacteraceae
D00C	L	L0-92	98.845	Robertkochia marina	Bacteroidetes	Flavobacteriia	Flavobacteriales	Flavobacteriaceae
D00C	L	L0-114	98.873	Erythrobacter aquimaris	Proteobacteria	Alphaproteobacteria	Sphingomonadales	Erythrobacteraceae
D00C	L	L0-1	98.97	Roseobacter denitrificans	Proteobacteria	Alphaproteobacteria	Rhodobacterales	Rhodobacteraceae
D00C	L	L0-11	98.974	Erythrobacter aquimaris	Proteobacteria	Alphaproteobacteria	Sphingomonadales	Erythrobacteraceae
D00C	L	L0-9	99.103	Erythrobacter litoralis	Proteobacteria	Alphaproteobacteria	Sphingomonadales	Erythrobacteraceae
D00C	L	L0-15	99.103	Erythrobacter seohaensis	Proteobacteria	Alphaproteobacteria	Sphingomonadales	Erythrobacteraceae
D00C	L	L0-56	99.231	Marivita hallyeonensis	Proteobacteria	Alphaproteobacteria	Rhodobacterales	Rhodobacteraceae
D00C	L	L0-87	99.356	Litoreibacter ponti	Proteobacteria	Alphaproteobacteria	Rhodobacterales	Rhodobacteraceae
D00C	L	L0-57	99.357	Yoonia maricola	Proteobacteria	Alphaproteobacteria	Rhodobacterales	Rhodobacteraceae
D00C	L	L0-121	99.359	Paracoccus fontiphilus	Proteobacteria	Alphaproteobacteria	Rhodobacterales	Rhodobacteraceae
D00C	L	L0-14	99.487	Erythrobacter longus	Proteobacteria	Alphaproteobacteria	Sphingomonadales	Erythrobacteraceae
D00C	L	L0-118	99.577	Arenimonas soli	Proteobacteria	Gammaproteobacteria	Lysobacterales	Lysobacteraceae
D00C	L	L0-165	99.577	Pseudoruegeria haliotis	Proteobacteria	Alphaproteobacteria	Rhodobacterales	Rhodobacteraceae
D00C	L	L0-108	99.62	Porphyrobacter tepidarius	Proteobacteria	Alphaproteobacteria	Sphingomonadales	Erythrobacteraceae
D00C	L	L0-49	99.62	Pseudohalioglobus lutimaris	Proteobacteria	Gammaproteobacteria	Cellvibrionales	Halieaceae
D00C	L	L0-81	99.62	Yoonia rosea	Proteobacteria	Alphaproteobacteria	Rhodobacterales	Rhodobacteraceae
D00C	L	L0-128	99.859	Exiguobacterium indicum	Firmicutes	Bacilli	Bacillales	Bacillaceae
D00C	L	L0-142	99.859	Haliea alexandrii	Proteobacteria	Gammaproteobacteria	Cellvibrionales	Halieaceae
D00C	L	L0-86	99.871	Erythrobacter odishensis	Proteobacteria	Alphaproteobacteria	Sphingomonadales	Erythrobacteraceae
D00C	L	L0-70	99.874	Erythrobacter nanhaisediminis	Proteobacteria	Alphaproteobacteria	Sphingomonadales	Erythrobacteraceae
D00C	L	L0-27	100	Aestuarium zhoushanense	Proteobacteria	Alphaproteobacteria	Rhodobacterales	Rhodobacteraceae
D00C	L	L0-71	100	Algoriphagus marincola	Bacteroidetes	Cytophagia	Cytophagales	Cyclobacteriaceae
D00C	L	L0-117	100	Eudoraea chungangensis	Bacteroidetes	Flavobacteriia	Flavobacteriales	Flavobacteriaceae
D00C	L	L0-98	100	Muricauda lutea	Bacteroidetes	Flavobacteriia	Flavobacteriales	Flavobacteriaceae
D00C	L	L0-152	100	Roseicyclus marinus	Proteobacteria	Alphaproteobacteria	Rhodobacterales	Rhodobacteraceae
D00C	L	L0-39	100	Tropicimonas aquimaris	Proteobacteria	Alphaproteobacteria	Rhodobacterales	Rhodobacteraceae
D00C	X	X0-12	98.453	Nioella ostreopsis	Proteobacteria	Alphaproteobacteria	Rhodobacterales	Rhodobacteraceae
D00C	X	X0-76	98.734	Antarctobacter heliothermus	Proteobacteria	Alphaproteobacteria	Rhodobacterales	Rhodobacteraceae
D00C	X	X0-21	99.485	Yoonia rosea	Proteobacteria	Alphaproteobacteria	Rhodobacterales	Rhodobacteraceae
D00C	X	X0-7	99.487	Sulfitobacter guttiformis	Proteobacteria	Alphaproteobacteria	Rhodobacterales	Rhodobacteraceae
D00C	X	X0-6	99.487	Yoonia litorea	Proteobacteria	Alphaproteobacteria	Rhodobacterales	Rhodobacteraceae
D00C	X	X0-29	100	Pseudoruegeria sabulilitoris	Proteobacteria	Alphaproteobacteria	Rhodobacterales	Rhodobacteraceae
D00C	Y	Y0-79	91.667	Cryomorpha ignava	Bacteroidetes	Flavobacteriia	Flavobacteriales	Cryomorphaceae
D00C	Y	Y0-23	93.803	Fulvivirga lutimaris	Bacteroidetes	Cytophagia	Cytophagales	Fulvivirgaceae
D00C	Y	Y0-103	94.538	Eudoraea chungangensis	Bacteroidetes	Flavobacteriia	Flavobacteriales	Flavobacteriaceae
D00C	Y	Y0-91	94.655	Altibacter lentus	Bacteroidetes	Flavobacteriia	Flavobacteriales	Flavobacteriaceae
D00C	Y	Y0-10	95.122	Winogradskyella echinorum	Bacteroidetes	Flavobacteriia	Flavobacteriales	Flavobacteriaceae
D00C	Y	Y0-111	95.378	Bizionia arctica	Bacteroidetes	Flavobacteriia	Flavobacteriales	Flavobacteriaceae
D00C	Y	Y0-84	95.787	Gilvibacter sediminis	Bacteroidetes	Flavobacteriia	Flavobacteriales	Flavobacteriaceae
D00C	Y	Y0-62	96.026	Gilvibacter sediminis	Bacteroidetes	Flavobacteriia	Flavobacteriales	Flavobacteriaceae
D00C	Y	Y0-116	96.197	Muriicola marianensis	Bacteroidetes	Flavobacteriia	Flavobacteriales	Flavobacteriaceae
D00C	Y	Y0-27	96.338	Silicimonas algicola	Proteobacteria	Alphaproteobacteria	Rhodobacterales	Rhodobacteraceae
D00C	Y	Y0-113	96.62	Winogradskyella tangerina	Bacteroidetes	Flavobacteriia	Flavobacteriales	Flavobacteriaceae
D00C	Y	Y0-71	96.795	Silicimonas algicola	Proteobacteria	Alphaproteobacteria	Rhodobacterales	Rhodobacteraceae
D00C	Y	Y0-144	96.901	Robertkochia solimangrovi	Bacteroidetes	Flavobacteriia	Flavobacteriales	Flavobacteriaceae
D00C	Y	Y0-28	97.187	Sphingomicrobium aestuariivivum	Proteobacteria	Alphaproteobacteria	Sphingomonadales	Sphingomonadaceae
D00C	Y	Y0-124	97.324	Boseongicola aestuarii	Proteobacteria	Alphaproteobacteria	Rhodobacterales	Rhodobacteraceae
D00C	Y	Y0-110	97.324	Parahaliea aestuarii	Proteobacteria	Gammaproteobacteria	Cellvibrionales	Halieaceae
D00C	Y	Y0-143	97.887	Boseongicola aestuarii	Proteobacteria	Alphaproteobacteria	Rhodobacterales	Rhodobacteraceae
D00C	Y	Y0-134	97.89	Gaetbulibacter marinus	Bacteroidetes	Flavobacteriia	Flavobacteriales	Flavobacteriaceae
D00C	Y	Y0-61	97.949	Roseicyclus mahoneyensis	Proteobacteria	Alphaproteobacteria	Rhodobacterales	Rhodobacteraceae
D00C	Y	Y0-56	98.074	Robertkochia marina	Bacteroidetes	Flavobacteriia	Flavobacteriales	Flavobacteriaceae
D00C	Y	Y0-32	98.312	Seongchinamella unica	Proteobacteria	Gammaproteobacteria	Cellvibrionales	Halieaceae
D00C	Y	Y0-48	98.354	Roseobacter litoralis	Proteobacteria	Alphaproteobacteria	Rhodobacterales	Rhodobacteraceae
D00C	Y	Y0-43	98.481	Roseinatronobacter thiooxidans	Proteobacteria	Alphaproteobacteria	Rhodobacterales	Rhodobacteraceae
D00C	Y	Y0-17	98.588	Robertkochia marina	Bacteroidetes	Flavobacteriia	Flavobacteriales	Flavobacteriaceae
D00C	Y	Y0-117	98.592	Lutimonas halocynthiae	Bacteroidetes	Flavobacteriia	Flavobacteriales	Flavobacteriaceae
D00C	Y	Y0-69	98.861	Yoonia litorea	Proteobacteria	Alphaproteobacteria	Rhodobacterales	Rhodobacteraceae
D00C	Y	Y0-63	98.873	Lutimonas vermicola	Bacteroidetes	Flavobacteriia	Flavobacteriales	Flavobacteriaceae
D00C	Y	Y0-156	98.873	Roseicyclus mahoneyensis	Proteobacteria	Alphaproteobacteria	Rhodobacterales	Rhodobacteraceae
D00C	Y	Y0-11	99.437	Marivita byusanensis	Proteobacteria	Alphaproteobacteria	Rhodobacterales	Rhodobacteraceae
D00C	Y	Y0-07	99.437	Sulfitobacter guttiformis	Proteobacteria	Alphaproteobacteria	Rhodobacterales	Rhodobacteraceae
D00C	Y	Y0-72	99.486	Microcella putealis	Actinobacteria	Actinomycetia	Microbacteriales	Microbacteriaceae
D00C	Y	Y0-18	99.487	Hanstruepera crassostreae	Bacteroidetes	Flavobacteriia	Flavobacteriales	Flavobacteriaceae
D00C	Y	Y0-8	99.487	Ornithinimicrobium kibberense	Actinobacteria	Actinomycetia	Dermatophilales	Ornithinimicrobiaceae
D00C	Y	Y0-75	99.487	Seohaeicola saemankumensis	Proteobacteria	Alphaproteobacteria	Rhodobacterales	Rhodobacteraceae
D00C	Y	Y0-34	99.859	Aestuariicoccus marinus	Proteobacteria	Alphaproteobacteria	Rhodobacterales	Rhodobacteraceae
D00C	Y	Y0-147	99.859	Bacillus fungorum	Firmicutes	Bacilli	Bacillales	Bacillaceae
D00C	Y	Y0-41	100	Algibacter aestuarii	Bacteroidetes	Flavobacteriia	Flavobacteriales	Flavobacteriaceae
D00C	Y	Y0-24	100	Lutimaribacter saemankumensis	Proteobacteria	Alphaproteobacteria	Rhodobacterales	Rhodobacteraceae
D00C	Y	Y0-04	100	Pseudohalocynthiibacter aestuariivivens	Proteobacteria	Alphaproteobacteria	Rhodobacterales	Rhodobacteraceae
D00C	Y	Y0-5	100	Pseudoruegeria limi	Proteobacteria	Alphaproteobacteria	Rhodobacterales	Rhodobacteraceae
D00C	Y	Y0-1	100	Roseovarius litoreus	Proteobacteria	Alphaproteobacteria	Rhodobacterales	Rhodobacteraceae
D00C	Z	Z0-87	91.189	Cryomorpha ignava	Bacteroidetes	Flavobacteriia	Flavobacteriales	Cryomorphaceae
D00C	Z	Z0-14	93.462	Gilvibacter sediminis	Bacteroidetes	Flavobacteriia	Flavobacteriales	Flavobacteriaceae
D00C	Z	Z0-33	93.951	Muriicola jejuensis	Bacteroidetes	Flavobacteriia	Flavobacteriales	Flavobacteriaceae
D00C	Z	Z0-40	94.352	Ulvibacter antarcticus	Bacteroidetes	Flavobacteriia	Flavobacteriales	Flavobacteriaceae
D00C	Z	Z0-31	95.134	Maribacter maritimus	Bacteroidetes	Flavobacteriia	Flavobacteriales	Flavobacteriaceae
D00C	Z	Z0-86	95.512	Winogradskyella aquimaris	Bacteroidetes	Flavobacteriia	Flavobacteriales	Flavobacteriaceae
D00C	Z	Z0-04	97.465	Pseudooceanicola nitratireducens	Proteobacteria	Alphaproteobacteria	Rhodobacterales	Rhodobacteraceae
D00C	Z	Z0-12	97.558	Seongchinamella unica	Proteobacteria	Gammaproteobacteria	Cellvibrionales	Halieaceae
D00C	Z	Z0-29	97.606	Rhodophyticola porphyridii	Proteobacteria	Alphaproteobacteria	Rhodobacterales	Rhodobacteraceae
D00C	Z	Z0-84	97.606	Seongchinamella sediminis	Proteobacteria	Gammaproteobacteria	Cellvibrionales	Halieaceae
D00C	Z	Z0-35	97.815	Ascidiaceihabitans donghaensis	Proteobacteria	Alphaproteobacteria	Rhodobacterales	Rhodobacteraceae
D00C	Z	Z0-24	98.357	Primorskyibacter aestuariivivens	Proteobacteria	Alphaproteobacteria	Rhodobacterales	Rhodobacteraceae
D00C	Z	Z0-75	98.873	Marivita cryptomonadis	Proteobacteria	Alphaproteobacteria	Rhodobacterales	Rhodobacteraceae
D00C	Z	Z0-47	98.969	Alkalihalobacillus algicola	Firmicutes	Bacilli	Bacillales	Bacillaceae
D00C	Z	Z0-34	98.987	Defluviimonas nitratireducens	Proteobacteria	Alphaproteobacteria	Rhodobacterales	Rhodobacteraceae
D00C	Z	Z0-55	99.242	Marivita lacus	Proteobacteria	Alphaproteobacteria	Rhodobacterales	Rhodobacteraceae
D00C	Z	Z0-62	99.356	Loktanella acticola	Proteobacteria	Alphaproteobacteria	Rhodobacterales	Rhodobacteraceae
D00C	Z	Z0-46	99.357	Salinicoccus roseus	Firmicutes	Bacilli	Bacillales	Staphylococcaceae
D00C	Z	Z0-78	99.437	Algoriphagus marinus	Bacteroidetes	Cytophagia	Cytophagales	Cyclobacteriaceae
D00C	Z	Z0-10	99.492	Boseongicola aestuarii	Proteobacteria	Alphaproteobacteria	Rhodobacterales	Rhodobacteraceae
D00C	Z	Z0-66	99.718	Shimia aestuarii	Proteobacteria	Alphaproteobacteria	Rhodobacterales	Rhodobacteraceae
D00C	Z	Z0-68	99.872	Pseudoseohaeicola caenipelagi	Proteobacteria	Alphaproteobacteria	Rhodobacterales	Rhodobacteraceae
D12M	Z	Z12M-01	99.719	Roseomonas aestuarii	Proteobacteria	Alphaproteobacteria	Rhodospirillales	Acetobacteraceae
D21M	Z	Z21M-11	99.015	Marinicella pacifica	Proteobacteria	Gammaproteobacteria	Oceanospirillales	Alcanivoracaceae
D05C	Z	Z5C-14	100	Bacillus safensis subsp. osmophilus	Firmicutes	Bacilli	Bacillales	Bacillaceae
D05M	Z	Z5M-8	99.859	Bacillus subtilis subsp. inaquosorum	Firmicutes	Bacilli	Bacillales	Bacillaceae
D05M	Z	Z5M-07	99.859	Exiguobacterium marinum	Firmicutes	Bacilli	Bacillales	Bacillaceae
D12M	J	J12M-23	100	Exiguobacterium aestuarii	Firmicutes	Bacilli	Bacillales	Bacillaceae
D21M	L	L21M-18	100	Exiguobacterium marinum	Firmicutes	Bacilli	Bacillales	Bacillaceae
D05C	L	L5C-11	100	Malaciobacter halophilus	Proteobacteria	Epsilonproteobacteria	Campylobacterales	Campylobacteraceae
D12M	X	X12M-05	99.155	Halarcobacter bivalviorum	Proteobacteria	Epsilonproteobacteria	Campylobacterales	Campylobacteraceae
D21M	L	L21M-11	99.155	Halarcobacter bivalviorum	Proteobacteria	Epsilonproteobacteria	Campylobacterales	Campylobacteraceae
D30M	Y	Y30M-12	99.155	Halarcobacter bivalviorum	Proteobacteria	Epsilonproteobacteria	Campylobacterales	Campylobacteraceae
D12M	Y	Y12M-31	97.331	Brumimicrobium aurantiacum	Bacteroidetes	Flavobacteriia	Flavobacteriales	Crocinitomicaceae
D21M	F	F21M-18	97.331	Brumimicrobium aurantiacum	Bacteroidetes	Flavobacteriia	Flavobacteriales	Crocinitomicaceae
D30M	Z	Z30M-3	97.331	Brumimicrobium aurantiacum	Bacteroidetes	Flavobacteriia	Flavobacteriales	Crocinitomicaceae
D05C	Y	Y5C-35	97.753	Algoriphagus namhaensis	Bacteroidetes	Cytophagia	Cytophagales	Cyclobacteriaceae
D05C	Y	Y5C-17	100	Algoriphagus aquimaris	Bacteroidetes	Cytophagia	Cytophagales	Cyclobacteriaceae
D12M	Y	Y12M-11	100	Shigella flexneri	Proteobacteria	Gammaproteobacteria	Enterobacterales	Enterobacteriaceae
D30M	F	F30M-8	98.732	Altererythrobacter troitsensis	Proteobacteria	Alphaproteobacteria	Sphingomonadales	Erythrobacteraceae
D12M	J	J12M-11	100	Ferrimonas sediminum	Proteobacteria	Gammaproteobacteria	Alteromonadales	Ferrimonadaceae
D12M	L	L12M-02	100	Ferrimonas kyonanensis	Proteobacteria	Gammaproteobacteria	Alteromonadales	Ferrimonadaceae
D21M	J	J21M-16	99.718	Ferrimonas kyonanensis	Proteobacteria	Gammaproteobacteria	Alteromonadales	Ferrimonadaceae
D30M	Z	Z30M-2	100	Ferrimonas kyonanensis	Proteobacteria	Gammaproteobacteria	Alteromonadales	Ferrimonadaceae
D05C	J	J5C-32	94.366	Ulvibacter antarcticus	Bacteroidetes	Flavobacteriia	Flavobacteriales	Flavobacteriaceae
D05C	Y	Y5C-38	95.781	Zunongwangia mangrovi	Bacteroidetes	Flavobacteriia	Flavobacteriales	Flavobacteriaceae
D05C	Y	Y5C-18	97.746	Psychroflexus halocasei	Bacteroidetes	Flavobacteriia	Flavobacteriales	Flavobacteriaceae
D05C	Z	Z5C-01	96.343	Maribacter arenosus	Bacteroidetes	Flavobacteriia	Flavobacteriales	Flavobacteriaceae
D05M	J	J5M-52	98.315	Eudoraea adriatica	Bacteroidetes	Flavobacteriia	Flavobacteriales	Flavobacteriaceae
D05M	L	L5M-17	99.577	Mesonia sediminis	Bacteroidetes	Flavobacteriia	Flavobacteriales	Flavobacteriaceae
D30M	Z	Z30M-5	97.606	Psychroflexus halocasei	Bacteroidetes	Flavobacteriia	Flavobacteriales	Flavobacteriaceae
D30M	X	X30M-7	100	Halomonas venusta	Proteobacteria	Gammaproteobacteria	Oceanospirillales	Halomonadaceae
D05C	Y	Y5C-22	98.734	Marinifilum breve	Bacteroidetes	Bacteroidia	Marinilabiliales	Marinifilaceae
D05M	F	F5M-29	100	Marinobacter vinifirmus	Proteobacteria	Gammaproteobacteria	Pseudomonadales	Marinobacteraceae
D12M	X	X12M-15	100	Marinobacter vinifirmus	Proteobacteria	Gammaproteobacteria	Pseudomonadales	Marinobacteraceae
D12C	F	F12C-3	97.331	Brumimicrobium aurantiacum	Bacteroidetes	Flavobacteriia	Flavobacteriales	Crocinitomicaceae
D05M	J	J5M-07	97.746	Marinifilum albidiflavum	Bacteroidetes	Bacteroidia	Marinilabiliales	Marinifilaceae
D12C	J	J12C-20	100	Bacillus safensis subsp. osmophilus	Firmicutes	Bacilli	Bacillales	Bacillaceae
D12C	J	J12C-22	100	Marinobacter vinifirmus	Proteobacteria	Gammaproteobacteria	Pseudomonadales	Marinobacteraceae
D12C	L	L12C-27	99.718	Shewanella indica	Proteobacteria	Gammaproteobacteria	Alteromonadales	Shewanellaceae
D12C	Z	Z12C-48	98.592	Marinifilum albidiflavum	Bacteroidetes	Bacteroidia	Marinilabiliales	Marinifilaceae
D12C	X	X12C-29	99.577	Isoptericola cucumis	Actinobacteria	Actinomycetia	Cellulomonadales	Promicromonosporaceae
D12C	X	X12C-12	99.718	Vibrio campbellii	Proteobacteria	Gammaproteobacteria	Vibrionales	Vibrionaceae
D12C	X	X12C-47	99.859	Bacillus subtilis subsp. inaquosorum	Firmicutes	Bacilli	Bacillales	Bacillaceae
D12C	X	X12C-46	99.859	Exiguobacterium marinum	Firmicutes	Bacilli	Bacillales	Bacillaceae
D12C	X	X12C-15	100	Shewanella marisflavi	Proteobacteria	Gammaproteobacteria	Alteromonadales	Shewanellaceae
D12C	X	X12C-42	100	Staphylococcus epidermidis	Firmicutes	Bacilli	Bacillales	Staphylococcaceae
D12C	Y	Y12C-5	100	Shigella flexneri	Proteobacteria	Gammaproteobacteria	Enterobacterales	Enterobacteriaceae
D12C	Z	Z12C-09	100	Marinifilum flexuosum	Bacteroidetes	Bacteroidia	Marinilabiliales	Marinifilaceae
D12C	Y	Y12C-08	100	Saccharicrinis fermentans	Bacteroidetes	Bacteroidia	Marinilabiliales	Marinilabiliaceae
D21C	L	L21C-1	99.577	Saccharicrinis aurantiacus	Bacteroidetes	Bacteroidia	Marinilabiliales	Marinilabiliaceae
D05C	Z	Z5C-14	99.298	Draconibacterium filum	Bacteroidetes	Bacteroidia	Marinilabiliales	Prolixibacteraceae
D05C	L	L5C-3	99.859	Draconibacterium sediminis	Bacteroidetes	Bacteroidia	Marinilabiliales	Prolixibacteraceae
D05C	F	F5C-26	99.014	Mangrovibacterium diazotrophicum	Bacteroidetes	Bacteroidia	Marinilabiliales	Prolixibacteraceae
D05C	J	J5C-19	93.68	Puteibacter caeruleilacunae	Bacteroidetes	Bacteroidia	Marinilabiliales	Prolixibacteraceae
D05C	F	F5C-17	99.296	Sunxiuqinia elliptica	Bacteroidetes	Bacteroidia	Marinilabiliales	Prolixibacteraceae
D12C	Z	Z12C-18	99.859	Fictibacillus halophilus	Firmicutes	Bacilli	Bacillales	Bacillaceae
D12C	Z	Z12C-31	99.859	Photobacterium jeanii	Proteobacteria	Gammaproteobacteria	Vibrionales	Vibrionaceae
D12C	Z	Z12C-22	99.859	Vibrio azureus	Proteobacteria	Gammaproteobacteria	Vibrionales	Vibrionaceae
D12C	Z	Z12C-17	100	Algoriphagus aquimaris	Bacteroidetes	Cytophagia	Cytophagales	Cyclobacteriaceae
D05C	Z	Z5C-10	99.296	Sunxiuqinia rutila	Bacteroidetes	Bacteroidia	Marinilabiliales	Prolixibacteraceae
D12C	Z	Z12C-39	100	Shewanella upenei	Proteobacteria	Gammaproteobacteria	Alteromonadales	Shewanellaceae
D05M	J	J5M-61	99.859	Labilibacter sediminis	Bacteroidetes	Bacteroidia	Marinilabiliales	Marinilabiliaceae
D21M	Y	Y21M-27	98.451	Marinobacter lipolyticus	Proteobacteria	Gammaproteobacteria	Pseudomonadales	Marinobacteraceae
D21M	Y	Y21M-32	99.859	Marinobacter vinifirmus	Proteobacteria	Gammaproteobacteria	Pseudomonadales	Marinobacteraceae
D30M	F	F30M-5	98.31	Marinobacter daepoensis	Proteobacteria	Gammaproteobacteria	Pseudomonadales	Marinobacteraceae
D30M	X	X30M-1	99.577	Marinobacter vinifirmus	Proteobacteria	Gammaproteobacteria	Pseudomonadales	Marinobacteraceae
D05M	Y	Y5M-24	98.732	Microbacterium aureliae	Actinobacteria	Actinomycetia	Microbacteriales	Microbacteriaceae
D12M	J	J12M-05	99.718	Curtobacterium flaccumfaciens	Actinobacteria	Actinomycetia	Microbacteriales	Microbacteriaceae
D12M	J	J12M-36	99.859	Microbacterium horti	Actinobacteria	Actinomycetia	Microbacteriales	Microbacteriaceae
D05C	Y	Y5C-36	99.859	Micrococcus luteus	Actinobacteria	Actinomycetia	Micrococcales	Micrococcaceae
D05M	X	X5M-13	99.718	Nesterenkonia salmonea	Actinobacteria	Actinomycetia	Micrococcales	Micrococcaceae
D30M	J	J30M-24	99.718	Micrococcus luteus	Actinobacteria	Actinomycetia	Micrococcales	Micrococcaceae
D12M	L	L12M-82	99.859	Psychrobacter celer	Proteobacteria	Gammaproteobacteria	Pseudomonadales	Moraxellaceae
D21M	Y	Y21M-34	99.577	Psychrobacter celer	Proteobacteria	Gammaproteobacteria	Pseudomonadales	Moraxellaceae
D30M	Z	Z30M-4	99.719	Psychrobacter celer	Proteobacteria	Gammaproteobacteria	Pseudomonadales	Moraxellaceae
D05M	F	F5M-40	99.014	Nocardioides ginkgobilobae	Actinobacteria	Actinomycetia	Propionibacteriales	Nocardioidaceae
D05M	J	J5M-14	100	Marinobacterium coralli	Proteobacteria	Gammaproteobacteria	Oceanospirillales	Oceanospirillaceae
D21M	F	F21M-5	100	Marinobacterium coralli	Proteobacteria	Gammaproteobacteria	Oceanospirillales	Oceanospirillaceae
D21M	Y	Y21M-38	98.873	Marinobacterium stanieri	Proteobacteria	Gammaproteobacteria	Oceanospirillales	Oceanospirillaceae
D30M	F	F30M-18	98.592	Marinobacterium maritimum	Proteobacteria	Gammaproteobacteria	Oceanospirillales	Oceanospirillaceae
D05M	Z	Z5M-20	99.577	Ornithinimicrobium kibberense	Actinobacteria	Actinomycetia	Dermatophilales	Ornithinimicrobiaceae
D05M	J	J5M-24	99.577	Sunxiuqinia elliptica	Bacteroidetes	Bacteroidia	Marinilabiliales	Prolixibacteraceae
D12C	L	L12C-82	100	Draconibacterium orientale	Bacteroidetes	Bacteroidia	Marinilabiliales	Prolixibacteraceae
D12C	Z	Z12C-37	99.578	Draconibacterium sediminis	Bacteroidetes	Bacteroidia	Marinilabiliales	Prolixibacteraceae
D21C	F	F21C-36	97.331	Brumimicrobium aurantiacum	Bacteroidetes	Flavobacteriia	Flavobacteriales	Crocinitomicaceae
D21C	F	F21C-24	99.577	Psychrobacter celer	Proteobacteria	Gammaproteobacteria	Pseudomonadales	Moraxellaceae
D12C	Z	Z12C-46	93.82	Puteibacter caeruleilacunae	Bacteroidetes	Bacteroidia	Marinilabiliales	Prolixibacteraceae
D21C	J	J21C-27	100	Marinobacter vinifirmus	Proteobacteria	Gammaproteobacteria	Pseudomonadales	Marinobacteraceae
D21C	L	L21C-7	95.493	Malaciobacter molluscorum	Proteobacteria	Epsilonproteobacteria	Campylobacterales	Campylobacteraceae
D12C	Y	Y12C-03	100	Sunxiuqinia elliptica	Bacteroidetes	Bacteroidia	Marinilabiliales	Prolixibacteraceae
D21C	L	L21C-8	99.296	Halarcobacter bivalviorum	Proteobacteria	Epsilonproteobacteria	Campylobacterales	Campylobacteraceae
D12C	Z	Z12C-41	99.296	Sunxiuqinia elliptica	Bacteroidetes	Bacteroidia	Marinilabiliales	Prolixibacteraceae
D12C	Z	Z12C-52	99.577	Sunxiuqinia elliptica	Bacteroidetes	Bacteroidia	Marinilabiliales	Prolixibacteraceae
D21C	Y	Y21C-5	100	Shigella flexneri	Proteobacteria	Gammaproteobacteria	Enterobacterales	Enterobacteriaceae
D12C	J	J12C-19	99.437	Sunxiuqinia rutila	Bacteroidetes	Bacteroidia	Marinilabiliales	Prolixibacteraceae
D12C	Z	Z12C-34	99.296	Sunxiuqinia rutila	Bacteroidetes	Bacteroidia	Marinilabiliales	Prolixibacteraceae
D21C	Z	Z21C-27	99.437	Vibrio chemaguriensis	Proteobacteria	Gammaproteobacteria	Vibrionales	Vibrionaceae
D21C	Z	Z21C-11	99.859	Shewanella indica	Proteobacteria	Gammaproteobacteria	Alteromonadales	Shewanellaceae
D21C	Z	Z21C-10	100	Sphingomonas desiccabilis	Proteobacteria	Alphaproteobacteria	Sphingomonadales	Sphingomonadaceae
D12C	Z	Z12C-51	100	Sunxiuqinia rutila	Bacteroidetes	Bacteroidia	Marinilabiliales	Prolixibacteraceae
D12M	J	J12M-47	99.718	Maribellus luteus	Bacteroidetes	Bacteroidia	Marinilabiliales	Prolixibacteraceae
D12M	Y	Y12M-43	98.873	Draconibacterium sediminis	Bacteroidetes	Bacteroidia	Marinilabiliales	Prolixibacteraceae
D12M	J	J12M-25	99.014	Mangrovibacterium diazotrophicum	Bacteroidetes	Bacteroidia	Marinilabiliales	Prolixibacteraceae
D12M	J	J12M-10	99.577	Sunxiuqinia elliptica	Bacteroidetes	Bacteroidia	Marinilabiliales	Prolixibacteraceae
D21C	Z	Z21C-20	98.596	Mangrovibacterium diazotrophicum	Bacteroidetes	Bacteroidia	Marinilabiliales	Prolixibacteraceae
D21C	F	F21C-22	99.718	Maribellus sediminis	Bacteroidetes	Bacteroidia	Marinilabiliales	Prolixibacteraceae
D21C	Z	Z21C-43	93.812	Puteibacter caeruleilacunae	Bacteroidetes	Bacteroidia	Marinilabiliales	Prolixibacteraceae
D21C	L	L21C-3	99.155	Sunxiuqinia elliptica	Bacteroidetes	Bacteroidia	Marinilabiliales	Prolixibacteraceae
D21C	L	L21C-12	100	Sunxiuqinia elliptica	Bacteroidetes	Bacteroidia	Marinilabiliales	Prolixibacteraceae
D21M	Y	Y21M-37	99.718	Draconibacterium sediminis	Bacteroidetes	Bacteroidia	Marinilabiliales	Prolixibacteraceae
D21M	Y	Y21M-52	98.734	Mangrovibacterium diazotrophicum	Bacteroidetes	Bacteroidia	Marinilabiliales	Prolixibacteraceae
D21M	Y	Y21M-53	99.014	Mangrovibacterium diazotrophicum	Bacteroidetes	Bacteroidia	Marinilabiliales	Prolixibacteraceae
D21M	L	L21M-3	99.437	Sunxiuqinia elliptica	Bacteroidetes	Bacteroidia	Marinilabiliales	Prolixibacteraceae
D21M	L	L21M-15	100	Sunxiuqinia elliptica	Bacteroidetes	Bacteroidia	Marinilabiliales	Prolixibacteraceae
D30C	J	J30C-4	99.859	Draconibacterium sediminis	Bacteroidetes	Bacteroidia	Marinilabiliales	Prolixibacteraceae
D30C	F	F30C-3	100	Sunxiuqinia elliptica	Bacteroidetes	Bacteroidia	Marinilabiliales	Prolixibacteraceae
D30M	X	X30M-3	98.873	Mangrovibacterium diazotrophicum	Bacteroidetes	Bacteroidia	Marinilabiliales	Prolixibacteraceae
D12M	Y	Y12M-27	100	Pseudomonas psychrotolerans	Proteobacteria	Gammaproteobacteria	Pseudomonadales	Pseudomonadaceae
D05M	Z	Z5M-19	97.465	Ascidiaceihabitans donghaensis	Proteobacteria	Alphaproteobacteria	Rhodobacterales	Rhodobacteraceae
D30M	J	J30M-21	99.298	Sunxiuqinia elliptica	Bacteroidetes	Bacteroidia	Marinilabiliales	Prolixibacteraceae
D30C	J	J30C-2	95.927	Owenweeksia hongkongensis	Bacteroidetes	Flavobacteriia	Flavobacteriales	Cryomorphaceae
D30M	J	J30M-25	100	Sunxiuqinia elliptica	Bacteroidetes	Bacteroidia	Marinilabiliales	Prolixibacteraceae
D30C	L	L30C-17	97.887	Lentibacter algarum	Proteobacteria	Alphaproteobacteria	Rhodobacterales	Rhodobacteraceae
D30C	L	L30C-24	98.875	Mycolicibacterium pyrenivorans	Actinobacteria	Actinomycetia	Mycobacteriales	Mycobacteriaceae
D30C	L	L30C-18	99.437	Sphingomonas aestuarii	Proteobacteria	Alphaproteobacteria	Sphingomonadales	Sphingomonadaceae
D30C	L	L30C-8	99.859	Rhodococcus cerastii	Actinobacteria	Actinomycetia	Mycobacteriales	Nocardiaceae
D30C	L	L30C-27	99.859	Shewanella indica	Proteobacteria	Gammaproteobacteria	Alteromonadales	Shewanellaceae
D30C	L	L30C-23	100	Micrococcus endophyticus	Actinobacteria	Actinomycetia	Micrococcales	Micrococcaceae
D30C	X	X30C-3	97.331	Brumimicrobium aurantiacum	Bacteroidetes	Flavobacteriia	Flavobacteriales	Crocinitomicaceae
D30C	X	X30C-10	98.031	Caenispirillum salinarum	Proteobacteria	Alphaproteobacteria	Rhodospirillales	Rhodospirillaceae
D30C	X	X30C-24	100	Jeotgalibacillus malaysiensis	Firmicutes	Bacilli	Bacillales	Bacillaceae
D30C	Y	Y30C-4	98.592	Marinobacterium maritimum	Proteobacteria	Gammaproteobacteria	Oceanospirillales	Oceanospirillaceae
D30C	Y	Y30C-2	99.155	Halarcobacter bivalviorum	Proteobacteria	Epsilonproteobacteria	Campylobacterales	Campylobacteraceae
D30C	Y	Y30C-1	100	Marinobacter vinifirmus	Proteobacteria	Gammaproteobacteria	Pseudomonadales	Marinobacteraceae
D12M	Z	Z12M-20	100	Paracoccus solventivorans	Proteobacteria	Alphaproteobacteria	Rhodobacterales	Rhodobacteraceae
D21M	Y	Y21M-15	100	Celeribacter halophilus	Proteobacteria	Alphaproteobacteria	Rhodobacterales	Rhodobacteraceae
D30M	X	X30M-25	100	Celeribacter halophilus	Proteobacteria	Alphaproteobacteria	Rhodobacterales	Rhodobacteraceae
D30M	X	X30M-28	100	Roseovarius pacificus	Proteobacteria	Alphaproteobacteria	Rhodobacterales	Rhodobacteraceae
D30M	Z	Z30M-1	97.887	Lentibacter algarum	Proteobacteria	Alphaproteobacteria	Rhodobacterales	Rhodobacteraceae
D21M	J	J21M-9	98.169	Caenispirillum salinarum	Proteobacteria	Alphaproteobacteria	Rhodospirillales	Rhodospirillaceae
D30M	Y	Y30M-6	98.169	Caenispirillum salinarum	Proteobacteria	Alphaproteobacteria	Rhodospirillales	Rhodospirillaceae
D05C	F	F5C-15	99.718	Shewanella chilikensis	Proteobacteria	Gammaproteobacteria	Alteromonadales	Shewanellaceae
D12M	J	J12M-41	99.859	Shewanella indica	Proteobacteria	Gammaproteobacteria	Alteromonadales	Shewanellaceae
D12M	Y	Y12M-26	99.859	Shewanella upenei	Proteobacteria	Gammaproteobacteria	Alteromonadales	Shewanellaceae
D21M	L	L21M-12	100	Shewanella upenei	Proteobacteria	Gammaproteobacteria	Alteromonadales	Shewanellaceae
D21M	Z	Z21M-15	99.718	Shewanella indica	Proteobacteria	Gammaproteobacteria	Alteromonadales	Shewanellaceae
D05C	Y	Y5C-05	99.859	Vibrio campbellii	Proteobacteria	Gammaproteobacteria	Vibrionales	Vibrionaceae
D05M	Y	Y5M-9	99.718	Vibrio azureus	Proteobacteria	Gammaproteobacteria	Vibrionales	Vibrionaceae
D12M	X	X12M-08	99.859	Vibrio azureus	Proteobacteria	Gammaproteobacteria	Vibrionales	Vibrionaceae
D12M	X	X12M-16	99.859	Vibrio chemaguriensis	Proteobacteria	Gammaproteobacteria	Vibrionales	Vibrionaceae
D12M	Y	Y12M-40	100	Photobacterium aquae	Proteobacteria	Gammaproteobacteria	Vibrionales	Vibrionaceae
D21M	L	L21M-26	99.155	Catenococcus thiocycli	Proteobacteria	Gammaproteobacteria	Vibrionales	Vibrionaceae

## Sheet: S3B
Table S3B The species used molybdate tolerance and metabolites facilitation
Order	Media	T.test (CK_vs_Media)	P_value	The isolated strains	Metabolites facilitation test	Molybdate tolerance test	Family
1	L-Proline	-0.473745	0.655046	Y12C-08	S1	Marked_5	Marinilabiliaceae
	L-Ornithine	-1.57077	0.185235
	L-Methionine	-0.0922429	0.929508
	Biotin	-1.11525	0.302484
	Cobalamin	-1.34086	0.262524
	L-Cysteine	-4.21446	0.0152945
	L-Isoleucine	0.233864	0.826218
2	L-Proline	-0.937346	0.381896	Y5C-22	S2	Marked_1	Marinifilaceae
	L-Ornithine	0.529231	0.614225
	L-Methionine	-0.311957	0.766418
	Biotin	0.254661	0.80751
	Cobalamin	0.463119	0.664922
	L-Cysteine	-7.94588	0.000116101
	L-Isoleucine	0.00543203	0.995842
3	L-Proline	-2.79992	0.03727	J5M-07	S3	Marked_2	Marinifilaceae
	L-Ornithine	-2.03364	0.0905084
	L-Methionine	-2.34173	0.064007
	Biotin	-1.94392	0.104399
	Cobalamin	-2.92923	0.036321
	L-Cysteine	-4.0536	0.0138018
	L-Isoleucine	1.00445	0.353457
4	L-Proline	-2.71606	0.0448836	Z12C-09	S4	ND	Marinifilaceae
	L-Ornithine	-0.851838	0.431157
	L-Methionine	0.297074	0.776427
	Biotin	1.21948	0.275628
	Cobalamin	0.79663	0.458544
	L-Cysteine	-14.1782	8.13352e-06
	L-Isoleucine	-1.27833	0.250278
5	L-Proline	-3.69194	0.0116209	Z5C-10	S5	Marked_6	Prolixibacteraceae
	L-Ornithine	-4.09912	0.00813565
	L-Methionine	-2.75646	0.028007
	Biotin	-2.63302	0.0551918
	Cobalamin	-2.19522	0.0595255
	L-Cysteine	-7.60083	0.000148922
	L-Isoleucine	-0.682817	0.518612
6	L-Proline	-2.9425	0.02251	J5M-61	S6	ND	Marinilabiliaceae
	L-Ornithine	-1.68167	0.131162
	L-Methionine	-1.99686	0.0844201
	Biotin	-1.54434	0.161122
	Cobalamin	-3.22163	0.0318163
	L-Cysteine	-4.93915	0.00457099
	L-Isoleucine	-0.646051	0.542212
7	L-Proline	-1.52237	0.174554	L21C-1	S7	ND	Marinilabiliaceae
	L-Ornithine	-1.75031	0.14282
	L-Methionine	-0.954436	0.378421
	Biotin	-0.404154	0.703524
	Cobalamin	-0.409546	0.70071
	L-Cysteine	-8.6423	0.000355075
	L-Isoleucine	1.18101	0.284821
8	L-Proline	0.870761	0.426435	F21C-22	S8	ND	Prolixibacteraceae
	L-Ornithine	1.53411	0.166398
	L-Methionine	1.47847	0.198897
	Biotin	1.38123	0.210795
	Cobalamin	0.320199	0.758273
	L-Cysteine	-4.77157	0.00455864
	L-Isoleucine	-1.82603	0.124966
9	L-Proline	3.40444	0.0291766	J12M-47	S9	ND	Prolixibacteraceae
	L-Ornithine	2.91206	0.025421
	L-Methionine	5.49196	0.00886633
	Biotin	5.40654	0.00714419
	Cobalamin	2.93292	0.0316672
	L-Cysteine	-1.83481	0.124801
	L-Isoleucine	2.30449	0.0618407
10	L-Proline	-14.6407	0.00050833	J30C-4	S10	ND	Prolixibacteraceae
	L-Ornithine	-5.85638	0.00363854
	L-Methionine	-1.85184	0.104661
	Biotin	-2.63576	0.0464081
	Cobalamin	-3.23324	0.0249598
	L-Cysteine	3.01316	0.0270612
	L-Isoleucine	-1.06349	0.319002
11	ND	ND	ND	Z12C-48	ND	Marked_3	Marinifilaceae
ND: not detected

## Sheet: S3C
Table S3C The pH range of members in the order Marinilabiliales
Family	Genus_Species	pH (Min)	pH (Max)	pH (Optical)	References
Marinifilaceae	Ancylomarina longa	5.5	7.5	7	DOI 10.1099/ijsem.0.004066
	Ancylomarina salipaludis	5.5	ND	7-8	DOI 10.1099/ijsem.0.003553
	Ancylomarina subtilis	6	8.5	7.5	DOI 10.1099/ijsem.0.001342
	“Ancylomarina euxinus”	7	8	ND	DOI 10.1016/j.syapm.2020.126122
	“Ancylomarina psychrotolerans”	5.5	8.5	6.5	DOI 10.1007/s10482-018-1025-9
	Labilibaculum antarcticum	6.3	9.6	6.8-7.3	DOI 10.1007/s10482-019-01345-w
	Labilibaculum filiforme	6.5	8	7.5	DOI 10.3389/fmicb.2017.02614
	Labilibaculum manganireducens	5.9	8	7.5-8	DOI 10.3389/fmicb.2017.02614
	Marinifilum albidiflavum	6.5	9	7-7.5	DOI 10.1099/ijsem.0.001395
	Marinifilum breve	6	9	7	DOI 10.1099/ijsem.0.003027
	Marinifilum flexuosum	ND	ND	ND	DOI 10.1016/j.syapm.2012.12.003
	Marinifilum fragile	6	8	7	DOI 10.1099/ijs.0.009027-0
	Alkaliflexus imshenetskii	7.5	10.2	8.5	DOI 10.1007/s00203-004-0722-0
	Alkalitalea saponilacus	7.5	10.5	9.7	DOI 10.1099/ijs.0.038315-0
	Anaerophaga thermohalophila	ND	ND	ND	DOI 10.1099/00207713-52-1-173
	Breznakibacter xylanolyticus	5.5	8	6.8	DOI 10.1128/AEM.64.1.43-52.1998
	Carboxylicivirga flava	5	10	7	DOI 10.1099/ijsem.0.001533
	Carboxylicivirga linearis	6	9	6.5-7	DOI 10.1099/ijsem.0.000407
	Carboxylicivirga mesophila	6	9	7	DOI 10.1099/ijs.0.053462-0
	Carboxylicivirga taeanensis	6	8.5	7.5	DOI 10.1099/ijs.0.053462-0
	Carboxylicivirga sediminis	6	8.5	7-7.5	DOI 10.1099/ijsem.0.002761
	Geofilum rhodophaeum	6.5	8.5	7.5	DOI 10.1099/ijsem.0.002223
	Geofilum rubicundum	6.9	9.3	7.3-8.3	DOI 10.1099/ijs.0.032326-0
	Labilibacter aurantiacus	6	8.5	7-7.5	DOI 10.1099/ijsem.0.001649
	Labilibacter marinus	6.5	8	7-7.5	DOI 10.1099/ijsem.0.001649
	Labilibacter sediminis	6	8.5	7-7.5	DOI 10.1099/ijsem.0.003758
	Mangroviflexus xiamenensis	5	8.5	7-7.5	DOI 10.1099/ijs.0.036137-0
	“Marinilabilia nitratireducens”	7	12	8	DOI 10.1007/s10482-012-9834-8
	Marinilabilia rubra	6	9	7	DOI 10.1099/ijsem.0.003210
	Marinilabilia salmonicolor	ND	ND	7	DOI 10.1099/00207713-46-2-599
	Natronoflexus pectinivorans	8.5	10.5	9.5	DOI 10.1007/s00792-011-0399-7
	Saccharicrinis carchari	6.5	8.5	7-7.5	DOI 10.1099/ijs.0.061986-0
	Saccharicrinis fermentans	7	9	8	DOI 10.1099/ijs.0.053462-0
	Thermophagus xiamenensis	5.5	8	7	DOI 10.1099/ijs.0.038547-0
Prolixibacteraceae	Aquipluma nitroreducens	4.2	8.9	6.7-7.1	DOI 10.1099/ijsem.0.004551
	Draconibacterium filum	6	8.5	7.5	DOI 10.1007/s10482-015-0396-4
	Draconibacterium mangrovi	5	9	7	DOI 10.1099/ijsem.0.004354
	Draconibacterium orientale	5.5	9	7-7.5	DOI 10.1099/ijs.0.056812-0
	Draconibacterium sediminis	5	8	7	DOI 10.1099/ijs.0.000260
	“Draconibacterium halophilum”	5.5	9	7	DOI 10.1007/s00284-021-02496-8
	Mangrovibacterium diazotrophicum	6	8	7	DOI 10.1099/ijs.0.052779-0
	Mangrovibacterium lignilyticum	6	8	7	DOI 10.1099/ijsem.0.004305
	Mangrovibacterium marinum	5.5	8	7-7.5	DOI 10.1007/s10482-015-0452-0
	Maribellus luteus	6	8.5	7-7.5	DOI 10.1099/ijsem.0.003495
	Maribellus sediminis	6	9	7	DOI 10.1016/j.syapm.2020.126099
	“Maribellus comscasis”	ND	ND	ND	DOI 10.1111/1462-2920.15650
	Mariniphaga anaerophila	6	8.5	6.5-7	DOI 10.1099/ijs.0.066274-0
	Mariniphaga sediminis	6	9.5	7-7.5	DOI 10.1099/ijs.0.000354
	Meniscus glaucopis	6	10	7	DOI 10.1128/jb.143.2.841-846.1980
	Prolixibacter bellariivorans	5	9	7	DOI 10.1099/ijs.0.64296-0
	Prolixibacter denitrificans	4.5	8	6.5	DOI 10.1099/ijs.0.000343
	Puteibacter caeruleilacunae	5	9	7	DOI 10.1099/ijsem.0.003948
	Roseimarinus sediminis	6	8.8	7.5-8	DOI 10.1099/ijs.0.000250
	Sunxiuqinia elliptica	5	9	7-8	DOI 10.1099/ijs.0.026971-0
	Sunxiuqinia faeciviva	5.4	8.3	7.5	DOI 10.1099/ijs.0.044065-0
	Sunxiuqinia indica	5	8	7	DOI 10.1099/ijsem.0.004273
	Sunxiuqinia rutila	6	8	7	DOI 10.2323/jgam.60.28
	“Sunxiuqinia dokdonensis”	6	8	7	DOI 10.1007/s12275-013-3492-z
	Tangfeifania diversioriginum	6.5	8.5	7-7.5	DOI 10.1099/ijs.0.066902-0
ND: not detected
