# Supplementary material for: Niche Modification by Sulfate-Reducing Bacteria Drives Microbial Community Assembly in Anoxic Marine Sediments
Source: mBio. 2023 Mar 29;14(2):e03535-22. doi: 10.1128/mbio.03535-22 (PMC10128000; doi:10.1128/mbio.03535-22)
Supplement: TABLE S4 [file mbio.03535-22-s0010.xlsx]

## Sheet: S4
Table S4 The list of comparative genomic analysis
NCBI_RefSeq	Biotin	Cobalamin	Phosphopantothenate	L-Arginine	L-Cysteine	L-Glutamate	L-Histidine	L-Isoleucine	L-Leucine	L-Lysine	L-Methionine	L-Ornithine	L-Phenylalanine	L-Proline	L-Serine	L-Threonine	L-Tryptophan	L-Tyrosine	Menadione	NAD+	Phylloquinol	Protoheme	Pyridoxal phosphate	Riboflavin	Tetrahydrofolate	Thiamin diphosphate	Ubiquinol	UMP(Uridylic acid)	IMP(Inosinic acid)	dissimilatory.sulfate..APS	dissimilatory.sulfite..APS	dissimilatory.sulfite..sulfide	sulfur.assimilation	YcaO-like proteins	checkm_completeness	checkm_contamination	checkm_marker_count	coding_density	gpercentage	genome_size	Phylum	Class	Order	Family
GCA_000007325	0.666667	0.857143	0	0	0.166667	0.0909091	0	0.2	0	0	0.428571	0	0	0	0	0.2	0	0	0.111111	1	0	0.7	0	1	0.8	0.428571	0	0.666667	1	0	0	0	0.33	0	100	0.16	149	90.7168	27.1809	2299539	Fusobacteriota	Fusobacteriia	Fusobacteriales	Fusobacteriaceae
GCA_000170815	0	0.142857	0.4	0.666667	1	0.272727	1	1	1	0.857143	1	0.25	0	0.5	0.666667	1	0.666667	0	0.555556	0.875	0.285714	1	0.5	0.857143	1	0.571429	0.111111	1	1	0	0	0	0	0	99.62	0	496	89.5281	34.0421	3214025	Bacteroidota	Bacteroidia	Flavobacteriales	Flavobacteriaceae
GCA_000182945	0.666667	0.857143	0	0	0.166667	0.0909091	0	0.2	0	0	0.285714	0	0	0	0	0	0	0	0.111111	1	0	0.6	0	1	0.8	0.428571	0	0.666667	1	0	0	0	0	0	100	0	149	90.4269	27.1239	2268272	Fusobacteriota	Fusobacteriia	Fusobacteriales	Fusobacteriaceae
GCA_000210015	0.333333	0.857143	0.2	1	1	0.0909091	0.833333	1	1	1	0.714286	1	0.5	1	1	1	0	0.5	0	1	0	0.7	0.166667	1	0.8	0.714286	0	1	1	0	0	0	0	0	99.37	0.63	278	86.5629	42.4874	3757491	Firmicutes_A	Clostridia	Lachnospirales	Lachnospiraceae
GCA_000210075	1	0.142857	0.6	0.666667	1	0.181818	1	1	1	1	0.857143	0.5	0	0.5	0.666667	0.8	0.666667	0	0.555556	1	0.285714	0.4	0.666667	1	1	0.75	0.111111	1	1	0	0	0	0	0	99.46	0	839	90.1219	42.2739	6077136	Bacteroidota	Bacteroidia	Bacteroidales	Bacteroidaceae
GCA_000307955	1	0.857143	0.4	1	1	0.0909091	0.666667	1	1	1	0.714286	1	0.5	1	0.666667	0.8	0.666667	0.333333	1	1	0	1	0.166667	0.857143	0.4	1	0.333333	1	1	1	1	1	0.33	1	100	0	280	87.6891	65.7068	4391518	Desulfobacterota	Desulfovibrionia	Desulfovibrionales	Desulfovibrionaceae
GCA_000383355	0	0.142857	0.4	0.666667	0.5	0.181818	0.166667	1	0.666667	0.571429	0.714286	0.25	0	0.5	0.666667	1	0.666667	0.5	0.666667	0.875	0.285714	1	0.5	0.285714	0.6	0.25	0.111111	0.666667	0.75	0	0	0	0	0	89.1	3.73	548	91.9151	31.7868	2544614	Bacteroidota	Bacteroidia	Flavobacteriales	Flavobacteriaceae
GCA_000403945	1	0.857143	0.4	1	1	0.0909091	0.5	1	0.666667	1	0.714286	0.75	0	0.5	0.333333	0.6	0.333333	0	1	0.6	0	1	1	0.714286	0.4	0.75	0.222222	0.666667	0.875	1	1	1	0.33	1	88.21	0	284	82.1223	59.9245	2600946	Desulfobacterota	Desulfovibrionia	Desulfovibrionales	Desulfovibrionaceae
GCA_000434895	1	1	0.6	1	1	0	1	0.666667	1	1	0.857143	1	0.5	1	1	1	1	0.5	0	0.2	0	0.7	1	1	0.4	0.571429	0	1	1	0	0	0	0	0	99.4	0.6	334	87.843	46.6864	2395176	Firmicutes_C	Negativicutes	Acidaminococcales	Acidaminococcaceae
GCA_000435615	0	0.428571	0	0.333333	1	0	0	0	0	0.833333	0.285714	0.25	0	0	0.666667	0.8	0	0	0	0.25	0	0.4	0.166667	0.285714	0.6	0.2	0	0.666667	0.75	0	0	0	0	0	95.74	0	247	91.3216	45.5268	2137624	Firmicutes_A	Clostridia	Peptostreptococcales	Anaerovoracaceae
GCA_000435715	0	0.428571	0.4	0.333333	0.5	0	0.166667	1	0.666667	0.714286	0.714286	0	0	0.5	0.333333	0.6	0	0	0	0.25	0	0.2	0.166667	0.285714	0.6	0.2	0	0.666667	0.625	0	0	0	0	0	97.61	0.71	247	88.1054	45.3454	2066053	Firmicutes_A	Clostridia	Peptostreptococcales	Anaerovoracaceae
GCA_000435835	0.333333	0.857143	0.4	1	1	0.0909091	0.666667	1	1	1	0.714286	1	0.5	1	0.333333	1	0	0.5	0	1	0	0.7	0	1	0.8	0.714286	0	1	1	0	0	0	0	0	97.56	1.08	332	87.6096	29.1985	2846141	Firmicutes_A	Clostridia	Clostridiales	Clostridiaceae
GCA_000436095	0.666667	0.857143	0.4	1	0	0.0909091	0	0.333333	0.666667	1	0.571429	1	0.5	1	0.666667	1	0.666667	0.5	0	0.25	0	0.6	0.166667	1	0.6	0.571429	0	1	1	0	0	0	0	0	99.4	0.6	334	90.4417	45.7095	1794574	Firmicutes_C	Negativicutes	Acidaminococcales	Acidaminococcaceae
GCA_000436795	0.666667	0.142857	0.6	0.333333	1	0.0909091	1	1	0.333333	0.857143	0.571429	0.25	0	1	1	0.2	0.666667	0	0.666667	1	0.285714	0.3	0.333333	0.857143	0.8	0.571429	0.111111	1	1	0	0	0	0	0	97.42	0.12	491	89.4914	43.0066	3921942	Bacteroidota	Bacteroidia	Bacteroidales	Bacteroidaceae
GCA_000437735	0.333333	0.714286	0.6	1	1	0.0909091	1	1	1	0.857143	0.714286	1	0.5	1	0.333333	0.6	0.666667	0.5	0	1	0	0.7	1	1	0.8	0.714286	0	1	1	0	1	0	0	1	98.66	0	263	88.3564	41.5642	2723705	Firmicutes_A	Clostridia	Lachnospirales	Lachnospiraceae
GCA_000500915	0.333333	0.857143	0.6	0.666667	0.5	0.454545	0.833333	0.8	1	0.888889	0.714286	0.75	0.5	0.5	1	0.8	1	0.666667	0	0.5	0	0.9	0.666667	0.714286	0.8	0.333333	0.444444	1	1	1	0	0	0.67	0	91.68	0.71	568	90.0093	66.6385	3874320	Proteobacteria	Alphaproteobacteria	Rhodobacterales	Rhodobacteraceae
GCA_000702025	0.333333	0.857143	0.2	1	1	0.0909091	0.833333	1	1	1	0.857143	1	0.5	1	0.666667	0.8	1	0.5	0.111111	0.4	0	0.7	0.166667	0.285714	1	0.714286	0	1	1	0	0	0	0	0	99.37	0	278	88.2741	45.6016	6679327	Firmicutes_A	Clostridia	Lachnospirales	Lachnospiraceae
GCA_000753575	0.666667	0.714286	0.2	0.333333	1	0.181818	0	0.25	0	0	0	0	0	0	0.333333	0.2	0	0	0	0.8	0	0.3	0	0.285714	0.8	0.285714	0	0.666667	1	0	0	0	0	0	92	1.33	126	90.1414	29.2198	2115618	Firmicutes	Bacilli	Izemoplasmatales	Izemoplasmataceae
GCA_000769715	1	1	0.6	1	1	0.363636	0.5	1	1	0.857143	0.428571	1	0.5	1	0.666667	0.6	1	0.333333	0.833333	0.8	0.142857	1	0.666667	0.857143	0.4	0.5	0.222222	1	0.875	1	1	1	0.33	1	95.71	1.19	280	87.1505	59.2904	4211782	Desulfobacterota	Desulfobulbia	Desulfobulbales	Desulfocapsaceae
GCA_000830415	1	0.142857	0.6	1	1	0.8	1	1	0.666667	0.888889	0.714286	0.25	0.5	1	1	0.8	1	0.5	0.777778	0.8	0.428571	1	0.833333	0.857143	1	0.714286	0.666667	1	1	0	0	0	0.67	0	89.76	1.66	922	85.3727	46.0329	4886455	Proteobacteria	Gammaproteobacteria	Enterobacterales	Vibrionaceae
GCA_000953675	1	0.857143	0.4	0.333333	1	0	0	0.6	0	0.714286	0.428571	0	0	0.5	0.333333	0.4	0	0	0	0.2	0	0.8	0	1	0.6	0.428571	0	0.666667	1	0	0	0	0	0	100	0.7	250	87.0941	27.3404	3444643	Firmicutes_A	Clostridia	Peptostreptococcales	Peptostreptococcaceae
GCA_000961655	1	0.857143	0.8	1	1	0.6	0.666667	1	0.666667	1	0.714286	1	0.5	1	1	1	1	0.333333	0.4	0.8	0	1	1	0.857143	0.6	0.75	0.444444	1	1	1	1	1	0.33	1	98.39	2.58	247	85.6977	55.0541	5997605	Desulfobacterota	Desulfobacteria	Desulfobacterales	Desulfosarcinaceae
GCA_000961725	1	1	0.6	1	1	0.363636	0.666667	1	1	0.857143	0.571429	1	0.5	1	0.666667	0.6	1	0.333333	1	0.8	0	1	0.833333	0.857143	0.6	0.571429	0.222222	1	0.875	1	1	1	0.33	1	99.87	0.89	280	87.9638	51.6766	6515854	Desulfobacterota	Desulfobulbia	Desulfobulbales	Desulfocapsaceae
GCA_001304855	0.333333	0.714286	0.6	1	0.5	0	0.333333	1	0.666667	0.666667	0.571429	0.5	0.5	1	1	0.4	0.333333	0.333333	0	0.4	0	0.4	1	1	0.4	0.285714	0	0.666667	0.75	0	0	0	0	0	88.7	1.9	278	84.6745	49.2867	4979725	Firmicutes_A	Clostridia	Lachnospirales	Lachnospiraceae
GCA_001304875	0.6	0.714286	0.2	1	1	0	0.666667	0.8	0.666667	0.666667	0.571429	1	0	0.5	0.666667	0.4	0	0.5	0	0.4	0	0.4	0.166667	1	0.333333	0.142857	0	0.666667	0.75	0	0	0	0	0	90.94	0	278	86.4586	54.6122	3456135	Firmicutes_A	Clostridia	Lachnospirales	Lachnospiraceae
GCA_001304935	0.333333	0.571429	0.2	1	0.5	0.272727	0.5	0.8	0	1	0.714286	0.75	0	0.5	0.666667	0.6	0.333333	0	0	0.8	0	0.7	1	0.285714	0.6	0.571429	0	0.666667	0.625	0	0	0	0	0	99.36	0	274	89.6053	46.7009	6046831	Firmicutes_A	Clostridia	Lachnospirales	Lachnospiraceae
GCA_001310415	1	0.428571	0.6	0.666667	1	0.6	0.833333	0.8	1	0.777778	0.714286	0.5	0	1	1	0.8	0.333333	0.5	0.555556	0.6	0.285714	1	0.666667	0.857143	0.6	0.714286	0.777778	0.666667	0.875	0	0	0	0.33	1	95.47	0.35	312	85.3205	50.7918	5269347	Proteobacteria	Gammaproteobacteria	Enterobacterales	Vibrionaceae
GCA_001312405	0.333333	0.714286	0	1	1	0	0.5	0.8	0	0.571429	0.571429	0.75	0	1	0.333333	0.4	0.666667	0.5	0	0.4	0	0.8	0.333333	0.571429	0.2	0.428571	0.111111	0.666667	0.75	0	0	0	0	0	94.31	0.63	278	83.46	44.0666	4737281	Firmicutes_A	Clostridia	Lachnospirales	Lachnospiraceae
GCA_001314655	0	0.142857	0.6	1	0.5	0.545455	0.833333	1	1	1	0.714286	1	0.5	1	1	0.8	1	0.666667	0.111111	0.375	0	0.875	0.666667	0.857143	0.6	0.2	0.555556	1	1	1	0	0	0.67	0	98.33	0.4	617	91.1929	67.6237	3698543	Proteobacteria	Alphaproteobacteria	Rhodobacterales	Rhodobacteraceae
GCA_001314705	0	0.714286	0.4	1	0.5	0.454545	1	1	1	1	0.714286	1	0.5	1	0.333333	0.8	1	0.666667	0.111111	0.625	0	0.875	0.5	0.857143	0.6	0.25	0.444444	1	1	1	0	0	0.67	0	98.14	0.95	654	90.1683	63.8319	3426878	Proteobacteria	Alphaproteobacteria	Rhodobacterales	Rhodobacteraceae
GCA_001314805	0	0.857143	0.4	1	0.5	0.454545	1	1	1	1	0.857143	1	0.5	1	1	0.8	1	0.666667	0.111111	0.5	0	0.875	0.666667	0.857143	0.6	0.2	0.555556	1	1	1	0	0	0.33	0	98.33	0.53	617	90.826	67.0653	3684589	Proteobacteria	Alphaproteobacteria	Rhodobacterales	Rhodobacteraceae
GCA_001483205	0	0.714286	0.6	1	0.5	0.545455	0.5	0.8	0.666667	0.777778	0.857143	1	0.5	1	1	0.8	1	0.666667	0.111111	0.6	0	0.9	0.666667	0.714286	0.6	0.444444	0.555556	1	1	1	0	0	0.33	0	84.56	0.44	616	87.5175	63.5968	2168838	Proteobacteria	Alphaproteobacteria	Rhodobacterales	Rhodobacteraceae
GCA_001487125	1	1	0.4	0.333333	1	0.0909091	1	0	0	0.666667	0.285714	0	0	0	0.666667	0.2	0	0	0.666667	0.8	0.285714	0.3	1	0.857143	0.8	0.714286	0.111111	1	1	0	0	0	0	0	99.46	0	278	90.2584	42.3112	3385516	Bacteroidota	Bacteroidia	Marinilabiliales	Marinifilaceae
GCA_001509345	0	0.571429	0.2	1	0.166667	0	0.666667	1	1	0.777778	0.571429	1	0	1	0.333333	0.6	1	0.5	0	0.6	0	0.2	0	0.285714	0.4	0.2	0	1	1	0	0	0	0	0	97.79	0.25	250	89.1314	38.3199	2512164	Firmicutes_A	Clostridia	Tissierellales	Dethiosulfatibacteraceae
GCA_001510385	0	0.142857	0.4	1	0.166667	0.181818	0.5	1	0.666667	0.857143	0.857143	0.75	0.5	0.5	1	1	1	0.5	0.444444	0.25	0.142857	1	1	0.857143	0.333333	0.2	0	1	0.25	0	0	0	0	0	89.74	1.28	171	95.0065	55.8559	1897905	Actinobacteriota	Acidimicrobiia	Acidimicrobiales	Ilumatobacteraceae
GCA_001627925	0	0.571429	0.6	1	0.5	0.272727	0.833333	1	1	1	0.857143	1	0	1	0.666667	0.8	1	0.666667	0.111111	0.375	0	0.875	0.5	0.857143	0.6	0.2	0.333333	1	1	0	0	0	0	0	81.49	0.1	568	91.3944	40.5079	2339571	Proteobacteria	Alphaproteobacteria	Rhodobacterales	Rhodobacteraceae
GCA_001708385	0	0.142857	0.4	0.666667	1	0.272727	1	0.25	0	1	0.857143	0.25	0	0	0.666667	1	0.666667	0	0.555556	0.875	0.285714	1	0.5	0.857143	1	0.75	0.111111	1	1	0	0	0	0.33	0	99.65	0.35	511	90.1656	39.0495	4142802	Bacteroidota	Bacteroidia	Flavobacteriales	Flavobacteriaceae
GCA_001799365	0.4	1	0.6	0.428571	1	0.363636	0.5	1	1	0.857143	0.571429	1	0.5	1	0.666667	0.6	0.666667	0.333333	1	1	0	0.9	0.666667	0.857143	0.6	0.571429	0.222222	1	0.75	1	1	1	0.33	1	91.91	0.89	280	87.6048	55.5638	4509726	Desulfobacterota	Desulfobulbia	Desulfobulbales	Desulfocapsaceae
GCA_001799475	0.666667	0.714286	0.4	1	1	0.272727	0.666667	0.666667	1	0.857143	0.571429	1	0.5	1	0.333333	0.6	0.666667	0.333333	0.666667	1	0	1	0.166667	0.571429	0.2	0.75	0.333333	1	0.875	0	1	1	0.33	1	89.65	0	284	85.866	65.0429	3051939	Desulfobacterota	Desulfovibrionia	Desulfovibrionales	Desulfovibrionaceae
GCA_001871085	1	0.714286	0.4	1	1	0.181818	0.5	1	1	1	0.571429	0.75	0.5	0.5	0.666667	0.8	0.666667	0.333333	1	0.6	0	1	0.166667	0.857143	0.4	0.75	0.333333	1	0.75	1	1	1	0.67	1	88.66	0.59	284	89.3051	65.2575	2970163	Desulfobacterota	Desulfovibrionia	Desulfovibrionales	Desulfovibrionaceae
GCA_001873105	0	0.142857	0.4	0	1	0.181818	1	0	0	0.714286	0.428571	0	0	0	0.666667	0.4	0.666667	0	0.555556	0.875	0.285714	1	0.5	0.857143	0.6	0	0.111111	1	1	0	0	0	0	0	93.16	0.89	496	90.1924	34.2902	2979985	Bacteroidota	Bacteroidia	Flavobacteriales	Flavobacteriaceae
GCA_001873635	0.333333	0.571429	0.2	0.666667	1	0.181818	1	1	1	1	0.857143	0	0	0.5	0.666667	0.8	0.666667	0	0.444444	0.6	0.285714	0.9	0.666667	0.857143	0.8	0.25	0	0.666667	0.875	0	0	0	0.67	0	83.33	0	278	90.5108	38.303	2633952	Bacteroidota	Bacteroidia	Bacteroidales	Paludibacteraceae
GCA_001898935	0.333333	0.142857	0.6	0.666667	1	0.181818	1	1	1	1	0.857143	0.5	0	0.5	0.333333	0.8	0.666667	0	0.444444	1	0.285714	0.9	0.666667	0.857143	1	0.25	0	1	1	0	0	0	0.67	0	99.73	2.15	278	92.8181	47.1315	4182621	Bacteroidota	Bacteroidia	Bacteroidales	Paludibacteraceae
GCA_001989995	1	0.857143	0.6	1	1	0.6	1	1	1	1	0.857143	1	0	1	1	1	1	0	0.888889	0.8	0.428571	1	1	0.857143	0.8	1	1	1	1	0	0	0	1	0	98.55	0.41	946	74.9663	44.6218	4443514	Proteobacteria	Gammaproteobacteria	Enterobacterales	Vibrionaceae
GCA_002069025	0	0.142857	0.6	0.666667	0.5	0	0.5	1	0.666667	0.714286	0.285714	0.25	0	0.5	0.666667	0.2	0	0	0	1	0	0.3	0.5	0.714286	1	0.25	0	1	0.875	0	0	0	0	0	83.33	3.78	278	92.3751	34.9349	2304455	Bacteroidota	Bacteroidia	Bacteroidales	Paludibacteraceae
GCA_002070265	0.333333	0.142857	0.6	0.666667	1	0.0909091	0.666667	1	1	1	0.857143	0.25	0	0.5	0.333333	0.8	0	0	0.111111	0.8	0	0.3	0.5	0.857143	1	0.25	0	1	1	0	0	0	0	0	95.7	0.9	278	90.486	38.8977	2946271	Bacteroidota	Bacteroidia	Bacteroidales	Paludibacteraceae
GCA_002084425	0	0.142857	0.4	1	0	0.181818	0	0.25	0.333333	0.857143	0.428571	1	0	1	1	1	0	0	1	0.4	0	1	0.333333	0.857143	0.4	0.2	0.222222	0.666667	0.125	1	1	1	0.33	1	80.65	0	247	85.5375	29.4652	1943540	Desulfobacterota	Desulfobacteria	Desulfobacterales	Desulfobacteraceae
GCA_002162835	0.666667	0.142857	0.4	0	1	0.181818	0	0.25	0	0.666667	0.428571	0	0	0.5	0.333333	0.2	0	0.5	0.444444	0.625	0.285714	0.9	0.333333	0.714286	1	0.25	0	1	1	0	0	0	0	0	91.9	1.28	496	90.7363	35.2207	3038145	Bacteroidota	Bacteroidia	Flavobacteriales	Flavobacteriaceae
GCA_002171475	0	0.142857	0.2	0	0.5	0.181818	0	0.8	0	0.857143	0.571429	0	0	0	0.666667	1	0.333333	0.5	0	0.6	0	1	0.333333	0.428571	0	0.25	0	1	0.625	0	0	0	0	0	83.46	0	208	95.6533	30.5616	1400021	Bacteroidota	Bacteroidia	Flavobacteriales	Flavobacteriaceae
GCA_002217245	0.666667	1	0.4	0.666667	1	0.181818	0	1	1	0.714286	0.714286	0.5	0	0.5	0.666667	0.2	1	0	0.555556	0.8	0.285714	1	0.5	0.857143	1	0.571429	0.111111	1	0.875	0	0	0	0.67	0	99.65	0.18	511	86.405	30.8025	3321600	Bacteroidota	Bacteroidia	Flavobacteriales	Flavobacteriaceae
GCA_002237645	1	0.857143	0.4	1	1	0.0909091	0.666667	1	1	1	0.714286	1	0.5	1	0.333333	0.8	0.666667	0.333333	1	0.8	0	1	1	0.857143	0.4	0.75	0.333333	1	1	1	1	1	0.33	1	100	0	284	82.3069	57.7853	3471252	Desulfobacterota	Desulfovibrionia	Desulfovibrionales	Desulfovibrionaceae
GCA_002238525	0	0	0.4	0.666667	1	0.272727	1	1	1	0.857143	0.857143	0.25	0	0.5	0.333333	1	0.666667	0.5	0.444444	0.8	0.285714	0.3	0.5	0.857143	0.8	0.25	0	1	0.875	0	0	0	0.33	0	97.06	0	208	84.7376	36.1773	2958200	Bacteroidota	Bacteroidia	Flavobacteriales	Flavobacteriaceae
GCA_002238565	0	0.857143	0.4	1	0.5	0.454545	1	1	1	1	0.857143	1	0.5	1	1	0.8	1	0.666667	0.111111	0.25	0	0.9	0.666667	0.857143	0.2	0.2	0.444444	1	0.25	0	0	0	0.33	0	91.04	0.4	388	81.6102	58.0369	5604958	Proteobacteria	Alphaproteobacteria	Rhodobacterales	Rhodobacteraceae
GCA_002239085	0	0.857143	0	1	0.5	0.454545	0.833333	1	1	1	0.857143	1	0	1	1	0.8	1	0.666667	0.111111	0.25	0	1	0.5	0.857143	0.2	0.2	0.222222	1	0.25	0	0	0	0	0	87.93	2.6	388	80.4614	41.9876	3744517	Proteobacteria	Alphaproteobacteria	Rhodobacterales	Rhodobacteraceae
GCA_002256285	1	0.142857	0.4	0	1	0.181818	0	0.25	0	0.857143	0.857143	0	0	0.5	0.666667	1	0	0.5	0.555556	0.875	0.285714	1	0.5	0.857143	0.8	0.25	0.111111	1	1	0	0	0	0	0	99.65	0.07	511	90.9144	43.3757	3771254	Bacteroidota	Bacteroidia	Flavobacteriales	Flavobacteriaceae
GCA_002256385	0.666667	0.142857	0.4	0	1	0.272727	0	0.25	0	0.857143	0.857143	0	0	0.5	0.666667	1	0	0	0.555556	0.75	0.285714	1	0.5	0.857143	1	0.25	0.111111	1	0	0	0	0	0	0	94.4	0.71	511	87.1608	40.0265	3718779	Bacteroidota	Bacteroidia	Flavobacteriales	Flavobacteriaceae
GCA_002280405	0	0.857143	0.4	0.666667	0.5	0.272727	0.833333	0.666667	1	0.888889	0.428571	1	0.5	0.5	0.666667	0.4	0.333333	0.666667	0.111111	0.2	0	0.875	0.666667	0.714286	0.4	0.2	0.444444	0.666667	0.875	1	0	0	0.67	1	83.25	0.71	568	90.2088	66.3662	2915416	Proteobacteria	Alphaproteobacteria	Rhodobacterales	Rhodobacteraceae
GCA_002280515	0	0.857143	0.8	1	0.5	0.545455	1	1	1	1	0.857143	1	0.5	1	1	0.8	1	0.666667	0.111111	0.625	0	0.9	0.666667	0.857143	0.6	0.2	0.666667	1	1	1	0	0	0.67	0	97.35	0.3	568	91.1038	66.3916	3718328	Proteobacteria	Alphaproteobacteria	Rhodobacterales	Rhodobacteraceae
GCA_002293375	1	0.142857	0.4	1	0.333333	0.0909091	1	1	0	0.833333	0.285714	0.25	0	0	0.333333	0.2	0	0.5	0.222222	0.8	0	0.3	0.333333	0.857143	1	0.285714	0.111111	0.666667	1	0	0	0	0	0	97.31	0	278	92.4949	50.7339	2476428	Bacteroidota	Bacteroidia	Marinilabiliales	Marinifilaceae
GCA_002293605	0.4	0.714286	0.4	1	0.5	0.181818	0.666667	0.75	1	1	0.714286	1	0.5	0.5	0.333333	0.8	0.333333	0.333333	0.8	0.6	0	1	0	0.714286	0.2	0.142857	0.222222	1	0.875	1	1	1	0.33	1	81.38	2.66	284	86.5098	58.2691	2099985	Desulfobacterota	Desulfovibrionia	Desulfovibrionales	Desulfovibrionaceae
GCA_002298125	0.666667	1	0.4	0.333333	1	0.181818	0	0.25	0	0.571429	0.428571	0.25	0	0.5	0.333333	0.4	0	0	0.111111	0.4	0	0.7	0	0.285714	0.6	0.285714	0.222222	1	1	0	0	0	0	0	96.88	2.28	404	88.8054	36.2009	2979488	Firmicutes_A	Clostridia	Clostridiales	Clostridiaceae
GCA_002299665	0	0.857143	0	1	1	0.0909091	1	0.8	0.333333	0.714286	0.571429	1	0.5	1	0.666667	0.8	1	0.5	0	1	0	0.3	1	1	0.6	0.428571	0	1	1	0	1	0	0	0	84.61	3.53	420	85.9251	38.2283	2660183	Firmicutes_A	Clostridia	Lachnospirales	Lachnospiraceae
GCA_002304835	0.333333	0.428571	0	0.333333	1	0	0.833333	1	1	0.222222	0.571429	0.75	0	1	0.666667	0.6	0	0	0	0	0	0.3	0.166667	0.285714	0.6	0.285714	0	1	1	0	0	0	0	0	83.6	0	247	91.2451	42.5129	1455888	Firmicutes_A	Clostridia	Peptostreptococcales	Anaerovoracaceae
GCA_002304925	0	0.142857	0	1	1	0.272727	1	1	1	1	0.714286	0.25	0	0.5	0.666667	0.8	0	0.5	1	0.8	0	0.3	0.5	0.142857	1	0.25	0.333333	1	0.875	0	0	0	0	0	97.31	1.08	278	91.3954	49.9346	3343532	Bacteroidota	Bacteroidia	Marinilabiliales	Prolixibacteraceae
GCA_002306075	0.333333	0.428571	0.2	1	0.5	0.0909091	0.666667	1	0.666667	0.833333	0.857143	0.666667	0	0	0.333333	1	0	0	0	0.4	0	0.1	1	1	0.4	0.2	0	0.666667	0.75	0	0	0	0	0	97.23	0	105	91.0467	52.2306	1597272	Synergistota	Synergistia	Synergistales	Synergistaceae
GCA_002309835	0.333333	0.142857	0.4	0	1	0	0	0.25	0	0.714286	0.142857	0	0	0	0.666667	0.2	0	0	0.222222	0.8	0	0.3	0.5	0.857143	0.8	0.25	0.111111	0.333333	0	0	0	0	0	0	82.66	0.63	278	92.9191	49.8258	1725599	Bacteroidota	Bacteroidia	Bacteroidales	Paludibacteraceae
GCA_002310095	0	0.428571	0	0	0.5	0	0.833333	1	0	0.666667	0.714286	0	0	1	0.666667	0.8	0	0	0	0.25	0	0.6	0.166667	0.285714	0.6	0.2	0	0.333333	0.75	0	0	0	0	0	86.02	0.71	247	92.9875	52.324	1447595	Firmicutes_A	Clostridia	Peptostreptococcales	Anaerovoracaceae
GCA_002310215	0	0	0.4	0.666667	1	0	0.833333	1	1	1	1	0.5	0	0.5	0.666667	0.8	0.666667	0.5	0.555556	1	0.142857	0.9	1	1	0.8	0.75	0.111111	1	1	0	0	0	0	0	84.05	1.34	278	89.1701	48.7216	3054564	Bacteroidota	Bacteroidia	Bacteroidales	Paludibacteraceae
GCA_002315335	0.333333	0	0.2	1	1	0	1	0.25	0	0.666667	0.428571	0.75	0	1	0.666667	0.6	0	0	0	0.25	0	0.1	0.166667	0.142857	0.6	0.2	0	0.666667	0.75	0	0	0	0	0	87.61	0.71	247	87.3466	42.7394	1526116	Firmicutes_A	Clostridia	Peptostreptococcales	Anaerovoracaceae
GCA_002315385	0.333333	0	0	1	1	0	0.833333	1	0	0.833333	0.571429	0.75	0	1	0.666667	0.8	0	0	0	0.2	0	0.2	0.166667	0.142857	0.6	0.333333	0	0.666667	0.75	0	0	0	0	0	90.78	0.95	247	88.0223	41.8748	1633413	Firmicutes_A	Clostridia	Peptostreptococcales	Anaerovoracaceae
GCA_002315495	0	0	0	0.333333	0.5	0.0909091	0.833333	1	1	0.714286	0.428571	0.75	0	1	0.666667	0.6	0.666667	0.5	0	0.2	0	0.2	0.166667	0.857143	0.4	0.2	0	0.666667	0.75	0	0	0	0	0	80.42	0.67	263	89.5397	46.4196	2212931	Firmicutes_A	Clostridia	Lachnospirales	Lachnospiraceae
GCA_002315535	0	0	0.2	0.666667	0.5	0	1	0	0	0.166667	0.714286	0	0	0	0.333333	0.6	0	0	0.111111	0.2	0	0.3	0.166667	0.142857	0.6	0.2	0	0.333333	0.125	0	0	0	0	0	80	1.42	247	90.4717	42.8462	1481509	Firmicutes_A	Clostridia	Peptostreptococcales	Anaerovoracaceae
GCA_002315615	0	0	0.4	0.666667	1	0.181818	1	0.75	0.333333	1	0.714286	0.25	0	0.5	0.666667	0.8	0	0	0.666667	0.6	0.285714	0.3	0.5	0.857143	0.8	0.25	0.111111	0.666667	0.875	0	0	0	0.33	0	89.44	1.61	278	91.7599	38.0697	1635885	Bacteroidota	Bacteroidia	Bacteroidales	Paludibacteraceae
GCA_002315745	0.333333	0.142857	0.2	0	0.5	0.0909091	0	0.25	0	0.5	0.142857	0	0	0	0.333333	0.2	0	0	0.111111	1	0	0.2	0.5	0.857143	0.8	0.5	0	0.333333	0	0	0	0	0	0	83.65	0.18	278	90.8499	47.0233	1682328	Bacteroidota	Bacteroidia	Bacteroidales	Paludibacteraceae
GCA_002316225	0	0.571429	0.4	0.666667	1	0	0	0.25	0	0.666667	0.25	0.25	0	0	0.666667	0.6	0	0	0	0.4	0	0.3	0	0.285714	0.6	0.2	0	0.666667	0.875	0	0	0	0	0	94.15	0	250	89.5922	39.4962	2037997	Firmicutes_A	Clostridia	Tissierellales	Sedimentibacteraceae
GCA_002316385	1	0.857143	0.6	0.333333	1	0.181818	0	0.25	0	0.857143	0.714286	0	0	0.5	0.666667	0.4	0	0	0	0.8	0	0.8	1	1	0.6	0.714286	0	1	1	0	0	0	0	0	98.46	1.55	404	81.1633	29.8432	4053333	Firmicutes_A	Clostridia	Clostridiales	Clostridiaceae
GCA_002316795	0.333333	0.428571	0.2	1	0.5	0.0909091	0.5	1	0.666667	1	0.857143	0.666667	0	0	0.333333	1	0	0	0	0.6	0	0.1	1	1	0.4	0.25	0	0.666667	1	0	0	0	0	0	96.61	1.69	105	87.3615	50.3866	1831814	Synergistota	Synergistia	Synergistales	Synergistaceae
GCA_002317295	0	0.142857	0.4	0	0	0.0909091	0	0	0	0	0	0	0	0	0	0	0	0	0	1	0	0.2	0.166667	0.571429	0.6	0.5	0	0.333333	0	0	0	0	0	0	82.53	0	278	93.6129	47.1209	1567623	Bacteroidota	Bacteroidia	Bacteroidales	Paludibacteraceae
GCA_002320005	0	0.428571	0.4	0.333333	1	0	1	1	1	0.714286	0.714286	0	0	0.5	0.666667	0.8	0	0	0	0.25	0	0.3	0.166667	1	0.6	0.142857	0	0.666667	0.875	0	0	0	0	0	99.29	0	247	89.9983	43.5715	2125765	Firmicutes_A	Clostridia	Peptostreptococcales	Anaerovoracaceae
GCA_002323775	0.333333	0.285714	0	0.333333	0.5	0	0	0.5	0	0.571429	0.714286	0.25	0	0	0	0.4	0	0	0	0.25	0	0.1	0	0.285714	0.4	0.571429	0	0.666667	1	0	0	0	0	1	91.84	3.15	250	81.5819	31.5248	3119438	Firmicutes_A	Clostridia	Tissierellales	Sedimentibacteraceae
GCA_002329565	0.666667	0	0.2	0.666667	1	0	0.833333	0.2	0	1	0.428571	0	0	1	0.666667	1	0	0	0	0.2	0	0.2	0.166667	0.285714	0.8	0.428571	0	0.666667	0.875	0	0	0	0	0	95.27	1.68	247	89.2991	47.4746	1480088	Firmicutes_A	Clostridia	Peptostreptococcales	Anaerovoracaceae
GCA_002329675	0.333333	0.142857	0.4	1	1	0	0.5	1	1	0.571429	0.571429	0.25	0	0.5	1	0.4	0	0	0	0	0	0.2	0.166667	0.142857	0.6	0.285714	0	0.333333	0.875	0	0	0	0	0	81.74	0.71	247	86.8534	46.4936	2228566	Firmicutes_A	Clostridia	Peptostreptococcales	Anaerovoracaceae
GCA_002332905	0.333333	0.571429	0	0.333333	0.5	0	1	0.5	0	0.833333	0.714286	0	0	0.5	0	0.4	1	0.5	0	0.4	0	0.4	0	0.285714	0.4	0.571429	0	0.666667	1	0	0	0	0	0	86.31	4.55	250	87.4781	29.7017	3284086	Firmicutes_A	Clostridia	Tissierellales	Sedimentibacteraceae
GCA_002333425	0.5	0.571429	0.4	1	1	0.181818	0.5	0.75	0.666667	0.857143	0.714286	0.75	0.5	0.5	0.666667	1	0	0.5	0.6	0.8	0	0.7	0.5	0.714286	0.4	0.571429	0.111111	1	1	0	0	0	0.33	0	97.54	1.18	140	90.1084	34.7352	5258178	Spirochaetota	Leptospirae	Leptospirales	Leptospiraceae
GCA_002340305	0.666667	0.714286	0.4	0.666667	1	0.181818	0.333333	0.5	0.333333	1	0.428571	1	0.5	0.5	0.333333	0.6	0.333333	0.333333	0.833333	1	0	1	0.166667	0.571429	0.6	0.571429	0.333333	1	0.875	1	1	1	0.33	1	84.95	0.26	284	88.8281	47.3246	3627533	Desulfobacterota	Desulfovibrionia	Desulfovibrionales	Desulfovibrionaceae
GCA_002340985	0	0.714286	0.2	0.333333	0.333333	0	0.166667	0.666667	1	0.571429	0.571429	0.25	0	0.5	0.333333	0.6	0	0.5	0	0.375	0	0.4	0	0.142857	0.8	0.2	0	0.666667	1	0	0	0	0	0	92.07	1.4	250	89.4452	38.1809	3050214	Firmicutes_A	Clostridia	Tissierellales	Sedimentibacteraceae
GCA_002341165	0	0	0.4	0.142857	0.166667	0.6	0	0.25	0	0.777778	0.142857	0.25	0	0	0.333333	0.2	0	0	0.222222	1	0.142857	1	1	0.714286	1	0.5	1	1	0.25	0	0	0	0	0	91.06	0.36	312	86.4593	38.9284	2277274	Proteobacteria	Gammaproteobacteria	Enterobacterales	Shewanellaceae
GCA_002341865	0.666667	0.857143	0	1	1	0.181818	0	0.4	0	0.714286	0.571429	0.25	0	1	0.333333	0.4	0	0	0	0.4	0	0.8	1	1	0.8	0.428571	0	0.666667	1	0	0	0	0	0	95.79	4.95	404	79.2653	28.4402	4818309	Firmicutes_A	Clostridia	Clostridiales	Clostridiaceae
GCA_002342685	1	1	0.6	1	1	0.6	1	1	1	1	0.857143	1	1	1	1	1	1	1	0.888889	0.8	0.428571	1	1	1	1	0.714286	1	1	1	0	0	0	1	0	98.51	3.02	922	87.2457	41.6917	4905801	Proteobacteria	Gammaproteobacteria	Enterobacterales	Vibrionaceae
GCA_002342735	0.666667	0.857143	0.6	1	1	0.6	1	1	1	1	0.857143	1	0.5	1	1	1	1	0.5	0.888889	0.6	0.428571	1	1	0.857143	1	0.714286	0.666667	1	0.875	0	0	0	0.67	0	91.76	2.93	922	84.7928	41.8993	4597173	Proteobacteria	Gammaproteobacteria	Enterobacterales	Vibrionaceae
GCA_002342785	0.666667	0.857143	0.2	1	1	0.0909091	1	1	1	0.857143	1	1	0.5	1	0	1	0.666667	0.5	0	0.6	0	0.7	0	1	0.8	0.428571	0	1	1	0	0	0	0	0	98.88	1.12	149	87.6167	27.9316	2765804	Fusobacteriota	Fusobacteriia	Fusobacteriales	Fusobacteriaceae
GCA_002351925	0.333333	0.142857	0.4	0	1	0.0909091	0	0.25	0	0.714286	0.285714	0	0	0	0.666667	0.2	0	0	0.222222	0.8	0	0.2	0.5	0.857143	0.8	0.25	0.111111	0.333333	0	0	0	0	0	0	82.81	1.08	278	91.5113	52.5469	1785958	Bacteroidota	Bacteroidia	Bacteroidales	Paludibacteraceae
GCA_002352445	0.666667	1	0.6	1	1	0.363636	0.5	1	1	0.857143	0.571429	0.5	0.5	1	1	0.8	0	0.333333	0.333333	0.8	0.142857	1	0.666667	0.714286	0.6	0.2	0.111111	1	0.875	1	0	1	0.33	1	89.47	2.68	280	85.0875	45.0255	4214536	Desulfobacterota	Desulfobulbia	Desulfobulbales	Desulfocapsaceae
GCA_002352605	0	0.285714	0.2	0.333333	1	0.363636	0.5	1	1	0.857143	0.714286	0.5	0.5	1	1	0.8	1	0.333333	0.6	0.4	0	1	0.666667	0.857143	0.6	0.75	0.111111	1	0.875	1	1	1	0.33	1	89.19	0.65	247	86.3067	54.143	3032252	Desulfobacterota	Desulfobacteria	Desulfobacterales	Desulfosarcinaceae
GCA_002352665	0	0.142857	0.4	0.666667	1	0.181818	1	1	1	1	1	0.25	0	0.5	0.666667	1	1	0.5	0.555556	0.75	0.285714	1	0.5	0.857143	1	0.25	0.111111	1	1	0	0	0	0	0	97.82	4.03	548	89.2392	31.2802	3981292	Bacteroidota	Bacteroidia	Flavobacteriales	Flavobacteriaceae
GCA_002353585	0.333333	0.142857	0.4	0.666667	1	0	0.833333	1	1	1	0.857143	0.25	0	0.5	0.333333	0.8	0.666667	0	0.222222	1	0	0.3	1	1	0.6	0.25	0.111111	1	1	0	0	0	0	0	86.67	0.22	487	90.3786	47.0101	2078758	Bacteroidota	Bacteroidia	Bacteroidales	Bacteroidaceae
GCA_002353825	0.333333	0	0.6	0.666667	1	0.0909091	1	1	1	1	0.857143	0.25	0	0.5	0.333333	0.8	0.666667	0	0.555556	1	0.285714	0.3	1	1	0.6	1	0.111111	1	1	0	0	0	0.33	0	97.73	1.63	567	89.6701	49.2201	3747376	Bacteroidota	Bacteroidia	Bacteroidales	Bacteroidaceae
GCA_002354055	0.333333	0.142857	0.4	0	1	0.0909091	0	0.25	0	0.714286	0.285714	0	0	0	0.333333	0.2	0	0	0.222222	1	0	0.3	0.5	0.857143	0.8	0.25	0.111111	0.666667	1	0	0	0	0	0	95.41	0.54	278	92.7203	49.8885	2219438	Bacteroidota	Bacteroidia	Bacteroidales	Paludibacteraceae
GCA_002360925	0	0.571429	0.4	0.666667	1	0.181818	0	0.25	0	0.857143	1	0.5	0	0	0.333333	0.6	0	0	0.444444	0.8	0.285714	1	0.333333	0.857143	1	0.5	0.111111	0.666667	0.875	0	0	0	0	0	94.94	0	511	91.7117	33.0658	2707600	Bacteroidota	Bacteroidia	Flavobacteriales	Flavobacteriaceae
GCA_002361175	0.333333	0.857143	0.4	1	0.5	0.0909091	0.666667	1	1	1	0.714286	1	0.5	1	0.333333	0.8	0.666667	0.5	0	0.8	0	0.7	1	1	0.166667	0.714286	0	1	1	0	0	0	0.33	0	92.56	4.73	261	83.7155	34.4874	3065156	Firmicutes_A	Clostridia	Lachnospirales	Lachnospiraceae
GCA_002362105	0.333333	0.714286	0.6	0.666667	1	0	1	1	1	0.857143	1	0.25	0	1	0.666667	0.8	0.666667	0	0.444444	1	0.142857	0.9	0.5	1	0.8	0.571429	0.111111	0.666667	1	0	0	0	0	0	86.38	0.54	278	89.4581	45.3279	3364458	Bacteroidota	Bacteroidia	Bacteroidales	Paludibacteraceae
GCA_002362155	0.333333	0	0.2	1	1	0.0909091	0.666667	0.8	1	0.833333	0.571429	1	0	0.5	1	0.8	0.666667	0.5	0	0.2	0	0.2	0.166667	0.285714	0.6	0.2	0	0.666667	0.875	0	0	0	0	0	80.86	1.55	354	86.3537	55.2404	2690371	Firmicutes_A	Clostridia	Lachnospirales	Lachnospiraceae
GCA_002364215	0	0.142857	0.4	0	1	0.363636	1	0.4	0	0.714286	0.571429	0	0	0	0.666667	0.2	0.666667	0	0.555556	0.875	0.285714	1	0.5	0.857143	1	0.25	0.111111	1	1	0	0	0	0	0	99.24	0.19	496	91.4391	38.7052	3203754	Bacteroidota	Bacteroidia	Flavobacteriales	Flavobacteriaceae
GCA_002366675	0.666667	0.142857	0.4	0	0.5	0.181818	0.166667	0.25	0	0.857143	0.571429	0	0	0	0.666667	0.6	0	0.5	0.444444	0.75	0.285714	1	0.5	0.571429	0.8	0.25	0	1	0.75	0	0	0	0	0	83.36	2.41	571	87.9191	31.3293	2548718	Bacteroidota	Bacteroidia	Flavobacteriales	Flavobacteriaceae
GCA_002368645	0.333333	0.142857	0.4	0	0	0.0909091	0	0.25	0	0.714286	0.142857	0	0	0	0.333333	0.2	0	0	0	1	0	0.2	0.5	0.857143	0.6	0.25	0	0.333333	0	0	0	0	0	0	87.37	4.3	278	91.5388	45.9136	2111376	Bacteroidota	Bacteroidia	Bacteroidales	Paludibacteraceae
GCA_002369135	0	0	0.4	1	1	0.0909091	0.833333	1	1	0.857143	0.571429	1	0.5	1	0.666667	0.8	0	0.5	0	0.8	0	0.2	0.166667	0.142857	0.6	0.2	0	1	1	0	0	0	0	0	95.81	0	263	92.6377	36.6557	1618155	Firmicutes_A	Clostridia	Lachnospirales	Lachnospiraceae
GCA_002369295	0.666667	0.714286	0.4	0.666667	1	0.0909091	0.5	1	0.666667	0.833333	0.571429	0.75	0.5	0.5	0.333333	0.6	0	0.333333	0.444444	0.8	0.285714	1	0	0.857143	0.4	0.571429	0.111111	0.666667	1	1	1	1	0.33	0	82.63	1.18	284	79.8083	65.3261	2625396	Desulfobacterota	Desulfovibrionia	Desulfovibrionales	Desulfovibrionaceae
GCA_002371265	0	0	0.6	0.666667	1	0	1	1	1	1	1	0.25	0	0.5	1	0.8	0.666667	0	0.444444	1	0.142857	0.9	0.333333	1	0.8	0.571429	0.111111	1	1	0	0	0	0.33	0	99.9	0	278	88.9331	40.7925	3771033	Bacteroidota	Bacteroidia	Bacteroidales	Paludibacteraceae
GCA_002371335	0	0.571429	0.4	1	1	0.0909091	0.666667	1	0.666667	0.857143	0.714286	1	0.5	1	1	0.8	1	0.5	0	0.25	0	0.7	0.166667	1	0.4	0.571429	0	0.666667	1	0	0	0	0	0	94.89	2.83	277	83.6294	46.6829	2697129	Firmicutes_A	Clostridia	Lachnospirales	Lachnospiraceae
GCA_002371785	0.333333	0.142857	0.4	0	0.5	0.0909091	0	0.25	0	0.571429	0.285714	0	0	0	0.333333	0.2	0	0	0.111111	0.6	0	0.2	0.5	0.714286	0.8	0.25	0.111111	0.666667	0	0	0	0	0	0	81.34	0.54	278	89.2279	52.9439	1816204	Bacteroidota	Bacteroidia	Bacteroidales	Paludibacteraceae
GCA_002372505	0.333333	0	0.4	1	1	0	0.833333	0.6	0	0.833333	0.571429	1	0	0.5	1	0.8	0	0	0	0.2	0	0.2	0.166667	0.857143	0.8	0.333333	0	1	1	0	0	0	0	0	92.53	0.71	247	88.8995	45.707	2025041	Firmicutes_A	Clostridia	Peptostreptococcales	Anaerovoracaceae
GCA_002372575	0	0	0	1	0.333333	0	0	0.25	0	0.833333	0.714286	0	0	0	0.333333	0.6	0	0	0.222222	0	0	0.3	0.166667	0.857143	0.6	0	0.111111	0.333333	0.75	0	0	0	0	0	92.59	0.37	487	92.8327	52.6891	2321016	Bacteroidota	Bacteroidia	Bacteroidales	Bacteroidaceae
GCA_002373505	0.333333	0.142857	0.4	0	1	0.0909091	0	0.25	0	0.714286	0.285714	0	0	0	0.666667	0.2	0	0	0.222222	1	0	0.3	0.5	0.857143	0.8	0.25	0.111111	0.666667	1	0	0	0	0	0	87.54	3.49	278	92.4888	49.7968	2267832	Bacteroidota	Bacteroidia	Bacteroidales	Paludibacteraceae
GCA_002373595	0	0.714286	0	1	1	0.0909091	0.5	1	1	0.714286	0.571429	1	0.5	1	0.333333	0.4	0	0.5	0	0	0	0.1	0.166667	0.142857	0.8	0.142857	0	1	1	0	0	0	0	0	81	3.14	420	93.7211	47.1176	1944913	Firmicutes_A	Clostridia	Lachnospirales	Lachnospiraceae
GCA_002373675	0.333333	0	0.6	1	1	0.0909091	0.833333	1	1	0.857143	0.571429	1	0	1	0.666667	0.6	0.666667	0.5	0	0.8	0	0.3	0.166667	0.285714	0.8	0.571429	0	1	1	0	0	0	0	0	96.8	0.48	420	90.3584	36.1892	2575031	Firmicutes_A	Clostridia	Lachnospirales	Lachnospiraceae
GCA_002376065	0.666667	0.142857	0.2	0.333333	1	0.181818	0.333333	0.25	0	0	0.125	0	0	0.5	0.333333	0	0	0	0	0.25	0	0.3	0	0.285714	0.4	0.285714	0	0.666667	0.125	0	0	0	0	0	94.67	0	126	89.3169	33.8396	1776106	Firmicutes	Bacilli	Izemoplasmatales	Izemoplasmataceae
GCA_002381185	0	0.857143	0.4	0.666667	1	0	0.833333	0.8	0.333333	0.714286	0.714286	0.25	0	0.5	0.333333	0.8	0	0.5	0	0.5	0	0.3	0	0.142857	0.8	0.333333	0	1	1	0	0	0	0	0	94.17	3.85	250	87.8992	35.3697	3569451	Firmicutes_A	Clostridia	Tissierellales	Sedimentibacteraceae
GCA_002385545	0.333333	0.142857	0.4	1	1	0.0909091	0.833333	1	1	0.714286	0.857143	0.75	0	1	0.666667	0.6	1	0.5	0	0.6	0	0.8	0.166667	1	0.6	0.428571	0	1	1	0	0	0	0.33	0	95.89	0.48	178	86.9353	34.1955	2795336	Firmicutes_A	Clostridia	Clostridiales	Clostridiaceae
GCA_002389905	0.333333	0.857143	0.2	1	1	0.0909091	1	1	1	1	0.857143	1	0.5	1	0.666667	0.8	1	0.5	0	0.6	0	0.6	0.166667	0.285714	0.8	0.571429	0	1	1	0	1	0	0	0	98.73	0.95	278	89.7541	44.9259	4500952	Firmicutes_A	Clostridia	Lachnospirales	Lachnospiraceae
GCA_002390935	0.5	0.857143	0	1	1	0	0	0.6	0	0.857143	0.857143	0.75	0	0.5	0.333333	1	0	0	0	1	0	0.5	1	0.857143	0.8	0.714286	0	0.666667	1	0	0	0	0	0	94.41	0.7	250	84.4434	30.4919	2674170	Firmicutes_A	Clostridia	Peptostreptococcales	Peptostreptococcaceae
GCA_002392745	0.333333	0.142857	0.4	0	1	0.0909091	0	0.25	0	0.666667	0.285714	0	0	0	0.666667	0.2	0	0	0.222222	1	0	0.3	0.5	0.857143	0.8	0.25	0.111111	0.666667	0	0	0	0	0	0	91.04	0	278	91.0896	49.334	2281843	Bacteroidota	Bacteroidia	Bacteroidales	Paludibacteraceae
GCA_002393555	0.333333	0.857143	0.4	0.666667	1	0	1	1	0.666667	0.571429	0.285714	0.25	0	1	0.666667	0	0.666667	0	0.222222	1	0.142857	0.2	1	1	0.6	0.25	0.111111	1	1	0	0	0	0	0	83.74	0.19	492	88.6389	51.2112	3019210	Bacteroidota	Bacteroidia	Bacteroidales	Bacteroidaceae
GCA_002393725	0.333333	0.714286	0.4	0.666667	1	0	1	0.75	0	0.714286	0.857143	0.25	0.5	0.5	0.333333	0.8	0.666667	0	0.666667	0.4	0.285714	0.3	0	1	0.8	0.25	0.111111	0.666667	1	0	0	0	0	0	80.04	4.67	487	90.4926	48.8638	2893789	Bacteroidota	Bacteroidia	Bacteroidales	Bacteroidaceae
GCA_002394305	0.333333	0.857143	0.4	0.333333	1	0	1	0.75	0	0.857143	0.571429	0	0	0	0.333333	0.2	0.666667	0	0.222222	1	0	0.2	0.166667	0.571429	1	0.25	0.111111	1	0.875	0	0	0	0	0	88.69	1.05	492	89.7156	56.3859	3107780	Bacteroidota	Bacteroidia	Bacteroidales	Bacteroidaceae
GCA_002394335	0.333333	0.142857	0.4	0	0	0.0909091	0	0.25	0	0.714286	0.285714	0	0	0	0.333333	0.2	0	0	0.222222	1	0	0.3	0.5	0.857143	0.8	0.25	0.111111	0.333333	0	0	0	0	0	0	90.59	0.54	278	91.51	49.4607	2164971	Bacteroidota	Bacteroidia	Bacteroidales	Paludibacteraceae
GCA_002395775	0.333333	0.857143	0.2	0.666667	1	0	1	1	1	1	0.857143	0.5	0.5	0.5	0.666667	0.8	0.666667	0	0.333333	1	0.142857	0.3	0.5	0.857143	0.8	0.25	0.111111	0.666667	1	0	0	0	0	0	89.83	1.19	492	91.2284	53.2467	3139868	Bacteroidota	Bacteroidia	Bacteroidales	Bacteroidaceae
GCA_002396385	0.333333	0.714286	0.6	0.333333	1	0	1	1	1	0.857143	0.857143	0	0	1	0.666667	0.8	0.333333	0	0.444444	0.8	0.142857	0.9	0.5	1	0.8	0.75	0.111111	0.666667	1	0	0	0	0	0	85.85	2.88	492	89.0515	45.3428	3474023	Bacteroidota	Bacteroidia	Bacteroidales	Paludibacteraceae
GCA_002396645	0.333333	0.571429	0.2	0.333333	0.5	0	0	0.5	0	0.888889	0.857143	0.25	0	0.5	0	0.6	0	0	0	0.4	0	0.3	0	0.142857	0.6	0.285714	0	0.666667	1	0	0	0	0	0	96.93	2.45	250	87.2022	33.2222	3306877	Firmicutes_A	Clostridia	Tissierellales	Sedimentibacteraceae
GCA_002399975	0	0.857143	0.4	1	0.5	0	0	0.5	0	0.714286	0.428571	0	0	0.5	0.333333	0.8	0	0	0	0.4	0	0.3	0	0.857143	0.6	0.333333	0	1	1	0	0	0	0	0	96.64	0.35	250	86.9891	35.3606	3115255	Firmicutes_A	Clostridia	Tissierellales	Sedimentibacteraceae
GCA_002401945	0.666667	0.857143	0.6	1	0.5	0.272727	0.5	1	1	0.888889	0.714286	0.75	0.5	0.5	1	0.6	0.333333	0.666667	0.111111	0.75	0	0.875	0.5	0.428571	0.4	0.2	0.555556	0.666667	0.875	1	0	0	0.67	0	85.45	0.6	582	88.5866	57.493	4071297	Proteobacteria	Alphaproteobacteria	Rhodobacterales	Rhodobacteraceae
GCA_002403785	1	0.714286	0.4	1	1	0	0.833333	1	1	0.888889	1	0.75	0.5	1	0.666667	1	1	0.5	0.666667	1	0.428571	1	1	1	0.8	0.714286	0.222222	0.666667	1	0	0	0	0	0	95.51	2.45	404	75.8027	30.6881	4299845	Firmicutes_A	Clostridia	Clostridiales	Clostridiaceae
GCA_002406015	0.333333	0.142857	0.6	0.666667	1	0.0909091	0.833333	1	1	1	0.857143	1	0.5	1	1	1	1	0.5	0	0.4	0	0.2	0.333333	1	0.8	0.285714	0	1	1	0	0	0	0.33	0	95.64	0	263	90.8313	41.7613	2592100	Firmicutes_A	Clostridia	Lachnospirales	Lachnospiraceae
GCA_002409285	0.333333	0.714286	0.2	0.666667	1	0	0.666667	0.75	0	0.833333	0.428571	0	0	0	0.333333	0.6	0	0	0	0.4	0	0.3	0	0.142857	0.6	0.428571	0	0.666667	1	0	0	0	0	0	94.81	1.4	250	86.3403	36.3779	2945351	Firmicutes_A	Clostridia	Tissierellales	Sedimentibacteraceae
GCA_002411085	0.333333	0.571429	0.6	1	1	0.272727	1	1	1	1	0.857143	0.25	0	0.5	1	0.8	0.666667	0	0.444444	0.6	0.142857	0.5	0.666667	0.857143	1	0.75	0.111111	1	1	0	0	0	0.33	0	91.82	1.09	275	82.5582	42.2048	3983764	Bacteroidota	Bacteroidia	Marinilabiliales	Marinilabiliaceae
GCA_002411385	0	0.142857	0.4	1	1	0.181818	1	1	1	1	0.857143	0.25	0	0.5	0.666667	0.8	0.666667	0	0.333333	0.8	0.142857	0.9	0.666667	0.857143	1	0.25	0.111111	1	1	0	0	0	0.67	0	93.75	0	275	85.7226	43.4786	2509904	Bacteroidota	Bacteroidia	Marinilabiliales	Marinilabiliaceae
GCA_002412555	0.666667	1	0.6	1	1	0.272727	1	1	0.333333	0.666667	0.857143	0.25	0	0.5	0.666667	0.8	0.666667	0	0.444444	0.6	0.142857	1	0.666667	0.857143	0.8	0.571429	0.111111	1	1	0	0	0	0	0	88.68	0.82	275	90.2204	43.7685	4254043	Bacteroidota	Bacteroidia	Marinilabiliales	Marinilabiliaceae
GCA_002418625	0.333333	0.571429	0.6	1	1	0	0.833333	1	1	0.857143	0.571429	1	0	1	0.333333	0.6	1	0	0	1	0	0.4	0.166667	1	1	0.285714	0	1	1	0	0	0	0	0	96.45	1.65	247	90.9583	49.1346	2535298	Firmicutes_A	Clostridia	Peptostreptococcales	Anaerovoracaceae
GCA_002419285	0.333333	0.142857	0.2	0	1	0.272727	0.333333	0.8	1	0.714286	0.571429	0	0	0.5	0	0.6	0.666667	0.5	0.333333	0.8	0	0.5	0.5	0.714286	0.8	0.142857	0	1	0.875	0	0	0	0.33	0	81.79	1.88	278	89.0762	44.0383	2538597	Bacteroidota	Bacteroidia	Marinilabiliales	Prolixibacteraceae
GCA_002422505	1	0.571429	0.4	0.666667	1	0.181818	0.666667	0.666667	1	0.714286	0.428571	1	0.5	1	0.666667	0.2	0.333333	0.333333	1	0.6	0	0.666667	0.166667	0.571429	0.6	1	0.333333	0.666667	0.75	0	0	0	0	1	86.93	2.07	284	87.8653	65.0086	3175417	Desulfobacterota	Desulfovibrionia	Desulfovibrionales	Desulfovibrionaceae
GCA_002422545	0.333333	0.714286	0.4	1	1	0.0909091	1	1	1	0.777778	0.714286	1	0	1	0.333333	0.8	0	0.5	0	0.4	0	0.3	0	0.857143	1	0.5	0	1	1	0	0	0	0	0	96.13	0.7	250	88.1242	36.3228	3583449	Firmicutes_A	Clostridia	Tissierellales	Sedimentibacteraceae
GCA_002423245	0	0.142857	0.6	1	0.5	0.454545	1	1	1	0.888889	0.857143	0.5	0.5	1	1	0.8	1	0.666667	0.111111	0.2	0	0.8	0.5	0.857143	0.8	0.444444	0.555556	1	0.875	1	0	0	0.67	0	96.92	3.13	568	89.0448	68.426	3687038	Proteobacteria	Alphaproteobacteria	Rhodobacterales	Rhodobacteraceae
GCA_002423705	0.666667	1	0.4	0.333333	1	0.0909091	0	0.25	0	0.857143	0.714286	0.5	0	0.5	0.666667	0.6	0	0	0	0.25	0	0.7	0.166667	0.285714	1	0.428571	0	0.666667	1	0	0	0	0	0	97.53	1.38	332	86.7985	31.6113	3786871	Firmicutes_A	Clostridia	Clostridiales	Clostridiaceae
GCA_002425705	0.333333	0.142857	0.6	1	1	0	1	1	0.333333	0.555556	0.571429	1	0	1	0.666667	0.6	0	0	0	0.8	0	0.2	0.166667	1	0.6	0.285714	0	1	1	0	0	0	0	0	86.29	1.42	247	92.55	49.0177	1941859	Firmicutes_A	Clostridia	Peptostreptococcales	Anaerovoracaceae
GCA_002427105	0	0.714286	0.6	1	1	0.272727	1	1	1	0.666667	0.571429	0.25	0	0.5	0.666667	0.4	1	0	0.444444	0.8	0.142857	1	0.666667	0.857143	1	0.5	0.111111	1	1	0	0	0	0.33	0	81.14	1.09	275	77.5448	42.8949	2930451	Bacteroidota	Bacteroidia	Marinilabiliales	Marinilabiliaceae
GCA_002427615	0.333333	0.142857	0.6	0.666667	1	0.181818	1	1	1	1	0.857143	0.5	0	0.5	0.333333	0.8	0.666667	0	0.111111	0.6	0	0.5	0.666667	0.857143	1	0.25	0	1	1	0	0	0	0	0	95.16	3.49	278	85.0378	38.6381	3319370	Bacteroidota	Bacteroidia	Bacteroidales	Paludibacteraceae
GCA_002428705	0.333333	0.714286	0.4	1	1	0.181818	0.666667	1	1	1	0.714286	1	0.5	1	0.666667	0.8	0.666667	0.333333	1	0.6	0	1	0.166667	0.857143	0.6	1	0.333333	1	1	1	1	1	0.67	1	100	0	284	88.0449	67.3256	4541696	Desulfobacterota	Desulfovibrionia	Desulfovibrionales	Desulfovibrionaceae
GCA_002429115	1	1	0.6	1	1	0.181818	1	1	1	0.857143	0.857143	0.5	0	0.5	0.333333	0.8	0.666667	0	0.444444	0.6	0.142857	1	0.666667	0.857143	1	0.571429	0.111111	1	1	0	0	0	0.33	0	93.98	1.49	275	87.2164	38.697	4190897	Bacteroidota	Bacteroidia	Marinilabiliales	Marinilabiliaceae
GCA_002429385	0.666667	0.142857	0.6	1	1	0.363636	1	1	1	1	0.857143	0.25	0	0.5	0.666667	0.8	1	0.5	0.555556	0.8	0.285714	1	0.666667	0.857143	0.8	0.285714	0.111111	1	1	0	0	0	1	0	100	3.49	278	85.5563	40.8306	5029091	Bacteroidota	Bacteroidia	Marinilabiliales	Prolixibacteraceae
GCA_002439735	0	0.428571	0.2	1	0.5	0	0	0.4	0	0.666667	0.714286	0	0	1	0.666667	0.8	0	0	0	0.25	0	0.3	0.166667	0.285714	0.6	0.2	0	0.333333	1	0	0	0	0	0	92.34	1.06	247	85.7447	50.9498	2296692	Firmicutes_A	Clostridia	Peptostreptococcales	Anaerovoracaceae
GCA_002439755	0.333333	0.142857	0.6	0.333333	1	0	1	1	1	1	0.857143	0.25	0	0.5	0.333333	0.8	0.666667	0	0.333333	1	0.142857	0.3	0.5	1	0.8	0.25	0.111111	0.666667	1	0	0	0	0	0	94.86	0.14	492	91.6943	47.3821	2379110	Bacteroidota	Bacteroidia	Bacteroidales	Bacteroidaceae
GCA_002440705	0	0.142857	0.4	0	1	0.181818	0	1	1	0.857143	0.857143	0	0	0	0.666667	1	0.666667	0	0.555556	0.875	0.285714	1	0.5	0.857143	0.8	0.25	0.111111	1	0.875	0	0	0	0	0	94.72	1.9	496	94.0686	43.5426	2904062	Bacteroidota	Bacteroidia	Flavobacteriales	Flavobacteriaceae
GCA_002441865	0.333333	0.857143	0.2	1	1	0.0909091	0.666667	0.8	0.666667	0.833333	0.714286	0	0.5	1	0.666667	0.6	0.666667	0.333333	0	0.6	0	0.2	0.166667	0.285714	0.8	0.285714	0	0.666667	1	0	0	0	0	0	85	2.59	354	87.755	44.7852	2496542	Firmicutes_A	Clostridia	Lachnospirales	Lachnospiraceae
GCA_002449845	0.333333	0.142857	0.2	0.666667	1	0.0909091	1	1	1	1	0.857143	0.5	0.5	0.5	0.333333	0.8	0.666667	0	0.666667	1	0.285714	0.3	1	1	0.8	0.25	0.111111	1	1	0	0	0	0	0	96.58	0.49	487	89.7167	43.4396	4125572	Bacteroidota	Bacteroidia	Bacteroidales	Bacteroidaceae
GCA_002452095	0	0.142857	0.4	0	0	0.0909091	0	0.25	0	0.714286	0.142857	0	0	0	0.333333	0.2	0	0	0	1	0	0.3	0.5	0.857143	0.8	0.25	0	0.666667	1	0	0	0	0	0	89.02	0	278	88.5844	49.3422	2485562	Bacteroidota	Bacteroidia	Bacteroidales	Paludibacteraceae
GCA_002452635	1	0.571429	0.6	1	1	0	0.5	1	1	1	0.714286	0.75	0.5	1	1	0.8	0.666667	0.333333	0.833333	0.8	0	1	0.333333	0.714286	0.2	0.75	0.222222	0.666667	0.75	1	1	1	0.33	1	83.36	3.25	284	88.7576	68.979	3614028	Desulfobacterota	Desulfovibrionia	Desulfovibrionales	Desulfovibrionaceae
GCA_002453475	1	0.857143	0.6	0.333333	1	0.181818	0	0.25	0	0.857143	0.857143	0.25	0	1	0.333333	0.8	0	0	0	0.8	0	0.7	1	1	0.4	0.714286	0	0.666667	1	0	0	0	0	1	95.58	2.07	404	83.2466	29.939	3901733	Firmicutes_A	Clostridia	Clostridiales	Clostridiaceae
GCA_002455605	0.333333	1	0.4	1	1	0	0.833333	1	1	0.833333	0.857143	0.75	0.5	1	0.666667	0.6	1	0.5	0	1	0	0.7	1	1	0.8	0.428571	0	1	1	0	1	0	0	0	90.39	0.71	247	86.6164	38.6067	2687481	Firmicutes_A	Clostridia	Peptostreptococcales	Anaerovoracaceae
GCA_002455975	0.666667	0.857143	0	1	1	0	1	0.25	0	0.714286	0.571429	0.25	0	1	0.333333	1	0	0	0	0.4	0	0.9	1	1	1	0.428571	0	0.666667	1	0	0	0	0	1	82.76	3.45	104	79.2625	28.9557	4565497	Firmicutes_A	Clostridia	Clostridiales	Clostridiaceae
GCA_002457295	0	0	0.2	0.666667	1	0.0909091	0	0.75	0	0.166667	0.714286	0.25	0	0.5	0	0.2	0.666667	0	0.111111	0.2	0	1	0.166667	0.571429	0.8	0.25	0.111111	0.333333	0.375	0	0	0	0.33	0	80.35	0	208	93.4395	35.8461	1798826	Bacteroidota	Bacteroidia	Flavobacteriales	Flavobacteriaceae
GCA_002472145	0	0.571429	0	0	0.333333	0.181818	0	0	0	0.428571	0.428571	0	0	1	0.666667	0.8	0	0	0	0.2	0	0.2	0.166667	0.142857	0.6	0.2	0	0.666667	1	0	0	0	0	0	93.48	3.19	247	89.2151	55.1426	1472100	Firmicutes_A	Clostridia	Peptostreptococcales	Anaerovoracaceae
GCA_002474415	0.333333	0.714286	0.4	1	1	0.0909091	0.333333	0.8	1	0.571429	0.571429	1	0.5	1	0.333333	0.4	0.666667	0.5	0	0.6	0	0.3	1	1	0.4	0.571429	0	0.666667	0.875	0	1	0	0	0	84.66	2.42	420	88.6154	43.787	2473573	Firmicutes_A	Clostridia	Lachnospirales	Lachnospiraceae
GCA_002477945	0	0.142857	0.4	0	0	0.0909091	0	0.25	0	0.714286	0.142857	0	0	0	0.666667	0.2	0	0	0	1	0	0.3	0.5	0.857143	0.8	0.25	0	0.333333	0	0	0	0	0	0	93.01	0.54	278	88.7846	47.3084	2277498	Bacteroidota	Bacteroidia	Bacteroidales	Paludibacteraceae
GCA_002482565	1	0.571429	0.2	1	1	0.181818	0.666667	1	1	1	0.714286	1	0	1	0.666667	0.8	0.666667	0	0.4	1	0	1	0.166667	0.857143	0.2	1	0.333333	1	1	1	1	1	0.33	1	93.15	3.04	280	87.3753	65.6117	4218885	Desulfobacterota	Desulfovibrionia	Desulfovibrionales	Desulfovibrionaceae
GCA_002683685	0	0.571429	0.2	1	0.5	0.454545	0.666667	0.8	1	1	0.571429	1	0	1	0	0.8	0.666667	0.333333	0.111111	0.25	0	0.9	0.333333	0.857143	0.8	0.2	0.555556	0.666667	1	1	0	0	0.67	0	95.02	0.38	615	92.1815	54.8046	2419173	Proteobacteria	Alphaproteobacteria	Rhodobacterales	Rhodobacteraceae
GCA_002691165	0	0	0	0	0.5	0	0	0.666667	0.333333	0.5	0.142857	0	0	0	0.333333	0.2	0	0	0	0	0	0.9	0.5	0.428571	0.4	0	0	0.666667	0.5	0	0	0	0	0	81.36	0	152	96.2655	30.7901	1231851	Bacteroidota	Bacteroidia	Flavobacteriales	Flavobacteriaceae
GCA_002695005	0	0.857143	0.2	1	0.5	0.454545	1	1	1	1	0.857143	1	0.5	1	1	0.8	1	0.666667	0.111111	1	0	0.875	0.666667	0.857143	0.8	0.2	0.555556	1	1	1	0	0	0.67	0	99.68	0.72	616	91.1217	64.4212	4265341	Proteobacteria	Alphaproteobacteria	Rhodobacterales	Rhodobacteraceae
GCA_002696485	0.666667	0.142857	0.4	0	1	0.2	1	0.4	0	0.666667	0.571429	0	0	0	0.666667	0.2	0.333333	0	0.333333	0.875	0.142857	1	0.5	0.857143	1	0.25	0.111111	1	1	0	0	0	0	0	88.79	0.29	496	81.1745	42.304	2828111	Bacteroidota	Bacteroidia	Flavobacteriales	Flavobacteriaceae
GCA_002699205	0	0.142857	0.4	0.666667	1	0.454545	1	1	1	0.714286	1	0.25	0	0.5	0.666667	0.6	0.666667	0.5	0.555556	0.625	0.285714	1	0.5	0.714286	1	0.25	0.111111	1	1	0	0	0	0.33	0	88.45	0.49	571	91.2399	41.4013	4466321	Bacteroidota	Bacteroidia	Flavobacteriales	Flavobacteriaceae
GCA_002707745	1	0.142857	0.2	0	0.5	0.2	1	0.25	0	0.571429	0	0	0	0.5	0.666667	0	0.666667	0	0.555556	0.875	0.285714	1	0.5	0.857143	0.8	0.25	0.111111	1	0.75	0	0	0	0	0	84.32	0.38	496	79.2361	38.1306	3033473	Bacteroidota	Bacteroidia	Flavobacteriales	Flavobacteriaceae
GCA_002712765	0.666667	0.142857	0.2	0	0.5	0.0909091	0	1	1	0.571429	0.571429	0	0	0	0.666667	0	0	0.5	0.333333	0.75	0.142857	1	0.5	0.571429	0.6	0.25	0	0.666667	0.875	0	0	0	0	0	82.8	0.52	496	77.4016	40.7454	3132538	Bacteroidota	Bacteroidia	Flavobacteriales	Flavobacteriaceae
GCA_002715085	0.666667	0.714286	0.4	0.666667	1	0.272727	0.833333	1	1	1	1	0.25	0	0.5	1	1	0.666667	0.5	0.555556	0.875	0.285714	1	0.5	0.857143	1	0.571429	0.111111	1	0.875	0	0	0	0.67	0	96.88	1.79	511	91.8987	31.5394	3778761	Bacteroidota	Bacteroidia	Flavobacteriales	Flavobacteriaceae
GCA_002715745	0	0	0.4	0.333333	0.5	0.181818	0	1	1	0.555556	0.571429	0	0.5	0.5	0.333333	0.8	0.666667	0.333333	0.111111	0.875	0	0.8	0.333333	0.285714	0.6	0	0.444444	1	0.75	0	0	0	0	0	84.91	4.02	275	95.1439	36.6312	1399098	Proteobacteria	Gammaproteobacteria	Woeseiales	Woeseiaceae
GCA_002722255	0	0.142857	0.4	0	1	0.181818	0	1	0	0.857143	1	0	0	0.5	0	1	0.666667	0.5	0.111111	0.875	0	1	0.333333	0.857143	0.8	0.25	0.111111	1	0.75	0	0	0	0.33	0	84.38	0	571	92.2565	33.7683	3208965	Bacteroidota	Bacteroidia	Flavobacteriales	Flavobacteriaceae
GCA_002725175	0	0.571429	0.4	1	0.5	0.454545	0	0.666667	1	1	0.857143	1	0.5	0.5	1	0.8	0.333333	0.666667	0.111111	0.25	0	0.8	0.5	0.857143	0.333333	0	0.444444	0.333333	0.75	0	0	0	0.33	0	82.71	2	388	94.3071	36.0604	2435294	Proteobacteria	Alphaproteobacteria	Rhodobacterales	Rhodobacteraceae
GCA_002727235	0	0.142857	0.4	1	0	0.181818	0.333333	1	0.666667	0.888889	0.714286	0.5	0.5	0.5	1	1	1	0.5	0.555556	0.4	0.285714	1	1	0.857143	0.333333	0.2	0	1	0.25	0	0	0	0	0	82.91	3.42	171	94.1698	56.525	2147286	Actinobacteriota	Acidimicrobiia	Acidimicrobiales	Ilumatobacteraceae
GCA_002728855	0	0	0.4	0.666667	1	0.272727	0	1	1	0.714286	0.571429	0.25	0	0	0.666667	0.6	0.666667	0.5	0.222222	0.6	0.142857	0.3	0.5	0.714286	1	0.25	0.111111	0.666667	1	0	0	0	0	0	94.12	1.47	208	95.167	30.5694	1618344	Bacteroidota	Bacteroidia	Flavobacteriales	Flavobacteriaceae
GCA_002733185	0	0.142857	0.2	0	1	0.2	0	0.25	0	0.5	0.428571	0	0	0	0.333333	0.2	0.666667	0	0.555556	0.875	0.285714	0.1	0.5	0.714286	1	0.25	0.111111	0.666667	1	0	0	0	0	0	85.84	0.65	496	91.1409	32.2721	2932338	Bacteroidota	Bacteroidia	Flavobacteriales	Flavobacteriaceae
GCA_002733665	1	0.142857	0.8	0	1	0.181818	1	1	1	1	1	0	0	0	0.333333	1	0.666667	0.5	0.555556	0.875	0.285714	1	0.5	0.857143	1	0.25	0.111111	1	0.875	0	0	0	0	0	96.31	1.15	548	91.6607	31.5024	2706449	Bacteroidota	Bacteroidia	Flavobacteriales	Flavobacteriaceae
GCA_002733915	0	0.142857	0.4	0	1	0.2	0.833333	0.4	0	0.714286	0.571429	0	0	0	0.666667	0.2	0.666667	0	0.555556	0.875	0.285714	1	0.5	0.857143	1	0.25	0.111111	1	1	0	0	0	0	0	98.49	0.38	496	91.2867	38.3752	3143232	Bacteroidota	Bacteroidia	Flavobacteriales	Flavobacteriaceae
GCA_002733995	1	1	0.6	1	1	0.363636	0.5	1	1	0.857143	0.428571	1	0.5	1	0.666667	0.6	1	0.333333	1	1	0	1	0.833333	0.857143	0.6	0.571429	0.222222	1	0.875	1	1	1	0.33	1	99.91	0.63	280	85.5566	44.4073	4123694	Desulfobacterota	Desulfobulbia	Desulfobulbales	Desulfocapsaceae
GCA_002746415	0.666667	0.142857	0.6	0.666667	0.5	0.181818	1	1	1	1	0.714286	0.25	0	0.5	0.666667	1	0.666667	0.5	0.555556	0.875	0.285714	1	0.5	0.857143	0.6	0.571429	0.111111	1	1	0	0	0	0.33	0	98.02	1.1	571	90.9102	35.4959	3822399	Bacteroidota	Bacteroidia	Flavobacteriales	Flavobacteriaceae
GCA_002748265	0.333333	0.857143	0.6	1	0.5	0.545455	1	1	1	1	0.714286	0.75	0.5	1	1	0.8	1	0.666667	0.111111	0.4	0	0.875	0.5	0.857143	0.6	0.2	0.555556	1	0.75	1	0	0	0.33	0	94.96	4.17	617	91.8071	64.1822	2785211	Proteobacteria	Alphaproteobacteria	Rhodobacterales	Rhodobacteraceae
GCA_002748285	0	0.857143	0	1	1	0.363636	1	1	0.666667	0.888889	0.714286	1	0.5	1	1	0.8	1	0.666667	0.222222	0.2	0	0.8	0.666667	0.428571	0.4	0.25	0.444444	1	1	1	0	0	0.33	0	91.73	1.14	616	89.0607	58.684	2579429	Proteobacteria	Alphaproteobacteria	Rhodobacterales	Rhodobacteraceae
GCA_002748735	0	1	0.4	1	0	0.181818	0.333333	1	1	0.857143	0.285714	1	0.5	0.5	0.666667	0.4	0	0.333333	0.111111	0.2	0	0.7	0.666667	0.857143	0.6	0.111111	0.111111	1	0.75	1	1	0	0.33	1	87.5	0	280	88.3879	53.3494	1808853	Desulfobacterota	Desulfobulbia	Desulfobulbales	Desulfobulbaceae
GCA_002748755	0.333333	0.857143	0.2	0.142857	0.5	0.272727	0.333333	0.666667	1	0.428571	0.285714	0.5	0.5	1	0.333333	0.4	0	0.333333	0	0.8	0	0.9	0.333333	0.857143	0.4	0.75	0	1	0.625	1	1	1	0.33	1	82.62	0	280	82.3676	49.5744	2001158	Desulfobacterota	Desulfobulbia	Desulfobulbales	Desulfobulbaceae
GCA_002783505	1	1	0.6	1	1	0.8	0.833333	1	1	1	1	0.5	1	1	1	1	1	1	1	1	0.571429	1	0.833333	1	1	1	0.888889	1	1	0	0	0	0.67	1	99.09	0.11	989	86.744	46.9334	4717377	Proteobacteria	Gammaproteobacteria	Enterobacterales	Shewanellaceae
GCA_002786225	0.666667	0.428571	0.8	1	1	0.363636	0.666667	1	1	1	0.714286	0.75	0.5	0.5	1	1	0.666667	0.5	0.6	0.6	0	0.7	0.5	0.714286	0.4	0.75	0.111111	1	1	0	0	0	0.67	0	95.88	0	140	93.1423	35.1144	3691029	Spirochaetota	Leptospirae	Leptospirales	Leptospiraceae
GCA_002793215	0	0.142857	0.8	0.666667	1	0.181818	0.833333	1	1	0.857143	1	0.5	0	0.5	0.333333	1	0.666667	0	0.444444	0.8	0.285714	1	0.5	0.857143	1	0.25	0	1	0.875	0	0	0	0	0	90.36	0.97	548	91.8591	34.9545	2519122	Bacteroidota	Bacteroidia	Flavobacteriales	Flavobacteriaceae
GCA_002814075	0.333333	0.142857	0.4	0.666667	1	0.181818	1	1	1	1	1	0.25	0	0.5	0.666667	1	0.666667	0.5	0.555556	0.875	0.285714	1	0.5	0.857143	1	0.571429	0.111111	1	0.875	0	0	0	0.33	0	99.5	1.12	548	88.831	30.9778	4545572	Bacteroidota	Bacteroidia	Flavobacteriales	Flavobacteriaceae
GCA_002839185	0.333333	0.428571	0.6	1	0.5	0.181818	0.666667	1	0.666667	1	0.857143	0.666667	0.5	0.5	0.333333	1	0	0.5	0	1	0	0.1	1	1	0.4	0.285714	0	0.666667	1	0	0	0	0	0	100	0	105	89.1348	46.5267	2170904	Synergistota	Synergistia	Synergistales	Synergistaceae
GCA_002840285	0	0.142857	0.4	1	1	0	0.666667	1	1	0.777778	0.571429	1	0	1	0.666667	0.6	0	0	0	0.625	0	0.4	0.166667	0.142857	0.6	0.2	0	0.666667	1	0	0	0	0	0	93.97	1.42	247	92.8037	49.5729	1929503	Firmicutes_A	Clostridia	Peptostreptococcales	Anaerovoracaceae
GCA_002840405	1	0.714286	0.4	1	1	0.272727	0.666667	1	1	1	0.571429	1	0.5	1	0.666667	0.8	0.666667	0.333333	1	0.8	0	1	0.166667	0.857143	0.4	1	0.333333	1	1	1	1	1	0.67	1	98.22	0	284	89.4751	65.1625	3510156	Desulfobacterota	Desulfovibrionia	Desulfovibrionales	Desulfovibrionaceae
GCA_002841115	0	0.571429	0.6	1	0.5	0.545455	1	1	1	0.888889	0.571429	1	0.5	1	1	0.6	1	0.333333	0.111111	0.5	0	0.9	0.666667	0.857143	0.6	0.2	0.666667	1	1	1	0	0	0.67	0	93.99	1.73	568	90.2337	68.4266	3770977	Proteobacteria	Alphaproteobacteria	Rhodobacterales	Rhodobacteraceae
GCA_002842505	0	0.142857	0.6	0.714286	1	0.272727	1	1	1	1	1	1	0	0.5	0.666667	1	0.666667	0.5	0.555556	0.8	0.285714	0.9	0.5	0.857143	1	0.25	0.111111	1	1	0	0	0	0.33	0	96.48	3.14	548	87.6477	34.869	3551269	Bacteroidota	Bacteroidia	Flavobacteriales	Flavobacteriaceae
GCA_002842575	0	0.142857	0.4	0	1	0.181818	0	0.25	0	0.571429	0.571429	0	0	0	0.666667	0.2	0	0	0.555556	0.875	0.285714	1	0.5	0.857143	0.6	0.25	0.111111	1	1	0	0	0	0	0	96.65	1.55	496	89.7861	34.0563	3000935	Bacteroidota	Bacteroidia	Flavobacteriales	Flavobacteriaceae
GCA_002842835	0	0.142857	0.4	1	0.5	0.272727	0.5	0.666667	1	0.777778	0.714286	0.5	0	1	1	0.6	0.333333	0.666667	0.111111	0.5	0	0.875	0.5	0.714286	0.2	0.222222	0.444444	0.666667	0.75	0	0	0	0.33	0	82.85	1.23	388	90.1753	68.5619	2934490	Proteobacteria	Alphaproteobacteria	Rhodobacterales	Rhodobacteraceae
GCA_002842985	0	0.857143	0.4	1	0.5	0.545455	1	1	1	1	0.714286	1	0.5	1	1	0.8	1	0.666667	0.111111	0.8	0	0.875	0.666667	0.857143	0.6	0.555556	0.555556	1	1	1	0	0	0.67	0	98.24	0.68	654	91.0114	64.7232	4019979	Proteobacteria	Alphaproteobacteria	Rhodobacterales	Rhodobacteraceae
GCA_002862705	0	0.142857	0.4	0.666667	1	0.272727	1	1	1	0.857143	0.857143	0.25	0	0.5	0.666667	1	0.666667	0.5	0.666667	0.8	0.285714	1	0.5	0.857143	1	0.25	0.111111	1	0.875	0	0	0	0.33	0	89.34	1.4	571	94.615	42.0051	1565891	Bacteroidota	Bacteroidia	Flavobacteriales	Flavobacteriaceae
GCA_002897615	1	0.857143	0.6	1	1	0.272727	0.666667	1	1	1	0.714286	1	0.5	1	0.666667	0.8	1	0.333333	1	1	0	0.9	0.5	0.857143	0.4	0.571429	0.111111	0.666667	0.625	1	1	1	0.33	1	95.24	0.6	280	85.3923	55.7254	2710722	Desulfobacterota	Desulfobulbia	Desulfobulbales	Desulfobulbaceae
GCA_003129525	0.333333	0.857143	0.6	1	1	0.0909091	0.833333	1	1	0.857143	0.857143	1	0.5	1	1	1	0.666667	0.5	0	1	0	0.7	0.166667	1	0.8	0.714286	0	1	1	0	1	0	0	0	99.19	1.86	332	79.8448	29.3053	4287191	Firmicutes_A	Clostridia	Clostridiales	Clostridiaceae
GCA_003130815	0	0	0.4	0.666667	1	0.0909091	1	1	0.333333	0.857143	0.857143	0.25	0	0.5	0	1	0.666667	0.5	0.111111	0.8	0.142857	1	0.333333	0.857143	1	0.25	0	1	0.75	0	0	0	0	0	92.12	0.5	208	94.1461	31.7869	1926356	Bacteroidota	Bacteroidia	Flavobacteriales	Flavobacteriaceae
GCA_003148945	0	1	0	1	1	0.0909091	0.666667	1	1	1	0.714286	1	0.5	1	0.333333	0.8	0.666667	0.5	0	1	0	0.7	1	0.285714	1	0.333333	0	1	1	0	0	0	0	0	99.37	0.32	278	89.9047	45.4623	5754343	Firmicutes_A	Clostridia	Lachnospirales	Lachnospiraceae
GCA_003149565	0	0.714286	0.8	1	0.5	0.545455	0.833333	1	1	1	0.714286	1	0.5	1	1	0.8	1	0.666667	0.111111	0.5	0	0.875	0.666667	0.857143	0.6	0.25	0.555556	1	1	1	0	0	0.67	0	97.87	1.37	654	89.1761	58.8067	4431730	Proteobacteria	Alphaproteobacteria	Rhodobacterales	Rhodobacteraceae
GCA_003150755	1	1	0.6	1	0	0.0909091	0	0.666667	1	1	0.571429	1	0.5	1	1	1	0.666667	0.5	0	0.2	0	0.7	0.166667	1	0.6	0.571429	0	1	1	0	0	0	0	0	97.6	2.5	334	90.0962	45.325	2389263	Firmicutes_C	Negativicutes	Acidaminococcales	Acidaminococcaceae
GCA_003240735	0	0.142857	0.2	1	1	0.454545	1	1	1	1	0.857143	1	0.5	1	1	0.8	1	0.666667	0.222222	0.25	0.142857	0.875	0.666667	0.857143	0.8	0.2	0.555556	1	1	1	0	0	0.67	0	98.03	2.14	568	91.4971	63.4121	3096150	Proteobacteria	Alphaproteobacteria	Rhodobacterales	Rhodobacteraceae
GCA_003246935	0.666667	0.857143	0.6	1	1	0.272727	0.166667	1	1	0.714286	0.571429	0.25	0	0.5	1	0.2	0.666667	0.5	0.222222	0.4	0.142857	0.8	0.666667	0.714286	0.8	0.75	0.111111	1	1	0	0	0	0.67	0	87.58	4.75	278	88.871	42.2369	4028257	Bacteroidota	Bacteroidia	Marinilabiliales	Prolixibacteraceae
GCA_003249645	0.666667	0.857143	0.6	0.142857	1	0.272727	0.666667	1	1	0.571429	0.571429	0.5	0.5	0.5	0.666667	0.4	0	0.333333	0.833333	0.6	0	0.7	0.5	0.285714	0.6	0.5	0.222222	1	0.875	1	0	1	0.33	1	80.16	2.41	280	89.2947	45.8537	3736504	Desulfobacterota	Desulfobulbia	Desulfobulbales	Desulfocapsaceae
GCA_003250325	0.666667	0.857143	0.6	0.666667	1	0.181818	0.666667	1	1	0.857143	0.571429	0.25	0	0.5	0.666667	0.4	0.666667	0	0.444444	1	0.285714	0.3	0.666667	0.857143	1	0.142857	0	1	1	0	0	0	0	0	93.82	4.96	278	87.6375	37.0528	3403936	Bacteroidota	Bacteroidia	Bacteroidales	Paludibacteraceae
GCA_003251015	0.666667	0.714286	0.6	0.666667	1	0.0909091	0.666667	0.75	0.333333	0.714286	0.857143	0.5	0	0.5	0.333333	1	0.666667	0	0.222222	0.4	0	0.7	0.5	0.857143	1	0.428571	0.111111	1	1	0	0	0	0.67	0	86.68	2.5	275	89.471	37.7784	3109809	Bacteroidota	Bacteroidia	Marinilabiliales	Marinilabiliaceae
GCA_003252055	0.4	0.571429	0.4	1	0.5	0.181818	0.333333	1	1	1	0.428571	1	0.5	1	1	1	0.333333	0.5	0.666667	0.8	0.285714	1	0.666667	0.714286	0.8	0.428571	0.111111	1	0.75	1	1	1	0.33	1	89.03	4.09	247	89.1493	48.8297	2791282	Desulfobacterota	Desulfobacteria	Desulfobacterales	Desulfobacteraceae
GCA_003252375	0.666667	0.857143	0.4	1	1	0.0909091	0.666667	1	1	1	0.857143	1	0.5	1	0	0.8	0.333333	0.333333	0.333333	0.8	0	1	0.166667	0.857143	0.6	0.75	0.222222	1	1	1	1	1	0.33	1	97.04	0.89	284	89.6847	60.8966	3436273	Desulfobacterota	Desulfovibrionia	Desulfovibrionales	Desulfovibrionaceae
GCA_003263805	0.5	0.428571	0.6	1	0.5	0.4	0.666667	0.6	0.666667	0.888889	0.714286	1	0.5	0.5	0.666667	1	0.666667	0.5	0.666667	0.2	0.285714	1	0.833333	1	0.6	0.857143	0.666667	1	1	0	0	0	0	0	92.67	1.53	946	83.0983	42.1935	4688350	Proteobacteria	Gammaproteobacteria	Enterobacterales	Vibrionaceae
GCA_003446975	0	0.142857	0.4	1	0.5	0	0.333333	0.8	1	0.714286	0.571429	0.75	0	1	0.333333	0.8	0	0.5	0	0.25	0	0.2	0	0.285714	0.2	0.2	0	0.666667	0.875	0	0	0	0	0	82.97	2.21	250	91.4288	39.4959	2629499	Firmicutes_A	Clostridia	Tissierellales	Dethiosulfatibacteraceae
GCA_003447235	0.333333	0	0.4	0	0.333333	0.0909091	0	0.25	0	0.666667	0.285714	0	0	0	0.333333	0.2	0	0	0.111111	1	0	0.3	1	0.857143	0.8	1	0	0.666667	0.75	0	0	0	0	0	97.32	0	532	86.4502	54.4526	2449685	Bacteroidota	Bacteroidia	Bacteroidales	Bacteroidaceae
GCA_003457065	0.333333	0.714286	0	1	1	0	0.333333	0.4	0.333333	0.571429	0.571429	0.25	0	0.5	1	0.8	0	0	0	0.4	0	0.4	0.166667	0.142857	0.6	0.428571	0	0.666667	1	0	0	0	0	1	92.6	2.1	250	86.7932	37.743	2964585	Firmicutes_A	Clostridia	Tissierellales	Sedimentibacteraceae
GCA_003487955	0	0.571429	0.2	0.666667	0.5	0	0.833333	0.75	1	0.833333	0.714286	1	0	1	0.333333	0.8	0	0	0	0.4	0	0.2	0	0.142857	0.6	0.333333	0	1	0.75	0	0	0	0	0	80.44	1.52	250	77.6268	35.6769	3209725	Firmicutes_A	Clostridia	Tissierellales	Sedimentibacteraceae
GCA_003500125	0	1	0.4	0.333333	1	0.363636	0.666667	1	1	0.857143	0.428571	0.5	0.5	0.5	0.666667	0.4	0.333333	0.333333	0.222222	0.2	0	0.9	0.666667	0.857143	0.2	0.5	0.111111	1	0.75	1	1	1	0.33	1	99.04	1.98	280	88.0432	54.4856	3683433	Desulfobacterota	Desulfobulbia	Desulfobulbales	Desulfocapsaceae
GCA_003500165	0	0.142857	0.2	1	0.5	0.181818	0.5	1	0.333333	0.888889	0.714286	0.75	0.5	1	1	0.6	1	0.666667	0.111111	0.25	0	0.625	0.666667	0.428571	0.4	0.2	0.444444	0.666667	0.875	1	0	0	0.67	0	88.04	0.4	388	89.9789	68.2974	3269265	Proteobacteria	Alphaproteobacteria	Rhodobacterales	Rhodobacteraceae
GCA_003506435	0.333333	0.142857	0.6	1	1	0.272727	1	1	1	1	0.857143	0.25	0	0.5	1	0.8	0.666667	0.5	0.666667	0.8	0.285714	0.9	0.666667	0.857143	1	0.285714	0.111111	1	1	0	0	0	1	0	99.46	1.61	278	90.6175	42.0528	6030602	Bacteroidota	Bacteroidia	Marinilabiliales	Prolixibacteraceae
GCA_003509305	0.333333	0.428571	0.4	1	0.5	0.181818	0.666667	0.75	1	0.714286	0.25	0.75	0.5	1	0.333333	0.4	1	0.333333	0	0.6	0	0.8	0.5	0.714286	0.4	0.5	0.111111	1	0.625	1	1	1	0.33	1	81.24	0.63	280	89.207	56.0653	1772452	Desulfobacterota	Desulfobulbia	Desulfobulbales	Desulfocapsaceae
GCA_003512875	0.666667	0.714286	0.4	1	0.5	0	0.666667	0.5	0.666667	0.714286	0.428571	0.75	0.5	1	0.333333	0.6	0	0.333333	0.111111	0.2	0	0.7	0	0.857143	0.2	0.5	0.111111	1	0.875	0	0	1	0	0	85.78	3.16	284	89.5374	43.8606	1733779	Desulfobacterota	Desulfovibrionia	Desulfovibrionales	Desulfovibrionaceae
GCA_003514205	0.4	0.142857	0.4	1	0	0.272727	0.333333	0.8	0.333333	0.888889	0.714286	0.75	0.5	0.5	1	1	0.666667	0.5	0.555556	1	0.428571	0.8	1	1	0.8	0.2	0	1	0.75	0	0	0	0.33	0	81.99	0.85	171	85.072	59.8072	3420154	Actinobacteriota	Acidimicrobiia	Acidimicrobiales	Microtrichaceae
GCA_003514505	0.666667	0.714286	0	0.333333	1	0.181818	0	0	0	0.166667	0.142857	0	0	1	0.666667	0	0	0	0	0.4	0	0.2	0.166667	0.285714	0.6	0.2	0	1	0.875	0	0	0	0	0	80.85	1.21	332	88.9202	43.3288	2511863	Firmicutes_A	Clostridia	Clostridiales	Clostridiaceae
GCA_003520545	0	0.857143	0.8	0.666667	0.5	0.363636	0.833333	1	1	1	0.571429	0.75	0	1	1	0.6	0.666667	0	0	0.8	0	0.75	0.5	0.857143	0.8	0	0.333333	1	0.75	1	0	0	0.67	0	88.96	3.96	616	90.1102	62.2722	3266064	Proteobacteria	Alphaproteobacteria	Rhodobacterales	Rhodobacteraceae
GCA_003538835	0.333333	0.857143	0.6	1	1	0.272727	0.666667	1	1	1	0.714286	1	0	1	1	0.8	0.333333	0.5	0.666667	0.8	0.142857	0.7	0.5	0.142857	0.8	0.428571	0.222222	1	0.875	1	0	1	0.33	1	85.47	0.97	247	88.7962	53.4143	5557851	Desulfobacterota	Desulfobacteria	Desulfobacterales	Desulfobacteraceae
GCA_003551005	0.333333	0.142857	0	0.333333	1	0.181818	0	0	0	0	0.142857	0	0	0	0	0.2	0	0	0	0.4	0	0.2	0	1	0.6	0.2	0	0.666667	0	0	0	0	0	0	98.67	2.91	126	90.3273	55.6861	1460022	Firmicutes	Bacilli	Izemoplasmatales	Izemoplasmataceae
GCA_003551405	0.333333	0.142857	0	0.333333	1	0.0909091	0.5	0.25	0	0.857143	0.428571	0	0	0	0	0.4	0	0	0	0.125	0	0.1	0	0.714286	0.4	0.2	0	0.333333	0.125	0	0	0	0	0	82.67	0	126	90.4439	44.0959	1304272	Firmicutes	Bacilli	Izemoplasmatales	Izemoplasmataceae
GCA_003551745	0	0.142857	0.6	0.428571	0.5	0.454545	0.333333	0.8	1	0.888889	0.714286	0.75	0.5	0.5	0.666667	0.8	1	0.333333	0.111111	0.25	0	0.6	0.5	0.714286	0.4	0.2	0.555556	0.333333	0.625	1	0	0	0.67	0	81.79	3.48	388	89.5364	69.0263	3196656	Proteobacteria	Alphaproteobacteria	Rhodobacterales	Rhodobacteraceae
GCA_003554025	0.333333	0.142857	0	0.333333	1	0.181818	0	0	0	0.166667	0.285714	0	0	0	0	0.4	0	0	0	1	0	0.3	0	1	0.6	0.2	0	0.666667	0	0	0	0	0	0	96.36	0.67	126	91.6856	48.5693	1506979	Firmicutes	Bacilli	Izemoplasmatales	Izemoplasmataceae
GCA_003557505	0.333333	0.142857	0	0.333333	1	0.181818	0.833333	0.25	0	0.857143	0.428571	0	0	0	0.333333	0.6	0	0	0	0.25	0	0.3	0	1	0.6	0.2	0	0.666667	0.25	0	0	0	0	0	90.67	2.44	126	91.6964	38.2696	1530730	Firmicutes	Bacilli	Izemoplasmatales	Izemoplasmataceae
GCA_003559585	0.333333	0.142857	0	0	1	0.181818	0.833333	0	0	0	0.142857	0	0	0	0.333333	0	0.333333	0	0	0.2	0	0.3	0	1	0.4	0.2	0	0.666667	0.25	0	0	0	0	0	88.89	0	126	92.3713	39.6493	1515385	Firmicutes	Bacilli	Izemoplasmatales	Izemoplasmataceae
GCA_003568315	0.333333	0.142857	0	0.333333	0.166667	0.181818	0	0	0	0	0.142857	0	0	0	0	0.2	0	0	0	0.4	0	0.2	0	1	0.6	0.2	0	0.666667	0	0	0	0	0	0	96.11	0	126	91.2838	54.163	1430884	Firmicutes	Bacilli	Izemoplasmatales	Izemoplasmataceae
GCA_003577145	0.666667	0.142857	0.6	1	0.5	0.6	0.666667	1	0.666667	0.888889	0.714286	1	0.5	1	0.666667	0.8	0.666667	0.5	0.555556	1	0.285714	0.9	1	0.857143	0.8	0.75	0	1	1	1	0	0	0.67	0	99.15	2.14	171	91.3357	67.2379	4051767	Actinobacteriota	Acidimicrobiia	Acidimicrobiales	Microtrichaceae
GCA_003696705	0	0.857143	0.6	1	1	0.545455	0.833333	0.8	1	1	0.857143	1	0.5	0.5	1	0.8	1	0.666667	0.111111	0.5	0	0.875	0.666667	0.857143	0.6	0.2	0.444444	1	0.875	0	0	0	0.33	0	96.05	3.56	388	91.9894	67.1944	2820205	Proteobacteria	Alphaproteobacteria	Rhodobacterales	Rhodobacteraceae
GCA_003712105	0.666667	0.142857	0.4	0.666667	1	0.2	1	1	1	0.857143	1	0.25	0	0.5	1	1	0.666667	0.5	0.666667	0.875	0.285714	1	0.5	0.857143	1	0.25	0.111111	1	1	0	0	0	0.33	0	99.17	0	571	93.4793	33.7792	3150926	Bacteroidota	Bacteroidia	Flavobacteriales	Flavobacteriaceae
GCA_003712125	0.666667	0.142857	0.4	0.666667	1	0.181818	1	1	1	0.857143	1	0.5	0	0.5	0.666667	1	1	0.5	0.555556	0.75	0.285714	1	0.5	0.857143	1	0.25	0.111111	1	1	0	0	0	0.33	0	99.01	0.77	571	93.9945	41.9548	3099333	Bacteroidota	Bacteroidia	Flavobacteriales	Flavobacteriaceae
GCA_003862155	0.333333	0.571429	0	1	1	0.0909091	0.833333	1	1	1	0.714286	1	0.5	1	1	1	1	0.5	0	1	0	0.2	1	0.142857	0.4	0.714286	0	0.666667	0.875	0	1	0	0	0	95.42	0	420	89.7381	45.7234	2106912	Firmicutes_A	Clostridia	Lachnospirales	Lachnospiraceae
GCA_003962875	0	0.571429	0.4	1	0.5	0.181818	0.666667	0.5	0.333333	0.888889	0.714286	1	0.5	1	0.666667	1	1	0.5	0.333333	1	0.142857	1	0.333333	0.857143	0.8	0.2	0	1	1	0	0	0	0.33	0	87.1	4.7	171	85.2226	70.85	3570802	Actinobacteriota	Acidimicrobiia	Acidimicrobiales	Microtrichaceae
GCA_003963025	0	0	0.4	0	1	0	0.833333	0.25	0	0.666667	0.571429	0	0	0.5	0.666667	0.2	0	0	0.444444	0.6	0.285714	0.6	0.5	0.714286	0.8	0.25	0.111111	1	1	0	0	0	0	0	82.26	1.67	511	90.5803	32.3678	2245027	Bacteroidota	Bacteroidia	Flavobacteriales	Flavobacteriaceae
GCA_003979345	0	0.142857	0.2	1	1	0.0909091	0.833333	1	1	0.571429	0.714286	1	0.5	1	0.666667	0.6	0.666667	0.5	0	0	0	0.2	0.166667	0.285714	0.8	0.2	0	1	1	0	0	0	0	0	96.13	1.72	354	88.1053	47.8766	3253709	Firmicutes_A	Clostridia	Lachnospirales	Lachnospiraceae
GCA_004028505	1	1	0.6	0.666667	1	0.181818	0.833333	0.75	1	1	0.571429	1	0	0.5	0.666667	0.8	0.666667	0.333333	1	0.8	0	1	0.5	0.714286	0.6	0.571429	0.111111	0.666667	0.75	1	1	1	0.33	1	91.27	2.38	280	86.484	47.4667	3734523	Desulfobacterota	Desulfobulbia	Desulfobulbales	Desulfobulbaceae
GCA_004195325	0.666667	0.142857	0.2	0.333333	1	0.181818	0	0.25	0	0	0	0	0	0.5	0.333333	0.2	0	0	0	0.6	0	0.3	0	0.285714	0.6	0.285714	0	0.666667	1	0	0	0	0	0	92.5	1.75	103	91.8982	32.0787	1925284	Firmicutes	Bacilli	Izemoplasmatales	Izemoplasmataceae
GCA_004282875	0	0.142857	0.4	0.666667	0.5	0.181818	0.833333	1	1	0.888889	1	0.25	0.5	1	0.666667	1	0.333333	0.333333	0.444444	1	0.142857	1	0.666667	1	0.8	0.25	0.555556	1	1	0	0	0	0	0	82.6	2.49	544	94.6221	60.1025	3394151	Proteobacteria	Gammaproteobacteria	Woeseiales	Woeseiaceae
GCA_004284765	1	1	0.4	1	1	0.272727	0.5	1	1	1	0.714286	1	0.5	1	0.666667	0.8	1	0.333333	1	0.8	0	1	0.5	0.857143	0.6	0.571429	0.222222	0.666667	0.75	1	1	1	0.33	1	90.6	2.98	280	88.0946	51.8577	2762383	Desulfobacterota	Desulfobulbia	Desulfobulbales	Desulfobulbaceae
GCA_004294845	0	0	0	1	1	0.0909091	0.833333	1	1	0.833333	0.714286	1	0.5	1	0.666667	0.8	0	0.5	0	0.4	0	0.3	0.166667	0.285714	0.6	0.2	0	0.666667	0.75	0	0	0	0	0	91.17	0.67	263	86.1503	36.9925	3213258	Firmicutes_A	Clostridia	Lachnospirales	Lachnospiraceae
GCA_004379135	0	0.571429	0.4	1	0.5	0.272727	0.5	1	0.666667	0.888889	0.857143	1	0	0.5	1	1	0.666667	0	0.555556	0.5	0.142857	0.7	1	0.857143	0.333333	0.2	0	1	0.25	0	0	0	0.33	0	94.02	1.28	171	94.4128	65.4176	2555180	Actinobacteriota	Acidimicrobiia	Acidimicrobiales	Ilumatobacteraceae
GCA_004552155	0.333333	0.142857	0.2	0	0.333333	0	0	0.25	0	0.857143	0.285714	0	0	0	0.333333	0.2	0	0	0.333333	1	0.142857	0.3	0.5	0.714286	0.8	0.75	0.111111	1	1	0	0	0	0	0	92.58	4.3	492	84.7256	54.4438	2337932	Bacteroidota	Bacteroidia	Bacteroidales	Bacteroidaceae
GCA_004554205	0.333333	0.857143	0	1	1	0	0	1	1	0.857143	0.714286	1	0.5	1	0.666667	0.6	0	0.5	0	0.4	0	0.2	0.166667	0.285714	0.4	0.428571	0	0.666667	0.125	0	0	0	0	0	91.85	4.43	278	89.5858	54.9585	2321535	Firmicutes_A	Clostridia	Lachnospirales	Lachnospiraceae
GCA_004555055	0.333333	0	0	0	0.333333	0	0	0	0	1	0.857143	0	0	0	0.333333	0.6	0	0	0.333333	0.8	0	0.2	0.166667	0.714286	0.8	0.75	0.111111	1	0.875	0	0	0	0	0	80.27	2.75	492	85.7596	54.2242	2901996	Bacteroidota	Bacteroidia	Bacteroidales	Bacteroidaceae
GCA_004555725	0.333333	0.714286	0.6	1	1	0	0.833333	1	1	0.666667	0.714286	1	0.5	0.5	0.333333	0.6	1	0.5	0	0.8	0	0.6	0.166667	1	0.6	0.714286	0	1	1	0	1	0	0	0	97.52	0.95	247	85.7072	50.0853	2096058	Firmicutes_A	Clostridia	Peptostreptococcales	Anaerovoracaceae
GCA_004555735	0.333333	0	0.2	1	0.5	0.0909091	0.833333	1	1	1	1	0.5	0.5	1	0.666667	1	1	0.5	0	0.8	0	0.4	0.166667	1	0.6	0.5	0	0.666667	0.875	0	0	0	0	0	95.3	1.8	334	90.1517	55.0026	2170413	Firmicutes_C	Negativicutes	Acidaminococcales	Acidaminococcaceae
GCA_004556565	0.333333	0.142857	0	1	1	0.0909091	0.833333	1	1	0.857143	0.714286	1	0.5	1	0.666667	0.8	1	0.5	0	1	0	0.4	1	1	0.8	0.714286	0	1	1	0	0	0	0	0	94.74	3.11	333	85.9606	43.3854	4148930	Firmicutes_A	Clostridia	Lachnospirales	Lachnospiraceae
GCA_004556745	0.333333	0.142857	0.4	0.333333	0.333333	0	0	0.25	0	1	0.714286	0	0	0	0.333333	0.6	0	0	0.444444	1	0.142857	0.4	0.5	0.857143	1	0.75	0.111111	1	1	0	0	0	0	0	95.46	1.35	492	85.8474	54.9395	2259638	Bacteroidota	Bacteroidia	Bacteroidales	Bacteroidaceae
GCA_004557185	0.333333	0.142857	0.4	0.666667	1	0.0909091	1	1	1	1	0.714286	0.5	0	0	0.333333	0.6	0	0	0.444444	1	0.142857	0.3	0.5	0.714286	1	0.75	0.111111	1	1	0	0	0	0	0	93.62	0	492	84.5001	58.1429	2422237	Bacteroidota	Bacteroidia	Bacteroidales	Bacteroidaceae
GCA_004557405	0	0.142857	0.4	0	1	0.0909091	0.166667	0.25	0	0.714286	0.142857	0	0	0	0.333333	0.2	0	0	0.111111	1	0	0.3	0.5	0.857143	1	0.25	0	0.666667	0	0	0	0	0	0	94.35	0	278	92.2121	49.4027	1927438	Bacteroidota	Bacteroidia	Bacteroidales	Paludibacteraceae
GCA_004558535	0.333333	0.142857	0.2	0	0	0	0	0.25	0	1	0.714286	0	0	0	0.333333	0.6	0	0	0.444444	1	0.142857	0.2	0.5	0.571429	0.8	0.571429	0.111111	0.666667	1	0	0	0	0	0	80.59	0.74	492	85.7966	56.8943	2244629	Bacteroidota	Bacteroidia	Bacteroidales	Bacteroidaceae
GCA_004558595	1	1	0.6	1	1	0	0.833333	0.8	1	0.857143	0.571429	1	0.5	1	1	0.8	1	0.5	0	0.2	0	0.7	1	1	0.4	0.571429	0	1	1	0	0	0	0	0	98.2	0.6	334	88.8398	47.9269	2056432	Firmicutes_C	Negativicutes	Acidaminococcales	Acidaminococcaceae
GCA_004796375	0	0.857143	0.6	1	1	0.272727	0.5	1	1	1	0.714286	1	0.5	0.5	1	1	0.666667	0.5	0.833333	0.8	0.142857	1	0.666667	0.857143	0.8	0.2	0.222222	1	0.875	1	0	1	0.33	1	97.4	2.26	247	92.4034	50.5002	5613049	Desulfobacterota	Desulfobacteria	Desulfobacterales	Desulfobacteraceae
GCA_004796425	0	0.857143	0.4	1	1	0.272727	0.833333	1	1	0.857143	0.571429	1	0.5	1	1	0.8	1	0.333333	0.833333	0.8	0	1	0.833333	0.857143	0.6	0.2	0.222222	1	0.875	1	0	1	0.33	1	98.13	2.2	280	89.6888	46.9149	4395545	Desulfobacterota	Desulfobulbia	Desulfobulbales	Desulfocapsaceae
GCA_004796465	0	0.857143	0.4	1	0	0.181818	0.333333	0.666667	1	0.857143	0.714286	1	0.5	1	0.666667	0.8	0.666667	0.333333	0.666667	1	0	1	0.333333	0.857143	0.4	0.5	0.222222	1	1	1	0	1	0.67	1	92.6	1.8	284	89.7613	59.7609	3852664	Desulfobacterota	Desulfovibrionia	Desulfovibrionales	Desulfovibrionaceae
GCA_005768755	0	0.142857	0.2	1	0.5	0.454545	1	1	1	1	0.857143	1	0.5	1	1	0.8	0.666667	0.666667	0.222222	0.4	0.142857	0.875	0.666667	0.857143	1	0.2	0.555556	1	1	1	0	0	0.67	0	98.33	0.86	568	90.2936	61.5115	4181584	Proteobacteria	Alphaproteobacteria	Rhodobacterales	Rhodobacteraceae
GCA_005777415	0	0	0.4	1	0	0	0.5	0.5	0	0.714286	0.428571	1	0.5	0.5	1	0.6	0	0.5	0.333333	0.6	0	0.9	0.333333	0.714286	0.6	0.2	0	0.666667	0.625	0	0	0	0.33	0	81.94	2.14	171	93.5977	72.0343	2846409	Actinobacteriota	Acidimicrobiia	Acidimicrobiales	Microtrichaceae
GCA_005788205	0	0.142857	0	0.666667	0	0.0909091	0.5	1	0.333333	0.857143	0.857143	1	0	0.5	0.666667	0.8	0	0	0.555556	0.8	0.285714	1	1	0.857143	0.2	0	0	1	1	0	0	0	0	0	83.18	1.71	171	95.504	67.5747	1628363	Actinobacteriota	Acidimicrobiia	Acidimicrobiales	Ilumatobacteraceae
GCA_005790505	0	0.142857	0.4	1	0	0.272727	0.666667	1	0.666667	0.888889	0.714286	1	0	0.5	1	1	0.666667	0	0.444444	1	0.142857	1	1	0.857143	0.6	0.2	0	1	1	0	0	0	0.67	0	95.11	1.28	171	95.8596	50.6102	1914005	Actinobacteriota	Acidimicrobiia	Acidimicrobiales	Ilumatobacteraceae
GCA_005800965	0	0.142857	0	0.666667	0	0.0909091	0.5	1	0.333333	0.714286	0.714286	0.75	0	0.5	0.666667	1	0	0	0.444444	0.5	0.142857	0.3	1	0.857143	0.4	0.2	0	1	1	0	0	0	0	0	88.44	2.42	171	96.0842	58.5008	1432898	Actinobacteriota	Acidimicrobiia	Acidimicrobiales	Ilumatobacteraceae
GCA_005805045	0	0	0.2	0.666667	0	0.181818	0	0.333333	0.666667	0.777778	0.428571	1	0	0.5	0	0.8	1	0	0.111111	0.625	0	0.3	1	0.142857	0.2	0.2	0	0.666667	0.125	0	0	0	0	0	81.95	3.85	171	95.9925	52.4151	1406710	Actinobacteriota	Acidimicrobiia	Acidimicrobiales	Ilumatobacteraceae
GCA_006210265	1	0.857143	0.4	1	1	0.181818	0.666667	1	1	1	0.571429	1	0.5	1	0.666667	0.8	0.666667	0.333333	1	1	0	1	0.166667	0.857143	0.6	0.75	0.333333	1	1	1	1	1	0.67	1	100	0	284	88.6524	40.8453	3928489	Desulfobacterota	Desulfovibrionia	Desulfovibrionales	Desulfovibrionaceae
GCA_006515795	0	0.714286	0.4	1	0.5	0.272727	0.333333	0.8	0.666667	0.888889	0.857143	0.75	0	0.5	1	1	0.333333	0	0.444444	0.375	0.142857	0.8	1	0.142857	0.4	0.2	0	1	0.75	0	0	0	0.33	0	90.13	3.28	171	91.8032	67.7609	4104285	Actinobacteriota	Acidimicrobiia	Acidimicrobiales	Ilumatobacteraceae
GCA_007116205	0	0.142857	0	0.333333	1	0.0909091	0.5	0	0	0	0.142857	0	0	0	0	0.2	0	0	0	0.125	0	0	0	1	0.4	0.2	0	0.666667	0.125	0	0	0	0	0	89.63	1.33	126	93.4398	36.9313	1200942	Firmicutes	Bacilli	Izemoplasmatales	Izemoplasmataceae
GCA_007116245	0.333333	0	0	0.333333	1	0.0909091	0.833333	0	0	0	0.142857	0	0	0	0	0	0	0	0	0.4	0	0.2	0	0.285714	0.6	0.2	0	0.666667	0	0	0	0	0	0	87.54	1.33	126	93.2727	36.6353	1227225	Firmicutes	Bacilli	Izemoplasmatales	Izemoplasmataceae
GCA_007116765	0.333333	0.142857	0.6	1	1	0.272727	0.666667	1	1	0.857143	0.857143	0.25	0	0.5	0.333333	0.8	0.666667	0.5	0.333333	0.8	0.285714	1	0.666667	0.571429	0.8	0.285714	0	0.666667	1	0	0	0	0.67	0	93.87	1.25	278	90.9504	39.9155	3937562	Bacteroidota	Bacteroidia	Marinilabiliales	Prolixibacteraceae
GCA_007117625	0.333333	0.142857	0	0.333333	1	0.181818	0.833333	0	0	0	0.142857	0	0	0	0	0.2	0	0	0	0.125	0	0.2	0	1	0.6	0.2	0	0.666667	0.125	0	0	0	0	0	96.29	1.33	126	93.1526	37.8812	1423868	Firmicutes	Bacilli	Izemoplasmatales	Izemoplasmataceae
GCA_007117835	0.333333	0.142857	0	0	1	0.181818	0	0	0	0	0	0	0	0	0	0.2	0	0	0	0.4	0	0.2	0	0.285714	0.6	0.2	0	0.666667	0.125	0	0	0	0	0	98.55	1.33	126	93.1134	37.5631	1363037	Firmicutes	Bacilli	Izemoplasmatales	Izemoplasmataceae
GCA_007117885	0.333333	0.142857	0	0	1	0.181818	0.833333	0	0	0	0.142857	0	0	0	0	0.2	0	0	0	0.125	0	0.3	0	0.285714	0.4	0.2	0	0.666667	0.125	0	0	0	0	0	95.44	2.67	126	93.3058	39.9647	1748541	Firmicutes	Bacilli	Izemoplasmatales	Izemoplasmataceae
GCA_007118345	0.333333	0.142857	0.4	1	0.5	0.181818	0.666667	1	0.666667	0.857143	0.714286	1	0.5	1	1	1	0.666667	0.5	0.444444	1	0.142857	0.8	1	1	0.6	0.333333	0	0.666667	1	0	0	0	0.33	0	92.31	2.94	171	93.1101	70.0096	3346701	Actinobacteriota	Acidimicrobiia	Acidimicrobiales	Microtrichaceae
GCA_007122945	0	0.571429	0	1	0.5	0.181818	0.5	0.6	0.666667	0.888889	0.857143	0.5	0.5	0.5	1	1	0	0.5	0.444444	1	0.285714	0.7	1	0.714286	0.333333	0.2	0	1	0.875	0	0	0	0.33	0	90.98	4.42	171	93.0681	71.1867	4173427	Actinobacteriota	Acidimicrobiia	Acidimicrobiales	Ilumatobacteraceae
GCA_007123975	0.333333	0.142857	0	0.333333	1	0.181818	0	0	0	0.111111	0.142857	0	0	0	0	0.2	0	0	0	0.8	0	0.2	0	0.285714	0.6	0.2	0	0.666667	0.125	0	0	0	0	0	81.33	0	126	93.7101	51.9401	927283	Firmicutes	Bacilli	Izemoplasmatales	Izemoplasmataceae
GCA_007125415	0.333333	0.857143	0.4	0.666667	0.5	0.363636	1	0.6	0.666667	1	0.714286	1	0.5	1	1	0.8	0.666667	0.666667	0.111111	0.25	0	0.875	0.666667	0.857143	0.8	0.25	0.444444	1	1	1	0	0	0.67	0	85.47	0.1	654	89.6708	62.8663	2800076	Proteobacteria	Alphaproteobacteria	Rhodobacterales	Rhodobacteraceae
GCA_007126715	0	0.857143	0.6	1	0.5	0.454545	1	1	1	1	0.714286	1	0.5	1	1	0.8	1	0.666667	0.111111	1	0	0.875	0.666667	0.857143	0.8	0.222222	0.666667	1	1	0	0	0	0.67	0	92.25	1.33	388	90.594	58.7516	3261092	Proteobacteria	Alphaproteobacteria	Rhodobacterales	Rhodobacteraceae
GCA_007131405	0.333333	0.142857	0	0.333333	1	0.181818	0.166667	0	0	0	0.142857	0	0	0	0	0.2	0	0	0	0.8	0	0.3	0	1	0.6	0.2	0	0.666667	0.875	0	0	0	0	0	94.67	2.27	126	92.8734	39.7566	1463162	Firmicutes	Bacilli	Izemoplasmatales	Izemoplasmataceae
GCA_007132465	0.333333	0.142857	0	0.333333	1	0.181818	0	0	0	0.111111	0.142857	0	0	0	0	0.2	0	0	0	0.8	0	0.2	0	0.285714	0.6	0.2	0	0.666667	0.125	0	0	0	0	0	97.21	0	126	92.5875	51.1186	1434365	Firmicutes	Bacilli	Izemoplasmatales	Izemoplasmataceae
GCA_007135105	0.333333	0.285714	0	0.333333	0.5	0.0909091	0.5	0	0	0	0	0	0	0	0.333333	0.2	0	0	0	0.25	0	0.3	0	1	0.6	0.2	0	0.333333	0.125	0	0	0	0	0	92.89	1.33	126	93.3913	47.0452	1216948	Firmicutes	Bacilli	Izemoplasmatales	Izemoplasmataceae
GCA_007692585	0	0.857143	0.6	1	0.5	0.363636	1	0.8	1	1	0.857143	1	0.5	1	1	0.8	1	0.666667	0.111111	0.8	0	0.875	0.666667	0.857143	0.8	0.25	0.555556	1	1	0	0	0	0.67	0	97.79	0	568	91.1502	62.472	3260974	Proteobacteria	Alphaproteobacteria	Rhodobacterales	Rhodobacteraceae
GCA_007693335	0	0.571429	0.4	1	0.5	0.181818	0.5	1	0.666667	0.888889	1	1	0.5	0.5	1	1	1	0.5	0.666667	1	0.285714	1	1	0.857143	0.2	0.2	0	1	1	0	0	0	0.67	0	98.29	0.85	171	93.9489	69.2318	3526340	Actinobacteriota	Acidimicrobiia	Acidimicrobiales	Ilumatobacteraceae
GCA_007694145	0.333333	0.142857	0	0.333333	1	0.181818	1	0.25	0	0.111111	0.142857	0	0	0	0	0.2	0	0	0	0.25	0	0.2	0	1	0.6	0.2	0	0.666667	0.25	0	0	0	0	0	98.67	1.33	126	91.9643	48.9745	1859427	Firmicutes	Bacilli	Izemoplasmatales	Izemoplasmataceae
GCA_008501705	0.666667	0.142857	0.4	0	1	0.272727	1	0.4	0	0.857143	0.857143	0	0	0.5	0.333333	1	0.666667	0	0.555556	0.75	0.285714	1	0.5	0.714286	1	0.25	0.111111	1	1	0	0	0	0	0	95.85	1.59	496	92.5709	41.898	3083223	Bacteroidota	Bacteroidia	Flavobacteriales	Flavobacteriaceae
GCA_008633435	0.666667	0.714286	0.6	1	1	0.272727	0.5	1	0.666667	1	0.714286	0.25	0.5	0.5	0.666667	0.8	1	0.333333	0.666667	0.6	0	1	0.5	0.857143	0.6	0.75	0.222222	0.666667	0.875	0	1	1	0	0	95.65	0.2	280	87.8228	47.3273	2921014	Desulfobacterota	Desulfobulbia	Desulfobulbales	Desulfobulbaceae
GCA_008661915	0.666667	0.857143	0.4	1	1	0.0909091	0.666667	1	1	1	0.571429	0	0.5	1	0.666667	1	1	0.5	0	0.4	0	0.6	0.166667	1	0.8	0.571429	0	1	0.875	0	0	0	0	0	99.37	0.32	278	85.6975	41.3779	3883533	Firmicutes_A	Clostridia	Lachnospirales	Lachnospiraceae
GCA_008933635	0	0.285714	0.6	1	1	0.363636	0.333333	1	1	0.857143	0.428571	1	0.5	1	0.666667	0.6	1	0.333333	0.666667	1	0.142857	1	0.666667	0.857143	0.6	0.5	0.222222	0.666667	0.875	1	1	1	0.33	1	98.83	1.95	280	88.3663	58.3597	4550025	Desulfobacterota	Desulfobulbia	Desulfobulbales	Desulfocapsaceae
GCA_009177185	0.333333	0.714286	0.6	0.666667	1	0	0.5	1	1	0.857143	0.857143	0.25	0	0.5	0.666667	0.8	0.333333	0	0.444444	0.8	0.285714	0.3	1	0.714286	0.6	0.25	0	1	0.875	0	0	0	0	0	81.49	1.15	492	89.5008	49.2492	2418839	Bacteroidota	Bacteroidia	Bacteroidales	Bacteroidaceae
GCA_009700815	0.333333	0	0.2	0.666667	0	0.272727	0.333333	0.5	0.666667	0.888889	0.571429	0.25	0.5	0.5	0.666667	1	0.666667	0.5	0.333333	1	0.142857	0.7	0.166667	1	0.8	0.2	0	1	0.875	0	0	0	0.33	0	84.49	0.43	171	93.4113	57.2489	2458677	Actinobacteriota	Acidimicrobiia	Acidimicrobiales	Microtrichaceae
GCA_009701715	0	0.571429	0.6	1	1	0.181818	0.5	1	0.666667	0.888889	0.857143	1	0	0.5	1	1	1	0	0.666667	1	0.285714	1	1	0.857143	0.6	0.2	0	1	0.875	0	0	0	0.33	0	94.44	1.44	171	93.9794	65.8905	2749122	Actinobacteriota	Acidimicrobiia	Acidimicrobiales	Ilumatobacteraceae
GCA_009702045	0	0.571429	0.4	1	1	0.181818	0.5	1	0.666667	0.888889	0.714286	1	0	0.5	1	1	1	0	0.666667	0.5	0.285714	1	1	0.142857	0.4	0.2	0	1	1	0	0	0	0.67	0	99.15	2.99	171	94.3861	65.8636	3652418	Actinobacteriota	Acidimicrobiia	Acidimicrobiales	Ilumatobacteraceae
GCA_009702755	0	0.142857	0.4	1	0	0.272727	0.5	1	0.333333	0.888889	0.714286	1	0	0.5	0.666667	1	0.333333	0	0.444444	0.625	0.142857	1	1	0.857143	0.2	0.2	0	1	0.25	0	0	0	0	0	81.03	0.86	104	95.6046	53.4385	1843812	Actinobacteriota	Acidimicrobiia	Acidimicrobiales	Ilumatobacteraceae
GCA_009703125	0	0.285714	0.2	0.666667	0	0.181818	0.5	1	0.666667	0.888889	0.714286	1	0	0.5	0.666667	1	1	0	0.444444	1	0.142857	1	1	0.857143	0.2	0.2	0	1	0.25	0	0	0	0	0	88.07	2.14	171	95.7755	51.8686	1928738	Actinobacteriota	Acidimicrobiia	Acidimicrobiales	Ilumatobacteraceae
GCA_009704425	0	0.142857	0.2	0.666667	0	0.181818	0.5	0.8	0.333333	0.666667	0.714286	1	0	0.5	1	1	0.666667	0	0.444444	0.125	0.142857	1	0.333333	0.714286	0.4	0	0	0.666667	0.25	0	0	0	0.33	0	81.62	1.71	171	95.1633	65.6393	2050766	Actinobacteriota	Acidimicrobiia	Acidimicrobiales	Ilumatobacteraceae
GCA_009711295	0	0.142857	0.4	1	0	0.272727	0.5	0.8	0	0.777778	0.714286	0.75	0	0.5	0.666667	1	0.666667	0	0.333333	0.5	0.142857	0.9	1	0.857143	0.2	0.2	0	1	0.25	0	0	0	0	0	80.67	3.07	171	95.9851	52.1711	1889645	Actinobacteriota	Acidimicrobiia	Acidimicrobiales	Ilumatobacteraceae
GCA_009712225	1	0.857143	0.4	1	1	0.0909091	0.666667	1	1	1	0.714286	1	0.5	1	0.333333	0.8	0.666667	0.333333	1	0.8	0	1	1	0.857143	0.4	0.75	0.333333	1	1	1	1	1	0.33	1	99.7	0.64	284	87.2289	57.1387	3668018	Desulfobacterota	Desulfovibrionia	Desulfovibrionales	Desulfovibrionaceae
GCA_009712605	0.333333	0.857143	0.6	0.666667	1	0.181818	1	1	1	1	0.857143	0.25	0	0.5	1	0.8	0	0	0.666667	1	0.285714	0.9	0.666667	0.857143	0.8	0.75	0.111111	1	1	0	0	0	0	0	97.58	0	278	88.8488	42.4624	3695992	Bacteroidota	Bacteroidia	Bacteroidales	Paludibacteraceae
GCA_009726095	0.333333	0.571429	0.4	1	0	0.272727	0.333333	1	0.666667	0.888889	0.571429	1	0	0.5	1	1	1	0	0.444444	0.4	0.142857	1	1	0.285714	0.2	0.2	0	1	0.875	0	0	0	0.33	0	86.9	1.14	171	93.8876	65.6911	3496804	Actinobacteriota	Acidimicrobiia	Acidimicrobiales	Ilumatobacteraceae
GCA_009738435	0.333333	0.857143	0.2	1	1	0	0.833333	1	0	0.888889	0.857143	1	0.5	1	0.333333	1	0	0.5	0	0.8	0	1	1	1	0.8	0.428571	0.222222	1	1	0	0	0	0	0	98.75	1.4	404	82.897	32.6205	3727984	Firmicutes_A	Clostridia	Clostridiales	Clostridiaceae
GCA_009773375	0	0.857143	0.6	1	0.5	0.454545	1	1	1	1	0.714286	1	0.5	1	1	1	0.666667	0.666667	0.222222	1	0.142857	0.8	0.666667	0.857143	0.6	0.25	0.666667	1	1	1	0	0	0.67	0	97.21	0.86	568	90.7527	62.4337	3710459	Proteobacteria	Alphaproteobacteria	Rhodobacterales	Rhodobacteraceae
GCA_009773475	0.666667	1	0.6	1	1	0.272727	0.666667	1	1	1	0.428571	1	0.5	1	0.666667	0.8	0.333333	0.333333	1	0.8	0	1	0.5	0.857143	0.8	0.571429	0.222222	1	0.875	1	1	1	0.33	1	95.47	0.6	280	87.0621	51.3885	3031996	Desulfobacterota	Desulfobulbia	Desulfobulbales	Desulfocapsaceae
GCA_009773765	0.333333	0.142857	0.4	1	1	0.272727	1	1	1	0.857143	0.571429	0.25	0	0.5	0.666667	0.4	0.666667	0.5	1	0.8	0	1	0.666667	0.857143	1	0.285714	0.333333	1	1	0	0	0	0.67	0	98.12	1.08	278	89.4086	39.7488	4269778	Bacteroidota	Bacteroidia	Marinilabiliales	Prolixibacteraceae
GCA_009773975	1	0	0.4	1	0.5	0.0909091	0.666667	1	1	0.857143	0.714286	1	0.5	1	0	0.8	0.666667	0.333333	0.5	0.2	0	0.666667	1	0.857143	0.4	0.75	0.222222	0.666667	1	1	1	1	0.33	1	80.04	0	284	89.2869	53.6592	2110894	Desulfobacterota	Desulfovibrionia	Desulfovibrionales	Desulfovibrionaceae
GCA_009774135	0.666667	0.714286	0.2	1	1	0.0909091	0.333333	1	1	0.571429	0.142857	1	0.5	1	1	0.6	0	0.5	0	1	0	0.5	0.166667	0.285714	0.8	0.5	0	0.666667	0.75	0	0	0	0	0	85.7	2.49	278	90.6222	51.9458	3456019	Firmicutes_A	Clostridia	Lachnospirales	Lachnospiraceae
GCA_009774155	0.333333	0.714286	0.2	1	1	0.181818	0.666667	0.8	1	0.857143	0.571429	1	0.5	1	0.666667	0.8	0	0.5	0	0.8	0	0.7	0.166667	0.285714	0.6	0.857143	0	0.666667	1	0	0	0	0.33	1	93.77	2.74	278	91.3575	47.5399	3288304	Firmicutes_A	Clostridia	Lachnospirales	Lachnospiraceae
GCA_009776955	0	0.142857	0.6	0.666667	0.5	0.181818	1	1	1	0.857143	1	0.25	0	0.5	0.666667	1	0.666667	0.5	0.555556	0.8	0.285714	1	0.5	0.857143	1	0.25	0.111111	1	0.875	0	0	0	0.33	0	85.11	0.71	247	93.6573	55.3924	2034464	Firmicutes_A	Clostridia	Peptostreptococcales	Anaerovoracaceae
GCA_009777715	0	0	0	1	1	0.0909091	0.666667	1	1	0.714286	0.571429	1	0.5	1	0.333333	0.4	0.666667	0.5	0	0.2	0	0.3	0.166667	0.285714	0.8	0.142857	0	1	1	0	0	0	0	0	90.36	2.61	354	90.5813	42.8518	3106482	Firmicutes_A	Clostridia	Lachnospirales	Lachnospiraceae
GCA_009778235	1	0.714286	0.6	1	1	0.272727	0.666667	0.75	0.666667	0.857143	0.571429	1	0.5	1	0.333333	0.6	1	0.333333	0.666667	0.6	0.142857	0.9	0.666667	0.857143	0.6	0.75	0.222222	1	0.75	1	0	0	0.33	1	86.42	2.51	280	88.1793	58.916	2126945	Desulfobacterota	Desulfobulbia	Desulfobulbales	Desulfobulbaceae
GCA_009778415	0	0.571429	0.4	0.333333	1	0	0.666667	1	0	0.222222	0.428571	0.25	0	0.5	0.666667	0.4	0	0	0.111111	0.375	0	1	0.166667	1	0.6	0.2	0	0.666667	0.75	0	0	0	0	0	81.07	2.01	247	91.855	51.8374	2522419	Firmicutes_A	Clostridia	Peptostreptococcales	Anaerovoracaceae
GCA_009778945	0	0.142857	0.4	1	1	0.0909091	0.5	1	1	0.714286	0.285714	1	0	0	0.666667	0.6	0	0	0	0.2	0	0.3	0.166667	0.142857	0.2	0.2	0	0.666667	1	0	0	0	0	0	82.24	1.95	247	91.1031	55.9941	1709787	Firmicutes_A	Clostridia	Peptostreptococcales	Anaerovoracaceae
GCA_009778955	1	1	0.6	1	1	0.272727	0.5	1	0.666667	1	0.714286	1	0.5	1	0.333333	0.8	0.666667	0.333333	1	0.8	0.142857	1	0.5	0.714286	0.4	0.75	0.222222	1	0.625	1	1	1	0.33	1	89.02	2.45	280	85.9712	58.8661	2660121	Desulfobacterota	Desulfobulbia	Desulfobulbales	Desulfobulbaceae
GCA_009780825	1	1	0.6	1	0.5	0.363636	0.666667	1	1	1	0.714286	1	0.5	1	0.333333	0.8	1	0.333333	1	0.8	0.142857	1	0.666667	0.857143	0.6	0.75	0.222222	1	0.875	1	1	1	0.33	1	99.89	0.6	280	87.6343	57.3653	2748357	Desulfobacterota	Desulfobulbia	Desulfobulbales	Desulfobulbaceae
GCA_009781075	0.666667	0.142857	0.4	0	0	0.0909091	0	0.25	0	0.571429	0.285714	0	0	0	0.333333	0.4	0	0	0	1	0	0.3	0.5	0.857143	0.8	0.285714	0	0.666667	0.875	0	0	0	0	0	94.09	1.08	278	84.9497	35.1798	2483638	Bacteroidota	Bacteroidia	Bacteroidales	Paludibacteraceae
GCA_009782285	0.333333	0.571429	0.4	0.333333	1	0	0.666667	1	0.666667	0.166667	0.571429	0	0	1	0.666667	0.6	0	0	0	0.25	0	0.2	0.166667	0.571429	0.8	0.2	0	0.666667	0.25	0	0	0	0	0	85.22	1.3	247	92.3889	51.3611	3105003	Firmicutes_A	Clostridia	Peptostreptococcales	Anaerovoracaceae
GCA_009785875	0.333333	0.142857	0.2	1	0	0.181818	0.333333	0	0.333333	0.571429	0.571429	0.5	0	1	0.333333	0.2	1	0	0	0.25	0	0.2	0	0.142857	0.8	0	0	0.333333	0	0	0	0	0	0	91.75	2.56	178	87.9116	32.3897	3405828	Firmicutes_A	Clostridia	Clostridiales	Clostridiaceae
GCA_009787745	0	0	0	1	1	0.0909091	0.833333	0.6	0.666667	0.5	0.428571	0.75	0	1	0.333333	0.4	1	0	0	0.2	0	0.3	0.166667	0.285714	0.8	0.142857	0	0.666667	0.75	0	0	0	0.33	0	81.18	2.24	354	90.5915	40.8715	2527422	Firmicutes_A	Clostridia	Lachnospirales	Lachnospiraceae
GCA_009881055	0.333333	0.142857	0.6	1	1	0.0909091	0.833333	0.75	1	0.857143	0.714286	1	0.5	0	0.666667	1	0	0.5	0	1	0	0.2	0	0.857143	0.6	0.714286	0	1	0.875	0	0	0	0	0	99.3	1.4	250	89.2133	44.1602	2040807	Firmicutes_A	Clostridia	Peptostreptococcales	Peptostreptococcaceae
GCA_009919275	0	0.142857	0.4	1	0	0.272727	0.333333	1	0.333333	0.777778	0.714286	1	0	0.5	1	1	0.666667	0	0.111111	0.625	0.142857	1	1	0.714286	0.2	0.2	0	1	0.25	0	0	0	0.33	0	83.76	4.62	171	95.1025	62.0837	2250987	Actinobacteriota	Acidimicrobiia	Acidimicrobiales	Ilumatobacteraceae
GCA_009920715	0	0.285714	0.4	0.666667	0	0.181818	0.333333	0.8	0.666667	0.888889	0.857143	1	0	0.5	0.666667	1	1	0	0.555556	1	0.285714	1	1	0.857143	0.333333	0.2	0	1	0.25	0	0	0	0.33	0	83.76	4.33	171	94.0144	67.107	2692744	Actinobacteriota	Acidimicrobiia	Acidimicrobiales	Ilumatobacteraceae
GCA_009920815	0	0.285714	0.4	0.666667	0.5	0.363636	0.333333	1	0	0.888889	0.857143	1	0	0.5	0.666667	0.6	0.666667	0.333333	0.111111	0.5	0	0.875	0.333333	0.714286	0.6	0.2	0.222222	1	1	0	0	0	0.33	0	85.98	1	568	91.6984	50.2731	2522940	Proteobacteria	Alphaproteobacteria	Rhodobacterales	Rhodobacteraceae
GCA_009921175	0	0.142857	0.2	0.666667	1	0.181818	0.833333	1	0.666667	0.571429	1	0.25	0	0.5	0.666667	1	0.333333	0.5	0.111111	0.25	0	1	0.5	0.142857	0.8	0.25	0.111111	0.666667	0.875	0	0	0	0	0	83.31	1.3	316	95.2804	45.3569	1540403	Bacteroidota	Bacteroidia	Flavobacteriales	Flavobacteriaceae
GCA_009923785	0	0.142857	0.4	1	0	0.272727	0.5	1	0.666667	0.714286	0.714286	0.5	0	0.5	1	1	1	0	0.444444	0.5	0.142857	0.3	1	0.857143	0.4	0.2	0	1	0.25	0	0	0	0	0	87.08	1.71	171	95.0827	62.37	2142937	Actinobacteriota	Acidimicrobiia	Acidimicrobiales	Ilumatobacteraceae
GCA_009926065	1	0.142857	0.4	0	1	0.272727	0	0.25	0	0.714286	0.571429	0	0	0	0.333333	0.2	0	0	0.555556	0.5	0.285714	1	0.5	0.857143	1	0.25	0.111111	1	1	0	0	0	0	0	97.41	0.03	511	92.3927	31.8049	2041354	Bacteroidota	Bacteroidia	Flavobacteriales	Flavobacteriaceae
GCA_009927375	0.333333	0.142857	0.4	0.666667	0	0.272727	0	0.333333	0.333333	0.666667	0.714286	0.5	0	0.5	0	1	0	0	0.666667	0.8	0.285714	0.777778	0.166667	0.714286	0.2	0.2	0	1	0.125	0	0	0	0	0	80.25	1.28	171	92.6765	61.1277	1532007	Actinobacteriota	Acidimicrobiia	Acidimicrobiales	Ilumatobacteraceae
GCA_009927665	0	0.142857	0	1	0	0.181818	0.5	0.6	0.666667	0.777778	0.571429	1	0	0.5	0.666667	0.8	0.333333	0	0.444444	0.5	0.142857	0.2	1	0.857143	0.4	0.2	0	1	0.25	0	0	0	0	0	88.89	2.14	171	94.619	60.8051	1768807	Actinobacteriota	Acidimicrobiia	Acidimicrobiales	Ilumatobacteraceae
GCA_009929215	0.666667	0.857143	0.4	1	1	0.0909091	0.666667	1	1	1	0.714286	1	0.5	1	0	0.8	0.666667	0.333333	1	0.6	0	1	1	0.857143	0.4	0.75	0.222222	1	1	1	1	1	0.33	1	100	0.59	284	86.8331	57.3545	3111400	Desulfobacterota	Desulfovibrionia	Desulfovibrionales	Desulfovibrionaceae
GCA_009929375	0.333333	0.142857	0.6	0.666667	1	0.181818	0.833333	1	1	1	0.857143	0.5	0	0.5	0.333333	0.8	0.666667	0	0.444444	1	0.285714	0.5	0.666667	0.857143	1	0.25	0	1	1	0	0	0	0	0	99.46	1.08	278	88.0169	40.5321	3868148	Bacteroidota	Bacteroidia	Bacteroidales	Paludibacteraceae
GCA_009929445	0.666667	0.142857	0.6	0.666667	1	0.0909091	1	1	1	1	0.857143	0.5	0	0.5	0.666667	0.8	0.666667	0	0.111111	1	0	0.5	0.666667	0.857143	1	0.285714	0	1	0.875	0	0	0	0	0	100	1.52	278	87.6036	41.8449	3831921	Bacteroidota	Bacteroidia	Bacteroidales	Paludibacteraceae
GCA_009930125	0.666667	0.857143	0	0.333333	1	0.181818	0	0.25	0	0.333333	0.142857	0	0	1	0.666667	0.6	0	0	0	0.25	0	0.2	0.166667	0.285714	0.6	0.285714	0	1	0.75	0	0	0	0	0	82.02	3.32	332	87.9591	46.2539	2611648	Firmicutes_A	Clostridia	Clostridiales	Clostridiaceae
GCA_009930305	0.666667	0.142857	0.6	0.666667	1	0.0909091	1	1	1	1	0.857143	0.25	0	0.5	0.666667	0.8	0.666667	0	0.222222	1	0	0.3	0.5	1	0.8	0.25	0.111111	1	1	0	0	0	0	0	100	3.23	278	91.9444	34.6357	2685231	Bacteroidota	Bacteroidia	Bacteroidales	Paludibacteraceae
GCA_009937445	0	0.142857	0.6	0.666667	0.5	0.363636	0.666667	1	1	0.888889	0.857143	0.25	0.5	1	0.666667	1	0.333333	0.333333	0.222222	0.8	0	0.9	0.666667	1	1	0.25	0.555556	1	0.75	1	0	0	1	0	86.14	3.58	544	94.1602	54.7522	3293505	Proteobacteria	Gammaproteobacteria	Woeseiales	Woeseiaceae
GCA_009937505	0	0.142857	0.6	0.666667	0.5	0.454545	0.833333	1	0.666667	0.888889	0.857143	0	0.5	1	0.666667	1	0.333333	0.333333	0.222222	1	0.142857	0.9	0.666667	1	0.8	0.25	0.444444	1	0.875	1	0	0	0.33	0	87.69	2.69	544	92.7411	61.3331	3092267	Proteobacteria	Gammaproteobacteria	Woeseiales	Woeseiaceae
GCA_009937525	0	0.142857	0.6	0.666667	1	0.363636	0.833333	1	1	0.888889	1	0.25	0.5	1	0.666667	1	0.333333	0.333333	0.333333	1	0.142857	0.9	0.666667	1	1	0.25	0.555556	1	1	1	0	0	0.33	0	85.65	2.2	544	92.8097	62.2561	3008482	Proteobacteria	Gammaproteobacteria	Woeseiales	Woeseiaceae
GCA_009937605	0	0.142857	0.4	0.666667	0.5	0.363636	0.833333	1	1	0.777778	0.714286	0.25	0.5	1	0.666667	1	0.333333	0.333333	0.222222	0.875	0	0.9	0.5	1	1	0.25	0.555556	1	1	1	0	0	0	0	86.69	2.64	544	94.422	57.9071	3122587	Proteobacteria	Gammaproteobacteria	Woeseiales	Woeseiaceae
GCA_009937615	0	0.142857	0.6	0.666667	0.5	0.363636	0.666667	1	1	0.777778	0.857143	0.25	0.5	1	0.666667	1	0.333333	0.333333	0.222222	1	0	0.9	0.666667	1	1	0.25	0.666667	1	1	1	0	0	0.33	0	90.27	2.02	544	92.4527	59.4152	3364165	Proteobacteria	Gammaproteobacteria	Woeseiales	Woeseiaceae
GCA_009991425	0.666667	0.428571	0.6	1	1	0.363636	0.666667	1	1	0.857143	0.714286	0.75	0.5	0.5	1	1	0.666667	0.5	0.6	0.6	0	0.8	0.5	0.714286	0.4	0.5	0.111111	1	1	0	0	0	0.67	0	91.76	0.27	140	92.5491	34.7976	3816603	Spirochaetota	Leptospirae	Leptospirales	Leptospiraceae
GCA_009993005	0	0.857143	0.6	1	0.5	0.545455	1	1	1	1	0.714286	0.75	0.5	1	1	0.8	1	0.666667	0.111111	0.375	0	0.875	0.666667	0.857143	0.4	0.2	0.333333	1	1	1	0	0	0.67	0	80.72	0.73	617	90.8697	67.1834	2490744	Proteobacteria	Alphaproteobacteria	Rhodobacterales	Rhodobacteraceae
GCA_010025655	0	0.142857	0.2	1	0	0.181818	0.166667	1	0.333333	0.666667	0.714286	1	0	0.5	0.666667	1	0.333333	0	0.444444	0.375	0	0.2	0.333333	0.857143	0.4	0.2	0	0.666667	0	0	0	0	0	0	80.31	2.99	171	95.6806	61.0016	1532214	Actinobacteriota	Acidimicrobiia	Acidimicrobiales	Ilumatobacteraceae
GCA_010206225	0.5	0.857143	0.2	1	1	0.0909091	0.833333	1	1	1	0.857143	1	0.5	0.5	0.666667	0.8	0	0.5	0	1	0	0.5	0.166667	0.285714	0.6	0.428571	0	1	1	0	0	0	0	0	97.66	1.07	333	87.8227	42.7717	4352995	Firmicutes_A	Clostridia	Lachnospirales	Lachnospiraceae
GCA_011046725	0	0.428571	0.6	1	0.5	0.545455	1	1	1	1	0.714286	1	0.5	1	1	0.8	0.333333	0.666667	0.111111	0.5	0	0.9	0.666667	0.857143	0.6	0.2	0.555556	1	1	1	0	0	0.67	0	95.96	0.1	568	91.5297	71.5817	3198954	Proteobacteria	Alphaproteobacteria	Rhodobacterales	Rhodobacteraceae
GCA_011051825	1	1	0.6	1	1	0.272727	0.5	0.8	0.666667	0.857143	0.428571	1	0.5	0.5	0.666667	0.6	0.666667	0.333333	0.666667	1	0	0.666667	0.5	0.857143	0.4	0.571429	0.111111	0.666667	0.75	1	0	1	0.33	1	87.51	0.6	280	85.4141	52.5503	3528378	Desulfobacterota	Desulfobulbia	Desulfobulbales	Desulfobulbaceae
GCA_011051875	1	0.857143	0.4	0.285714	1	0.272727	0.833333	0.75	1	0.857143	0.714286	1	0.5	1	0.666667	0.8	0.666667	0.333333	0.333333	0.4	0	0.9	0.333333	0.857143	0.4	0.571429	0	0.666667	0.75	1	0	1	0.33	1	87.37	3.06	280	87.9527	62.4978	3085727	Desulfobacterota	Desulfobulbia	Desulfobulbales	Desulfobulbaceae
GCA_011322715	0.333333	0.857143	0.4	1	1	0.363636	0.666667	1	0.666667	1	0.571429	1	0.5	1	0.666667	0.8	0.666667	0.333333	0.833333	0.8	0	0.9	0.333333	0.714286	0.6	0.571429	0.222222	0.333333	0.75	1	1	1	0.33	0	83.25	2.28	280	88.9793	50.7926	3190221	Desulfobacterota	Desulfobulbia	Desulfobulbales	Desulfobulbaceae
GCA_011330545	0	0	0.8	0.666667	0.5	0.181818	0.5	1	1	0.714286	0.428571	0.5	0	0.5	0.666667	0.6	0.666667	0.5	0.444444	0.4	0.285714	1	0.5	0.571429	0.6	0	0.111111	1	0.75	0	0	0	0	0	81.02	4.52	548	89.2437	35.4643	3130675	Bacteroidota	Bacteroidia	Flavobacteriales	Flavobacteriaceae
GCA_011372855	1	0.571429	0.6	1	0	0.181818	0.833333	1	1	1	0.571429	1	0.5	1	0.666667	0.8	1	0.333333	1	0.8	0	1	0.5	0.857143	0.4	0.571429	0.111111	0.666667	1	1	1	0	0.33	1	96.69	0.6	280	88.4901	59.0052	2697613	Desulfobacterota	Desulfobulbia	Desulfobulbales	Desulfobulbaceae
GCA_011389555	0	1	0.6	1	1	0.363636	0.666667	0.75	1	1	0.714286	1	0	0.5	1	1	0.333333	0.5	1	0.8	0.142857	1	0.666667	0.857143	0.6	0.25	0.222222	1	1	1	1	1	0.33	1	96.73	0.65	247	91.4164	53.4337	3785559	Desulfobacterota	Desulfobacteria	Desulfobacterales	Desulfobacteraceae
GCA_011389575	0.333333	0.428571	0.4	1	1	0.272727	0.666667	1	1	0.857143	0.857143	0.25	0	0.5	0.666667	0.8	0.666667	0.5	0.555556	0.6	0.285714	0.9	0.666667	0.571429	0.8	0.285714	0.111111	1	0.875	0	0	0	0.67	0	93.08	0	247	90.4922	50.5177	3562528	Desulfobacterota	Desulfobacteria	Desulfobacterales	Desulfobacteraceae
GCA_011389685	0	0.714286	0.4	1	0.5	0.454545	0.5	1	1	1	0.714286	1	0.5	1	1	0.8	1	0.666667	0.111111	0.5	0	0.875	0.666667	0.857143	0.6	0.2	0.555556	1	0.875	1	0	0	0.67	0	91.46	0.4	654	89.775	64.7096	3215204	Proteobacteria	Alphaproteobacteria	Rhodobacterales	Rhodobacteraceae
GCA_011389815	1	0.857143	0.6	1	1	0.363636	0.833333	1	1	0.857143	0.428571	1	0.5	1	0.666667	0.6	1	0.333333	1	1	0	1	0.5	0.857143	0.8	0.571429	0.111111	0.666667	0.875	1	1	1	0.33	1	98.81	1.19	280	85.849	47.27	4003943	Desulfobacterota	Desulfobulbia	Desulfobulbales	Desulfobulbaceae
GCA_011389835	0	0.857143	0.6	1	1	0.181818	0.666667	0.666667	0.666667	0.857143	0.428571	1	0	1	1	0.6	0.333333	0.5	0.833333	0.8	0	0.7	0.666667	0.857143	0.6	0.428571	0.222222	1	0.75	1	0	1	0.33	1	93.67	1.29	247	92.9528	54.2387	3165108	Desulfobacterota	Desulfobacteria	Desulfobacterales	Desulfobacteraceae
GCA_011389895	0	0.857143	0.4	1	0.5	0.272727	1	1	1	1	0.857143	1	0.5	1	1	0.8	1	0.666667	0.222222	1	0	0.875	0.666667	0.857143	0.8	0.2	0.555556	1	1	1	0	0	0.67	0	98.69	0.38	616	91.5992	63.3251	3079675	Proteobacteria	Alphaproteobacteria	Rhodobacterales	Rhodobacteraceae
GCA_011390165	0.333333	1	0.4	1	1	0.363636	0.666667	1	1	0.857143	0.428571	1	0.5	1	0.666667	0.6	1	0.333333	0.222222	0.6	0	1	0.833333	0.857143	0.6	0.5	0.111111	1	0.875	0	1	1	0	1	96.43	0.6	280	88.8882	60.7299	3588576	Desulfobacterota	Desulfobulbia	Desulfobulbales	Desulfocapsaceae
GCA_011390335	0	0.857143	0.6	1	1	0.363636	0.666667	1	1	1	0.714286	1	0	0.5	1	1	0.333333	0.5	1	0.8	0.142857	1	0.666667	0.857143	0.6	0.571429	0.333333	1	1	1	1	1	0.33	1	97.42	0	247	90.1045	51.0698	4031932	Desulfobacterota	Desulfobacteria	Desulfobacterales	Desulfobacteraceae
GCA_011390435	0.4	0.857143	0.6	0.333333	1	0.272727	0.333333	0.75	0.666667	0.857143	0.571429	0.5	0.5	1	1	1	0.666667	0.333333	1	0.8	0.142857	0.6	0.5	0.857143	0.6	0.428571	0.222222	0.666667	0.75	1	0	0	0.33	1	83.57	0	247	92.7298	49.0882	3478134	Desulfobacterota	Desulfobacteria	Desulfobacterales	Desulfobacteraceae
GCA_011390635	0.333333	0.857143	0.4	1	1	0.363636	0.666667	1	1	1	0.571429	1	0	0.5	1	1	0.666667	0.5	1	0.8	0.142857	1	0.666667	0.857143	0.8	0.25	0.222222	1	1	1	1	1	0.33	1	98.06	0.65	247	90.9548	50.7564	4092648	Desulfobacterota	Desulfobacteria	Desulfobacterales	Desulfobacteraceae
GCA_011390775	0	0.428571	0.2	0.333333	0.5	0.181818	1	1	1	0.714286	0.428571	0.25	0	0.5	0.333333	0.6	0	0.5	0.222222	0.4	0	0.2	0	0.285714	0.4	0.2	0	0.666667	1	0	0	0	0	0	84.21	1.4	250	92.4281	30.4574	2116057	Firmicutes_A	Clostridia	Tissierellales	Dethiosulfatibacteraceae
GCA_011391225	0.4	0.857143	0.6	1	1	0.181818	0.5	1	1	0.857143	0.375	0.5	0.5	0.5	0.666667	0.4	1	0.333333	1	0.6	0	0.8	0.833333	0.428571	0.4	0.25	0.111111	0.666667	0.875	0	1	1	0	1	84.7	0.89	280	89.2355	50.3378	3002185	Desulfobacterota	Desulfobulbia	Desulfobulbales	Desulfocapsaceae
GCA_011391865	0.666667	0.714286	0.2	0.666667	1	0.272727	0.666667	0.75	1	1	0.714286	1	0.5	1	0.666667	0.6	1	0.333333	1	0.8	0	0.9	0.5	0.857143	0.6	0.571429	0.222222	0.666667	0.875	1	1	1	0.33	1	92.86	1.19	280	87.6298	57.286	2802615	Desulfobacterota	Desulfobulbia	Desulfobulbales	Desulfobulbaceae
GCA_011620585	0.333333	0.285714	0.4	1	1	0.272727	1	1	1	1	0.857143	0.25	0	0.5	0.666667	0.8	0.666667	0.5	1	0.8	0	0.6	0.666667	0.857143	1	0.285714	0.333333	1	1	0	0	0	0.67	0	99.46	1.88	278	89.0455	42.0633	3936921	Bacteroidota	Bacteroidia	Marinilabiliales	Prolixibacteraceae
GCA_012031875	0.333333	0.857143	0.6	1	1	0.0909091	0.5	0.75	1	0.857143	0.571429	0.75	0	1	1	0.8	0.333333	0.5	0.333333	0.6	0	1	0.666667	0.857143	0.8	0.5	0.111111	1	0.625	1	1	1	0.33	1	92.07	0.65	247	89.8502	51.0796	4946922	Desulfobacterota	Desulfobacteria	Desulfobacterales	Desulfobacteraceae
GCA_012036325	0	0.428571	0.4	1	0.5	0.272727	1	0.8	0.666667	0.888889	0.714286	1	0	1	1	0.8	1	0	0	0.375	0	0.8	0.666667	0.857143	0.4	0.2	0.444444	0.666667	0.875	1	0	0	0.67	1	85.39	2.41	568	88.8376	63.8913	3433378	Proteobacteria	Alphaproteobacteria	Rhodobacterales	Rhodobacteraceae
GCA_012269985	0	0.571429	0.4	1	0	0.0909091	0.5	1	0.666667	0.888889	0.714286	0.75	0.5	0.5	1	1	0.333333	0.5	0.555556	0.4	0.285714	1	1	0.857143	0.333333	0.2	0	1	0.25	0	0	0	0	0	92.31	2.14	171	93.9743	56.8244	2149434	Actinobacteriota	Acidimicrobiia	Acidimicrobiales	Ilumatobacteraceae
GCA_012511395	0	0.142857	0.4	0.666667	1	0	0	1	1	0.222222	0.571429	0.25	0	1	0.666667	0.6	0	0	0	0.2	0	0.3	0.166667	0.142857	0.4	0.2	0	0.333333	0	0	0	0	0	0	80.43	0.71	247	94.1054	40.7429	1181493	Firmicutes_A	Clostridia	Peptostreptococcales	Anaerovoracaceae
GCA_012515135	0.333333	0.428571	0	1	0.5	0	0.666667	1	0.666667	0.714286	0.571429	0.5	0	1	0.333333	0.6	0	0	0	0	0	0.3	0.166667	0.285714	0.6	0.142857	0	0.666667	1	0	0	0	0	0	82.13	1.42	247	93.0495	43.0299	1241614	Firmicutes_A	Clostridia	Peptostreptococcales	Anaerovoracaceae
GCA_012517145	1	0.857143	0.4	1	0.5	0	1	0.8	1	1	0.857143	1	0.5	1	0.666667	1	1	0.5	0	0.8	0	0.6	1	1	0.6	0.75	0	1	1	0	0	0	0	0	99.86	3.41	334	89.2599	41.1711	2467472	Firmicutes_C	Negativicutes	Acidaminococcales	Acidaminococcaceae
GCA_012517575	0.333333	0.142857	0.4	0.666667	1	0.181818	0.5	1	1	1	0.857143	0.5	0	0.5	0.333333	0.8	0.666667	0	0.111111	1	0	0.3	0.666667	0.857143	0.8	0.25	0	1	0.875	0	0	0	0	0	94.43	1.88	278	89.3896	37.4841	2496637	Bacteroidota	Bacteroidia	Bacteroidales	Paludibacteraceae
GCA_012518275	0.333333	0.142857	0.6	0.666667	1	0.0909091	0.833333	1	1	1	0.857143	0.5	0	1	0.333333	0.8	0	0	0.111111	1	0	0.4	0.666667	0.857143	1	0.25	0	0.666667	1	0	0	0	0	0	95.25	2.15	278	89.1961	38.5793	2397942	Bacteroidota	Bacteroidia	Bacteroidales	Paludibacteraceae
GCA_012518555	1	1	0.2	1	1	0	1	0.75	1	1	0.571429	0	0.5	1	1	1	0	0.5	0	0.2	0	0.7	0.166667	1	0.4	0.5	0	1	1	0	0	0	0	0	91.31	2.1	250	89.5336	33.4116	2090490	Firmicutes_A	Clostridia	Tissierellales	Sedimentibacteraceae
GCA_012519155	0.333333	0	0.6	1	1	0.0909091	0.833333	1	1	1	0.714286	1	0.5	1	0.333333	1	0.666667	0.5	0	1	0	0.7	1	1	0.8	0.571429	0	1	1	0	1	0	0	0	95.17	1.77	332	88.5404	27.8753	2717115	Firmicutes_A	Clostridia	Clostridiales	Clostridiaceae
GCA_012519195	0.333333	0	0	1	1	0.0909091	0.833333	1	0.666667	1	1	1	0.5	1	0.333333	0.8	0	0.5	0	0.4	0	0.3	0.166667	0.285714	0.8	0.285714	0	0.666667	0.75	0	0	0	0	0	97.18	1.01	263	86.226	37.0711	3040336	Firmicutes_A	Clostridia	Lachnospirales	Lachnospiraceae
GCA_012519425	0.333333	0.142857	0.6	0.666667	1	0.0909091	0.833333	1	1	0.833333	0.857143	0.25	0	0.5	0.333333	0.8	0	0	0.111111	1	0	0.3	0.5	0.857143	1	0.25	0	1	1	0	0	0	0	0	94.09	0.71	278	90.7737	40.1473	2392937	Bacteroidota	Bacteroidia	Bacteroidales	Paludibacteraceae
GCA_012519555	0.333333	0.428571	0.4	1	1	0	0.5	0.5	0	0.833333	0.571429	0.25	0	0	0.333333	0.8	0	0	0	0.4	0	0.333333	0	0.142857	0.6	0.2	0	0.666667	0.75	0	0	0	0.33	0	95.77	1.79	250	89.8243	35.4637	2429456	Firmicutes_A	Clostridia	Tissierellales	Sedimentibacteraceae
GCA_012519845	0.333333	0.142857	0.6	1	1	0.0909091	0.833333	1	1	0.857143	0.714286	1	0	1	0.666667	0.8	0.666667	0.5	0	0.8	0	0.7	0.333333	1	0.8	0.714286	0	1	1	0	1	0	0	0	97.98	0.16	332	89.9013	27.9477	2940788	Firmicutes_A	Clostridia	Clostridiales	Clostridiaceae
GCA_012519885	0.333333	0.142857	0.6	0.666667	1	0.181818	1	1	1	1	0.857143	0.25	0	0.5	0.666667	0.8	0.333333	0	0.111111	1	0	0.3	0.666667	1	1	0.25	0	1	0.875	0	0	0	0	0	97.48	2.69	278	90.5204	35.0469	2279675	Bacteroidota	Bacteroidia	Bacteroidales	Paludibacteraceae
GCA_012520205	0.333333	0	0.4	1	1	0.0909091	0.5	1	1	1	1	1	0.5	1	0.333333	1	0.666667	0.5	0	1	0	0.7	0	1	0.8	0.428571	0	0.666667	0.75	0	0	0	0	0	93.68	0.9	332	86.7841	29.6689	2281179	Firmicutes_A	Clostridia	Clostridiales	Clostridiaceae
GCA_012520455	0	0.571429	0.4	1	1	0	0.5	0.5	0	0.833333	0.428571	0.25	0	0	0.333333	0.8	0	0	0	0.4	0	0.3	0	0.285714	0.6	0.2	0	0.666667	0.875	0	0	0	0	0	99.07	0	250	90.3027	39.6256	1985406	Firmicutes_A	Clostridia	Tissierellales	Sedimentibacteraceae
GCA_012522835	0	0.142857	0.4	1	1	0.181818	0.833333	1	1	1	0.857143	0	0	0.5	0.666667	0.8	0.666667	0.5	0.666667	0.8	0	0.6	0.666667	0.857143	0.8	0.25	0.333333	1	1	0	0	0	0.67	0	97.67	4.68	278	90.1734	39.5438	3959575	Bacteroidota	Bacteroidia	Marinilabiliales	Prolixibacteraceae
GCA_012523295	0.333333	0.142857	0.6	0.666667	1	0.0909091	1	1	1	1	0.857143	0.5	0	0.5	0.333333	0.8	0.666667	0	0.111111	1	0	0.6	0.666667	0.857143	1	0.25	0	0.666667	1	0	0	0	0	0	98.92	3.58	278	85.0585	38.5487	4000163	Bacteroidota	Bacteroidia	Bacteroidales	Paludibacteraceae
GCA_012523855	0.333333	0	0.4	1	1	0.0909091	0.5	1	1	0.857143	0.857143	0.75	0	1	1	0.6	1	0.5	0.111111	0.25	0	0.3	0.166667	0.285714	0.6	0.285714	0	1	1	0	0	0	0	0	84.58	3.15	178	84.52	34.2167	2719649	Firmicutes_A	Clostridia	Clostridiales	Clostridiaceae
GCA_012523915	0	0.142857	0.4	0.333333	1	0	0.833333	1	1	0.714286	0.571429	1	0	1	0.666667	0.6	0	0	0.111111	0.6	0	0.3	0.166667	0.142857	0.4	0.2	0	0.333333	0.75	0	0	0	0	1	94.68	0.5	247	91.975	37.5192	1984375	Firmicutes_A	Clostridia	Peptostreptococcales	Anaerovoracaceae
GCA_012719215	0	0.142857	0.4	1	1	0	0.333333	0.6	0.666667	0.666667	0.428571	1	0.5	0.5	0.666667	0.4	0	0.333333	0	0.2	0	0.3	0.166667	0.142857	0.4	0.285714	0	0.333333	0.875	0	0	0	0	0	90.98	2.91	247	90.0758	46.4816	2430788	Firmicutes_A	Clostridia	Peptostreptococcales	Anaerovoracaceae
GCA_012719495	0.666667	0.142857	0.6	1	1	0.272727	0.833333	1	1	1	0.857143	0.25	0	0.5	0.666667	0.8	0.666667	0.5	0.555556	0.8	0.285714	0.4	0.666667	0.857143	1	0.285714	0.111111	1	1	0	0	0	0.67	0	99.46	1.34	278	89.624	40.053	4189260	Bacteroidota	Bacteroidia	Marinilabiliales	Prolixibacteraceae
GCA_012719555	1	0.714286	0.4	0.666667	1	0.0909091	1	0.8	1	0.571429	0.714286	1	0.5	1	0.666667	0.8	1	0.5	0	0.2	0	0.7	1	1	0.4	0.5	0	1	1	0	0	0	0	0	97.01	2.74	334	90.8506	38.6689	2103078	Firmicutes_C	Negativicutes	Acidaminococcales	Acidaminococcaceae
GCA_012727545	0	0.428571	0.2	0.666667	0.5	0.0909091	0.333333	1	0.666667	0.833333	0.857143	0	0	0	0.333333	1	0	0	0	0.2	0	0	1	0.857143	0.4	0.25	0	0.666667	0.875	0	0	0	0	0	90.45	0.85	105	90.2325	47.4653	1611797	Synergistota	Synergistia	Synergistales	Synergistaceae
GCA_012728165	0.333333	0.714286	0.4	1	0.5	0	0.666667	1	0.666667	1	0.857143	0.75	0	1	0.333333	1	0	0	0	0.25	0	0.1	0	1	0.4	0.5	0	0.666667	1	0	0	0	0	0	97.46	1.69	105	88.3999	38.508	1555049	Synergistota	Synergistia	Synergistales	Synergistaceae
GCA_012728235	0.333333	0.714286	0.2	1	1	0	0.5	1	0.666667	1	0.714286	1	0	1	0.666667	1	0	0	0	0.25	0	0.1	0	1	0.8	0.5	0	0.666667	1	0	0	0	0	0	98	0	105	89.4568	39.0611	1574747	Synergistota	Synergistia	Synergistales	Synergistaceae
GCA_012728505	0	0.428571	0.2	1	0.5	0.0909091	0.333333	1	0.333333	0.833333	0.714286	0.666667	0	0	0.333333	1	0	0	0	0.2	0	0	0	0.714286	0.4	0.2	0	0.666667	0.875	0	0	0	0	0	94.3	3.39	105	89.8729	43.8372	1532261	Synergistota	Synergistia	Synergistales	Synergistaceae
GCA_012729335	0	0.142857	0	1	1	0.272727	1	1	1	0.857143	0.857143	0.25	0	0.5	0.666667	0.8	0.666667	0.5	0.833333	0.8	0	0.3	0.666667	0.857143	1	0.25	0.333333	1	1	0	0	0	0	0	95.7	0.54	278	90.5205	54.0908	3662403	Bacteroidota	Bacteroidia	Marinilabiliales	Prolixibacteraceae
GCA_012729355	0.333333	0.571429	0.2	0.666667	0	0.0909091	0	1	0.666667	0.571429	0.428571	0.25	0	1	0.333333	0.6	0	0	0	0.4	0	0.1	0.166667	0.285714	0.4	0.2	0	0.666667	0.75	0	0	0	0	0	93.74	0.65	247	93.7357	53.805	1701198	Firmicutes_A	Clostridia	Peptostreptococcales	Anaerovoracaceae
GCA_012729435	1	1	0.6	1	1	0.363636	0.666667	1	0.666667	1	0.714286	0.75	0.5	0.5	0.333333	0.8	1	0.333333	1	0.8	0.142857	0.9	0.666667	0.857143	0.6	0.75	0	1	0.625	1	0	0	0	1	91.34	0.96	280	88.5711	52.4501	2555489	Desulfobacterota	Desulfobulbia	Desulfobulbales	Desulfobulbaceae
GCA_012735145	0	0	0.2	0	1	0	0	0	0	0.333333	0.285714	0	0	0.5	0.666667	0.8	0	0	0	0.2	0	0.3	0.166667	0.285714	0.4	0.2	0	0.666667	0.75	0	0	0	0	0	92.55	0.71	247	92.1261	39.128	1126970	Firmicutes_A	Clostridia	Peptostreptococcales	Anaerovoracaceae
GCA_012735285	0.333333	0.142857	0.4	0.333333	1	0	0.833333	1	1	0.714286	0.571429	1	0.5	0.5	0.666667	0.6	0	0.5	0.111111	0.6	0	0.2	0.166667	0.142857	0.4	0.285714	0	0.666667	0.625	0	0	0	0	0	92.11	0.71	247	91.8122	37.985	1981628	Firmicutes_A	Clostridia	Peptostreptococcales	Anaerovoracaceae
GCA_012744275	1	1	0.6	1	1	0.363636	0.666667	1	1	1	0.714286	1	0.5	1	0.333333	0.8	1	0.333333	1	0.8	0.142857	1	0.666667	0.857143	0.4	0.75	0.222222	1	0.875	1	1	1	0.33	1	99.11	2.08	280	88.3944	53.6783	2825743	Desulfobacterota	Desulfobulbia	Desulfobulbales	Desulfobulbaceae
GCA_012744295	1	0.857143	0.6	1	1	0.0909091	0.833333	0.8	1	1	0.714286	0.75	0.5	1	0.666667	1	1	0.5	0	0.2	0	0.3	1	1	0.4	0.4	0	1	1	0	0	0	0	0	99.18	2.1	334	91.3518	49.8199	1735219	Firmicutes_C	Negativicutes	Acidaminococcales	Acidaminococcaceae
GCA_012744355	0	0.857143	0.4	1	1	0	1	1	1	0.444444	0.571429	0	0	1	0.333333	0.6	0	0	0	0.2	0	0.3	0.166667	0.285714	0.6	0.2	0	0.666667	1	0	0	0	0	0	96.81	2.13	247	90.0965	34.9062	1881631	Firmicutes_A	Clostridia	Peptostreptococcales	Anaerovoracaceae
GCA_012799165	0.333333	0.571429	0	0.142857	0.5	0.181818	0	0.5	0	0.428571	0.428571	0.25	0	0.5	0.666667	0.6	0	0	0	0.2	0	0.3	0.166667	0.142857	0.4	0.2	0	0.666667	0.75	0	0	0	0	0	86.12	0.21	247	90.9905	49.9721	1385808	Firmicutes_A	Clostridia	Peptostreptococcales	Anaerovoracaceae
GCA_012837155	0.333333	0.714286	0.4	0.666667	0.5	0.181818	1	1	1	1	0.714286	0	0	0.5	0.666667	1	0	0.5	0.444444	0.8	0.142857	0.9	0.5	0.857143	0.5	0.25	0.111111	1	0.875	0	0	0	0.33	0	89.38	0.29	511	84.661	34.5632	3096388	Bacteroidota	Bacteroidia	Flavobacteriales	Flavobacteriaceae
GCA_012837935	0.666667	0.142857	0.4	0.666667	1	0	1	1	1	1	0.857143	0.5	0	0.5	0.333333	0.8	0	0	0.111111	1	0	0.5	0.666667	0.857143	1	0.285714	0	0.666667	1	0	0	0	0	0	98.92	0.54	278	87.0711	37.7752	2798924	Bacteroidota	Bacteroidia	Bacteroidales	Paludibacteraceae
GCA_012838265	0.333333	0.142857	0.6	1	1	0	0.833333	1	1	1	0.857143	1	0	1	0.666667	0.8	0	0	0	0.4	0	0.2	0.166667	0.857143	0.6	0.285714	0	0.666667	0.75	0	0	0	0	0	93.57	0.95	247	87.8542	37.6145	2153015	Firmicutes_A	Clostridia	Peptostreptococcales	Anaerovoracaceae
GCA_012838865	0	0.142857	0.6	1	1	0.272727	1	1	1	0.857143	0.857143	0.25	0	0.5	0.666667	0.8	1	0	0.444444	0.8	0.142857	1	0.666667	0.857143	0.8	0.571429	0.111111	1	1	0	0	0	0.67	0	96.2	0.82	275	92.3421	50.9016	3078132	Bacteroidota	Bacteroidia	Marinilabiliales	Marinilabiliaceae
GCA_012840975	0	0	0.2	0	1	0	0.166667	0.5	0	0.571429	0.571429	0	0	0.5	0.666667	0.8	0	0	0	0.2	0	0.3	0.166667	0.285714	0.2	0.2	0	0.666667	0.75	0	0	0	0	0	89.36	1.42	247	91.533	39.453	1444253	Firmicutes_A	Clostridia	Peptostreptococcales	Anaerovoracaceae
GCA_012841165	0.333333	0.142857	0	0.333333	1	0	0.5	1	1	0.833333	0.571429	0.75	0	1	0.333333	0.6	0	0	0	0.2	0	0.2	0.166667	0.142857	0.4	0.285714	0	0.666667	0.625	0	0	0	0	0	87.35	1.06	247	92.503	50.9707	1297038	Firmicutes_A	Clostridia	Peptostreptococcales	Anaerovoracaceae
GCA_012841925	0.333333	0.142857	0	0.142857	0	0.272727	0	1	1	0.428571	0.571429	0.25	0	1	0	0.6	0	0	0	0.2	0	0.2	0	0.285714	0.6	0.2	0	0.666667	0.625	0	0	0	0	0	89.05	0	247	90.4872	56.277	1610658	Firmicutes_A	Clostridia	Peptostreptococcales	Anaerovoracaceae
GCA_012843025	0	0.714286	0.2	0.333333	1	0	0.833333	0.6	0	0.833333	0.714286	0.25	0	0	0.333333	0.8	0	0	0	0.4	0	0.4	0	0.142857	0.6	0.2	0	1	0.75	0	0	0	0	0	96.97	4.2	250	85.6446	34.1692	2760449	Firmicutes_A	Clostridia	Tissierellales	Sedimentibacteraceae
GCA_012931685	0.666667	0.142857	0.4	0	1	0.181818	1	0.25	0	0.857143	0.857143	0	0	0	0.333333	1	0.666667	0.5	0.555556	0.875	0.285714	1	0.5	0.857143	0.8	0.25	0.111111	1	1	0	0	0	0.33	0	99.67	0	571	93.2287	33.4635	3136223	Bacteroidota	Bacteroidia	Flavobacteriales	Flavobacteriaceae
GCA_012959395	0	0	0.4	0.666667	0.5	0.272727	1	1	1	0.571429	0.285714	0.25	0	0	0.333333	0.2	0.666667	0.5	0.111111	0	0.142857	0.2	0.5	0.714286	0.6	0.25	0	1	0.625	0	0	0	0	0	83.82	1.1	208	94.2611	29.0094	1485432	Bacteroidota	Bacteroidia	Flavobacteriales	Flavobacteriaceae
GCA_013002175	0	0.285714	0.4	1	0.5	0.0909091	0.666667	0.8	0.666667	0.888889	0.714286	1	0	0.5	1	1	1	0.5	0.222222	1	0	0.7	1	0.428571	0.4	0.2	0	1	0.875	0	0	0	0.33	0	84.24	2.56	171	93.9103	69.2064	3332633	Actinobacteriota	Acidimicrobiia	Acidimicrobiales	Ilumatobacteraceae
GCA_013002465	0	0.857143	0.4	1	0.5	0.545455	0.666667	1	1	1	0.857143	1	0.5	0.5	1	0.8	1	0.666667	0.111111	0.5	0	0.9	0.666667	0.857143	0.2	0.2	0.444444	1	1	1	0	0	0.67	0	96.27	1.41	617	91.8516	59.324	3681879	Proteobacteria	Alphaproteobacteria	Rhodobacterales	Rhodobacteraceae
GCA_013003155	0	0.142857	0.6	0.666667	0.5	0.363636	0.833333	1	1	0.888889	0.857143	0.25	0.5	1	0.666667	1	0.666667	0.333333	0.111111	0.75	0	1	0.666667	1	0.8	0.25	0.444444	0.666667	1	0	0	0	0	0	81.17	4.38	544	91.2516	57.2621	2704027	Proteobacteria	Gammaproteobacteria	Woeseiales	Woeseiaceae
GCA_013003245	0	1	0.2	1	0.5	0.454545	0.833333	1	1	1	0.714286	1	0.5	1	0.333333	0.6	0.333333	0.666667	0.111111	0.625	0	0.875	0.5	0.857143	0.4	0.2	0.555556	1	0.875	1	0	0	0.67	0	88	2.88	617	91.9914	57.4645	3428214	Proteobacteria	Alphaproteobacteria	Rhodobacterales	Rhodobacteraceae
GCA_013003655	0	0.142857	0.4	0.333333	1	0.181818	1	1	1	0.333333	0.428571	0	0	0	0.333333	0	0.666667	0.5	0.555556	0.25	0.285714	0.9	0.166667	0.857143	0.6	0.25	0.111111	0.666667	0.75	0	0	0	0	0	82.37	3.91	571	93.5662	34.8849	2150613	Bacteroidota	Bacteroidia	Flavobacteriales	Flavobacteriaceae
GCA_013003715	0	0.857143	0.6	1	1	0.363636	0.666667	1	1	1	0.714286	1	0.5	1	1	1	1	0.333333	0.111111	0.8	0	1	1	0.857143	0.6	0.75	0.222222	1	1	1	1	1	0.33	1	97.1	1.94	247	87.3986	50.5606	5497389	Desulfobacterota	Desulfobacteria	Desulfobacterales	Desulfosarcinaceae
GCA_013041835	1	0.571429	0.4	1	1	0.363636	0.5	0.5	0.333333	0.714286	0.571429	0.5	0	0.5	1	0.6	0.666667	0	0.6	0.6	0	1	1	0.285714	0.8	0.428571	0.222222	1	0.875	1	0	1	0.33	1	86.29	2.93	247	88.2807	54.3921	4320933	Desulfobacterota	Desulfobacteria	Desulfobacterales	Desulfosarcinaceae
GCA_013042105	0	0.857143	0	1	0.5	0.454545	1	0.8	0.333333	1	0.857143	1	0.5	1	1	0.6	0.333333	0.666667	0.111111	0.625	0	0.875	0.666667	0.857143	0.4	0.2	0.555556	0.666667	0.875	1	0	0	0.67	0	85.41	3.26	617	91.6999	58.0697	3055784	Proteobacteria	Alphaproteobacteria	Rhodobacterales	Rhodobacteraceae
GCA_013042245	0	0.142857	0.4	0.666667	1	0.2	1	1	1	0.857143	0.857143	0.25	0	0.5	0.666667	1	0.666667	0.5	0.333333	0.625	0.142857	1	0.5	0.857143	1	0.25	0.111111	1	0.875	0	0	0	0	0	87.93	0.2	571	89.7988	33.413	2575050	Bacteroidota	Bacteroidia	Flavobacteriales	Flavobacteriaceae
GCA_013042375	0	0	0	0.666667	1	0.272727	0.666667	1	1	0.888889	1	0.25	0.5	1	0.666667	1	0.666667	0.333333	0.222222	0.75	0	0.9	0.666667	1	0.8	0.25	0.555556	1	1	1	0	0	0.33	0	86.06	2.44	544	94.4785	63.4841	2723452	Proteobacteria	Gammaproteobacteria	Woeseiales	Woeseiaceae
GCA_013042475	1	0.857143	0.6	1	1	0.181818	0.666667	1	0.333333	0.857143	0.714286	1	0.5	1	1	0.8	0.666667	0.333333	0.833333	0.8	0	0.9	0.666667	0.857143	0.6	0.5	0.111111	1	0.625	1	1	1	0.33	1	86.91	1.85	280	88.8624	51.7954	3047887	Desulfobacterota	Desulfobulbia	Desulfobulbales	Desulfocapsaceae
GCA_013042925	0.666667	0.142857	0.6	0.666667	1	0.0909091	0.5	1	0.666667	1	1	0.25	0	0.5	0.666667	1	0.333333	0.5	0.555556	0.625	0.285714	1	0.333333	0.857143	0.8	0.25	0.111111	1	1	0	0	0	0	0	83.36	4.65	571	91.4098	37.4319	2909068	Bacteroidota	Bacteroidia	Flavobacteriales	Flavobacteriaceae
GCA_013043165	0	0.142857	0.4	0.666667	1	0.272727	0.833333	1	1	0.888889	1	0.25	0.5	1	0.666667	1	0.666667	0.333333	0.222222	0.875	0	1	0.5	1	0.8	0.25	0.444444	1	1	1	1	0	0.33	0	90.11	3.86	544	93.3497	58.0899	3185625	Proteobacteria	Gammaproteobacteria	Woeseiales	Woeseiaceae
GCA_013139415	0.666667	1	0.6	1	0.5	0.272727	0.333333	1	1	0.714286	0.571429	1	0.5	1	1	0.8	0.666667	0.333333	1	0.6	0	1	0.666667	0.714286	0.4	0.571429	0.111111	1	0.875	1	1	1	0.33	1	92.54	4.89	280	82.8014	45.9264	4497267	Desulfobacterota	Desulfobulbia	Desulfobulbales	Desulfocapsaceae
GCA_013151365	0.666667	0.714286	0.6	1	1	0.272727	0.5	1	1	1	0.714286	0.75	0.5	0.5	0.333333	0.8	1	0.333333	0.833333	0.6	0	0.888889	0.166667	0.857143	0.4	0.571429	0.222222	0.666667	0.875	1	1	1	0.33	1	90.56	1.29	280	87.3834	57.0135	2175272	Desulfobacterota	Desulfobulbia	Desulfobulbales	Desulfobulbaceae
GCA_013151535	0	0.857143	0.4	1	0.5	0.454545	0.833333	0.8	1	0.888889	0.714286	0.75	0	0.5	1	0.6	1	0.666667	0.111111	0.625	0	0.875	0.666667	0.857143	0.6	0.2	0.555556	1	1	1	0	1	0.67	0	87.21	2.73	615	90.3663	57.6017	2981938	Proteobacteria	Alphaproteobacteria	Rhodobacterales	Rhodobacteraceae
GCA_013151635	0.666667	0.857143	0.6	1	1	0.272727	0.666667	1	0.666667	0.857143	0.714286	1	0.5	1	1	1	0.666667	0.5	1	0.8	0	1	0.5	0.857143	0.6	0.428571	0.222222	1	0.875	1	1	1	0.33	1	97.42	0.16	247	91.0233	41.4251	4214283	Desulfobacterota	Desulfobacteria	Desulfobacterales	Desulfobacteraceae
GCA_013151645	0	0.142857	0.2	0.666667	0.5	0.363636	1	1	1	0.888889	1	0.25	0.5	1	0.666667	1	0.666667	0.333333	0.111111	1	0	1	0.666667	0.285714	1	0.25	0.666667	1	1	1	1	1	0.33	0	90.16	2.56	544	91.0626	55.7258	3963789	Proteobacteria	Gammaproteobacteria	Woeseiales	Woeseiaceae
GCA_013152355	0.333333	0.857143	0.4	1	1	0.181818	0.833333	1	1	1	0.857143	0.5	0	0.5	0.333333	0.8	0.666667	0.5	0.333333	0.8	0.142857	1	0.5	0.857143	0.8	0.285714	0.111111	1	1	0	0	0	0.67	0	96.77	2.6	278	89.1245	40.7656	3384859	Bacteroidota	Bacteroidia	Marinilabiliales	Prolixibacteraceae
GCA_013153405	0.333333	1	0.6	1	1	0.181818	1	1	1	1	0.857143	0.5	0	0.5	1	0.8	0	0	0.444444	0.6	0.142857	0.5	0.5	0.857143	1	0.285714	0.111111	1	1	0	0	0	0.33	0	94.57	0.54	275	89.4363	38.4938	3780208	Bacteroidota	Bacteroidia	Marinilabiliales	Marinilabiliaceae
GCA_013201405	1	1	0.6	1	1	0.272727	0.333333	1	1	1	0.714286	1	0.5	1	0.333333	0.8	1	0.333333	1	0.8	0	1	0.666667	0.857143	0.4	0.75	0.222222	1	0.875	1	1	1	0.33	1	99.37	1.28	280	88.9103	54.3239	2457598	Desulfobacterota	Desulfobulbia	Desulfobulbales	Desulfobulbaceae
GCA_013203755	0	0.428571	0.2	0.333333	1	0.0909091	0.833333	0.8	1	0.833333	0.714286	0.25	0	0.5	0.666667	0.8	0	0	0	0.4	0	0.333333	0	0.285714	0.6	0.2	0	1	0.75	0	0	0	0	0	88.61	4.53	278	87.886	36.3315	5454229	Bacteroidota	Bacteroidia	Marinilabiliales	Prolixibacteraceae
GCA_013213745	0	0.857143	0.4	1	0.5	0.181818	0.5	1	0.666667	0.777778	0.714286	1	0.5	0.5	1	0.8	1	0.5	0.555556	1	0.285714	1	1	0.857143	0.6	0.2	0	1	0.875	0	0	0	0.33	0	99.15	1.28	171	90.4597	64.9467	3535589	Actinobacteriota	Acidimicrobiia	Acidimicrobiales	Ilumatobacteraceae
GCA_013213835	0	0.142857	0.6	0.666667	1	0.272727	1	1	1	0.857143	0.857143	0.25	0	0.5	0.666667	1	0.666667	0.5	0.555556	0.875	0.285714	1	0.5	0.857143	0.8	0.25	0.111111	1	1	0	0	0	0	0	99.67	1.44	571	92.3476	33.2331	3545905	Bacteroidota	Bacteroidia	Flavobacteriales	Flavobacteriaceae
GCA_013214065	0.666667	0.142857	0.4	0.666667	1	0.181818	1	1	1	1	1	0.5	0	0.5	0.666667	1	0.666667	0.5	0.555556	0.75	0.285714	1	0.5	0.857143	1	0.25	0.111111	1	1	0	0	0	0.33	0	99.01	0.44	571	93.182	47.1972	3475143	Bacteroidota	Bacteroidia	Flavobacteriales	Flavobacteriaceae
GCA_013214165	1	1	0.6	1	1	0.8	1	1	1	1	0.857143	1	0.5	1	1	1	1	0.5	0.888889	1	0.428571	1	1	1	1	1	1	1	1	0	0	0	0.67	1	98.07	1.42	868	83.1409	46.0954	4805219	Proteobacteria	Gammaproteobacteria	Enterobacterales	Shewanellaceae
GCA_013214425	0.5	0.571429	0.4	0.142857	1	0.181818	0.333333	1	0.666667	0.857143	1	0.25	0	0.5	0.666667	1	0.333333	0	0.555556	0.875	0.285714	1	0.5	0.857143	0.6	0.571429	0.111111	0.333333	1	0	0	0	0.33	0	90.4	1.62	571	89.1491	34.0533	3417527	Bacteroidota	Bacteroidia	Flavobacteriales	Flavobacteriaceae
GCA_013214635	0	0.857143	0.4	0.666667	0.5	0.363636	1	1	1	0.888889	0.857143	1	0.5	1	1	0.8	1	0.666667	0.111111	0.375	0	0.9	0.666667	0.714286	0.4	0.2	0.444444	1	1	1	0	0	0.67	0	94.47	2.12	617	92.029	59.1413	3347996	Proteobacteria	Alphaproteobacteria	Rhodobacterales	Rhodobacteraceae
GCA_013215215	0	0.857143	0.8	0.666667	1	0.363636	1	1	0.666667	1	0.857143	1	0.5	1	1	0.8	1	0.666667	0.111111	1	0	0.9	0.666667	0.571429	0.8	0.222222	0.555556	1	0.625	1	0	0	0.67	0	96.4	2.18	582	90.6637	55.9997	3631262	Proteobacteria	Alphaproteobacteria	Rhodobacterales	Rhodobacteraceae
GCA_013297885	0.666667	0.428571	0.4	1	1	0.363636	0.666667	1	1	1	0.714286	0.75	0.5	0.5	1	1	0.333333	0.5	0.6	1	0	0.8	0.5	0.714286	0.4	0.571429	0.111111	1	1	0	0	0	0.33	0	98.82	0	140	88.177	27.76	4615609	Spirochaetota	Leptospirae	Leptospirales	Leptospiraceae
GCA_013359315	0.5	0.142857	0.4	1	1	0.272727	0.166667	1	1	0.857143	1	0.75	0.5	0.5	0.666667	1	0.333333	0.5	0.6	0.8	0	0.2	0.333333	0.142857	0.333333	0.571429	0.111111	1	1	0	0	0	0	0	87.68	0	140	91.6749	34.6688	3054012	Spirochaetota	Leptospirae	Leptospirales	Leptospiraceae
GCA_013373385	0.666667	0.142857	0.4	0	1	0.181818	1	1	1	1	0.857143	0	0	0	0.666667	1	0.666667	0.5	0.555556	0.75	0.285714	1	0.5	0.857143	1	0.25	0.111111	1	1	0	0	0	0	0	98.34	1.11	548	92.8152	31.9551	2943266	Bacteroidota	Bacteroidia	Flavobacteriales	Flavobacteriaceae
GCA_013373635	0	0.428571	0.4	1	1	0.272727	0.666667	1	0.333333	0.857143	0.571429	1	0	0.5	1	0.8	0.333333	0.5	1	0.8	0.142857	1	0.5	0.857143	0.6	0.428571	0.222222	1	0.875	0	1	0	0	1	93.12	2.73	571	93.0084	38.469	2526726	Bacteroidota	Bacteroidia	Flavobacteriales	Flavobacteriaceae
GCA_013374015	0.333333	0.714286	0.4	1	1	0.0909091	0.666667	1	1	1	0.857143	1	0.5	1	0	0.8	0.666667	0.333333	1	1	0	1	1	0.857143	0.4	0.571429	0.222222	0.666667	1	1	1	1	0.33	1	93.2	0.2	284	89.1177	53.6191	1611038	Desulfobacterota	Desulfovibrionia	Desulfovibrionales	Desulfovibrionaceae
GCA_013426795	0.666667	1	0.6	1	1	0.272727	0.5	1	1	1	0.428571	1	0.5	1	0.666667	0.8	0.666667	0.333333	1	0.8	0	0.9	0.5	0.857143	0.6	0.571429	0.222222	1	0.875	1	1	1	0.33	1	97.75	0.6	280	85.7937	54.0991	3283472	Desulfobacterota	Desulfobulbia	Desulfobulbales	Desulfocapsaceae
GCA_013426815	0.333333	0.142857	0.6	0.666667	1	0.181818	1	1	1	1	0.857143	0.5	0	0.5	0.666667	0.8	1	0	0.111111	1	0	0.3	0.666667	0.857143	1	0.25	0	1	0.875	0	0	0	0	0	99.46	1.34	278	82.9747	35.49	3772164	Bacteroidota	Bacteroidia	Bacteroidales	Paludibacteraceae
GCA_013693875	0	0.857143	0.6	1	0.5	0.454545	0.833333	1	1	0.888889	0.571429	1	0	1	1	0.6	0.666667	0.333333	0.111111	0.375	0	0.8	0.666667	0.857143	0.6	0	0.555556	0.666667	0.875	1	0	0	0.67	0	94.81	0	568	86.9662	67.1759	4262078	Proteobacteria	Alphaproteobacteria	Rhodobacterales	Rhodobacteraceae
GCA_013792075	0.666667	0.857143	0.6	1	1	0.272727	0.5	1	1	1	0.714286	1	0.5	1	1	1	0.666667	0.5	0.833333	0.8	0.142857	1	0.666667	0.857143	0.8	0.571429	0.222222	1	1	1	1	1	0.33	1	99.14	0.65	247	90.5224	47.3264	5317166	Desulfobacterota	Desulfobacteria	Desulfobacterales	Desulfobacteraceae
GCA_013811855	0	0.428571	0.2	1	0.5	0.272727	0.333333	1	0.666667	1	0.714286	1	0.5	0	1	1	0.333333	0.5	0.333333	1	0.285714	0.9	1	0.142857	0.4	0.2	0	1	0.625	0	0	0	0	0	85.9	1.36	171	91.6528	70.9763	3183562	Actinobacteriota	Acidimicrobiia	Acidimicrobiales	Ilumatobacteraceae
GCA_013821025	0	0.714286	0.6	0.666667	0.5	0.272727	0.5	0.6	0.666667	0.666667	0.714286	0.5	0.5	0.5	0.666667	0.8	1	0.5	0.555556	0.8	0.142857	1	0.166667	0.428571	0.4	0.2	0	1	0.875	0	0	0	0.33	0	91.95	1.28	171	92.3481	67.8346	2848915	Actinobacteriota	Acidimicrobiia	Acidimicrobiales	Ilumatobacteraceae
GCA_013824715	0.666667	0.857143	0.4	1	1	0.272727	1	1	1	1	0.857143	0.25	0	0.5	1	0.8	1	0.5	0.666667	0.8	0.285714	1	0.666667	0.857143	1	0.285714	0.111111	1	1	0	0	0	1	0	96.24	2.15	278	89.7104	41.0942	4602615	Bacteroidota	Bacteroidia	Marinilabiliales	Prolixibacteraceae
GCA_013911645	0	0.142857	0.4	0.666667	1	0.272727	1	1	1	1	1	0.25	0	0.5	0.666667	1	0.666667	0.5	0.666667	0.875	0.285714	1	0.5	0.857143	0.8	0.25	0.111111	1	1	0	0	0	0.33	0	98.68	0.08	571	90.3308	41.6466	3978872	Bacteroidota	Bacteroidia	Flavobacteriales	Flavobacteriaceae
GCA_014023125	0.666667	0.142857	0.2	0.333333	1	0.181818	0.833333	0.25	0	0.333333	0.428571	0	0	0	0.333333	1	0	0	0	0.4	0	0.3	1	0.285714	0.6	0.285714	0	0.666667	0.25	0	0	0	0	0	100	0	126	92.6525	38.2107	1958905	Firmicutes	Bacilli	Izemoplasmatales	Izemoplasmataceae
GCA_014075215	0.666667	0.142857	0.4	0.666667	1	0.181818	0.833333	1	1	0.857143	1	0.25	0	0.5	0.666667	1	0.666667	0.5	0.555556	0.875	0.285714	0.9	0.5	0.857143	0.8	0.25	0.111111	1	0.875	0	0	0	0	1	90.77	1.06	548	86.7902	34.2368	3105764	Bacteroidota	Bacteroidia	Flavobacteriales	Flavobacteriaceae
GCA_014174405	0.333333	0.714286	0.2	1	1	0.0909091	1	1	1	1	1	1	0.5	1	0.333333	0.8	1	0.5	0	0.4	0	0.3	0.333333	0.285714	0.4	0.571429	0	1	1	0	0	0	0	0	99.11	0	263	86.1233	38.4702	4163427	Firmicutes_A	Clostridia	Lachnospirales	Lachnospiraceae
GCA_014190095	0	0.142857	0.4	1	0	0.272727	0	0.8	0.666667	0.888889	0.571429	1	0	0.5	0.666667	1	1	0	0.555556	1	0.142857	1	1	0.857143	0.2	0.2	0	1	1	0	0	0	0.33	0	94.87	2.56	171	94.9792	51.2912	1773204	Actinobacteriota	Acidimicrobiia	Acidimicrobiales	Ilumatobacteraceae
GCA_014190215	0	0	0.4	0.333333	0.166667	0.272727	0.333333	1	0.333333	0.857143	0.428571	0.5	0	0.5	0.666667	1	1	0	0.444444	0.5	0.142857	1	1	0.714286	0.6	0.2	0	1	1	0	0	0	0.67	0	84.57	4.36	171	94.7956	52.2389	2211608	Actinobacteriota	Acidimicrobiia	Acidimicrobiales	Ilumatobacteraceae
GCA_014190235	0	0.142857	0.4	1	0	0.272727	0.666667	0.8	0.666667	0.888889	0.714286	1	0	0.5	1	1	0.666667	0	0.444444	1	0.142857	1	1	0.857143	0.4	0.2	0	1	0.875	0	0	0	0.67	0	97.01	1.28	171	94.6695	51.299	2020665	Actinobacteriota	Acidimicrobiia	Acidimicrobiales	Ilumatobacteraceae
GCA_014190295	0	0.142857	0.2	1	0	0.272727	0.166667	1	0.666667	0.888889	0.571429	1	0	0.5	0	1	0.666667	0	0.444444	0.625	0.142857	0.3	1	0.857143	0.2	0.2	0	1	0.125	0	0	0	0	0	93.16	1.28	171	95.7401	48.7101	1769035	Actinobacteriota	Acidimicrobiia	Acidimicrobiales	Ilumatobacteraceae
GCA_014237405	0	1	0.6	1	0.5	0.181818	0.5	1	1	0.857143	0.5	1	0	0.5	0.666667	0.6	1	0	0.4	0.8	0	1	0.5	0.857143	0.6	0.5	0.555556	1	0.875	1	1	1	0.33	1	94.49	0.65	247	86.5113	53.6204	4901366	Desulfobacterota	Desulfobacteria	Desulfobacterales	Desulfosarcinaceae
GCA_014237455	0	0.857143	0.6	1	1	0.272727	0.666667	1	1	1	0.714286	1	0.5	1	1	1	0.666667	0.5	1	0.8	0	1	0.666667	0.857143	0.6	0.2	0.222222	1	1	1	1	1	0.33	1	100	1.29	247	91.1187	41.2003	3477403	Desulfobacterota	Desulfobacteria	Desulfobacterales	Desulfobacteraceae
GCA_014239275	0	0	0.4	0	1	0.272727	0	1	1	0.714286	0.571429	0	0	0	0.666667	0.2	0.666667	0.5	0.111111	0.2	0.142857	0.2	0.5	0.857143	0.8	0.25	0	1	0.75	0	0	0	0	0	95.59	0.07	208	95.6279	29.0107	1644630	Bacteroidota	Bacteroidia	Flavobacteriales	Flavobacteriaceae
GCA_014239615	0	0	0.4	0	1	0.181818	0	1	1	0.428571	0.571429	0	0	0	0.333333	0.6	0.333333	0.5	0.111111	0.25	0.142857	0.125	0.5	0.857143	0.4	0.25	0	1	0.75	0	0	0	0	0	80.28	4.04	208	95.9066	29.6837	1217381	Bacteroidota	Bacteroidia	Flavobacteriales	Flavobacteriaceae
GCA_014239665	0	0	0.4	0	1	0.272727	0	1	1	0.5	0.857143	0	0	0	0.333333	1	0.666667	0.5	0.111111	0.25	0.142857	0.125	0.5	0.857143	0.6	0.25	0	1	0.75	0	0	0	0	0	84.53	3.68	208	95.618	29.8311	1272172	Bacteroidota	Bacteroidia	Flavobacteriales	Flavobacteriaceae
GCA_014323785	0	0.857143	0.2	1	0.5	0.545455	1	1	1	1	0.857143	1	0	1	1	0.8	1	0.666667	0.111111	0.2	0	0.9	0.666667	0.857143	0.4	0.2	0.555556	1	0.375	1	0	0	0.67	0	90.45	0.19	617	87.7647	60.3373	2553113	Proteobacteria	Alphaproteobacteria	Rhodobacterales	Rhodobacteraceae
GCA_014323795	0	0.857143	0	1	0.5	0.363636	1	1	1	0.888889	0.714286	1	0	1	1	0.6	1	0.333333	0.111111	0.25	0	0.75	0.666667	0.857143	0.6	0.2	0.555556	1	1	1	0	0	0.67	0	87.87	1.29	615	86.7139	59.3603	2578993	Proteobacteria	Alphaproteobacteria	Rhodobacterales	Rhodobacteraceae
GCA_014337155	0.333333	0.857143	0.6	0.666667	1	0.0909091	0.666667	1	1	0.857143	0.714286	1	0	1	1	0.8	1	0	0	0.8	0	0.7	1	1	0.8	0.714286	0	1	1	0	1	0	0	0	98.66	0	263	90.0746	43.9197	2942917	Firmicutes_A	Clostridia	Lachnospirales	Lachnospiraceae
GCA_014337195	0.333333	0.857143	0.2	1	1	0.181818	0.833333	1	1	1	0.714286	1	0.5	1	1	0.8	1	0.5	0	0.4	0	0.8	0.166667	0.285714	1	0.714286	0	1	1	0	0	0	0	0	98.52	0	278	88.6162	49.2239	3084832	Firmicutes_A	Clostridia	Lachnospirales	Lachnospiraceae
GCA_014337215	0.333333	0.857143	0.2	1	1	0.181818	0.833333	1	1	0.857143	0.428571	1	0.5	1	0.666667	0.6	1	0.5	0	1	0	0.7	0.333333	1	0.8	0.714286	0	1	1	0	0	0	0	0	96.52	0.32	278	88.6621	49.1986	4093808	Firmicutes_A	Clostridia	Lachnospirales	Lachnospiraceae
GCA_014359745	0	0.857143	0.4	1	0.5	0.454545	0.833333	1	1	1	0.571429	1	0.5	1	1	0.8	1	0.666667	0.111111	0.25	0	0.875	0.666667	0.857143	0.4	0.444444	0.666667	1	1	1	0	0	0.67	0	95.51	2.4	568	89.399	64.5575	2929989	Proteobacteria	Alphaproteobacteria	Rhodobacterales	Rhodobacteraceae
GCA_014359765	0	0.857143	0.4	1	0.5	0.454545	1	1	1	1	0.714286	1	0.5	1	1	0.8	1	0.666667	0.111111	0.25	0	0.875	0.666667	0.857143	0.6	0.555556	0.555556	1	1	1	0	0	0.67	0	97.76	0.6	654	91.1205	67.9775	2646184	Proteobacteria	Alphaproteobacteria	Rhodobacterales	Rhodobacteraceae
GCA_014377455	1	0.142857	0.4	0	1	0.181818	1	0.25	0	0.857143	0.857143	0	0	0.5	0.666667	1	0.666667	0	0.555556	0.875	0.285714	1	0.5	0.571429	0.8	0.25	0.111111	1	1	0	0	0	0	0	94.16	3.86	511	89.2198	31.0424	3285859	Bacteroidota	Bacteroidia	Flavobacteriales	Flavobacteriaceae
GCA_014381505	0.666667	0.571429	0.6	1	1	0.181818	0.666667	1	1	1	0.571429	1	0.5	1	0.666667	0.8	1	0.333333	1	0.8	0	1	0.5	0.857143	0.6	0.571429	0.222222	0.666667	0.875	1	1	1	0.33	1	98.51	1.79	280	88.6033	51.0639	2083340	Desulfobacterota	Desulfobulbia	Desulfobulbales	Desulfocapsaceae
GCA_014383445	0	0.857143	0.4	1	1	0.181818	0.666667	1	0.666667	1	0.714286	1	0	1	1	1	0.666667	0.5	1	0.6	0.142857	1	0.666667	0.857143	0.6	0.25	0.222222	1	1	1	1	1	0.33	1	92.58	2.74	247	88.2493	40.9386	4849195	Desulfobacterota	Desulfobacteria	Desulfobacterales	Desulfobacteraceae
GCA_014385005	0	0.857143	0.2	1	1	0.0909091	0.666667	1	1	0.857143	0.571429	1	0.5	1	1	0.8	1	0.5	0	0.4	0	0.7	1	1	0.8	0.714286	0	1	1	0	0	0	0	0	99.37	0	278	89.5652	42.7196	3649426	Firmicutes_A	Clostridia	Lachnospirales	Lachnospiraceae
GCA_014385165	1	1	0.6	0.666667	1	0.181818	1	1	1	1	0.857143	0.5	0	0.5	0.666667	0.8	0.666667	0	0.666667	1	0.285714	0.3	0.666667	1	1	0.75	0.111111	1	1	0	0	0	0	0	98.88	0.37	492	89.0411	41.3006	4738048	Bacteroidota	Bacteroidia	Bacteroidales	Bacteroidaceae
GCA_014385265	0.333333	0.857143	0.2	0.666667	0.333333	0.0909091	0	1	1	0.857143	0.714286	0	0.5	1	0.333333	0.6	0	0.5	0	0.4	0	0.4	0	0.142857	0.6	0.6	0	1	1	0	0	0	0	0	98.73	0	278	88.2297	51.8932	3398250	Firmicutes_A	Clostridia	Lachnospirales	Lachnospiraceae
GCA_014526325	0.666667	0.142857	0.4	0.666667	1	0.181818	1	1	1	0.857143	1	0.25	0	0.5	0.666667	1	0.666667	0.5	0.666667	0.875	0.285714	1	0.5	0.857143	0.8	0.25	0.111111	1	1	0	0	0	0.33	0	99.67	0.17	571	92.3505	34.1422	3798431	Bacteroidota	Bacteroidia	Flavobacteriales	Flavobacteriaceae
GCA_014635865	0.666667	0.142857	0.4	0	1	0.181818	1	1	0	0.857143	1	0	0	0	0.666667	1	0.666667	0.5	0.555556	0.875	0.285714	1	0.5	0.857143	0.8	0.25	0.111111	1	1	0	0	0	0	0	99.67	0.33	571	93.2995	33.4365	3051701	Bacteroidota	Bacteroidia	Flavobacteriales	Flavobacteriaceae
GCA_014637725	0	0.428571	0.4	1	0.5	0.545455	1	1	1	1	0.857143	1	0.5	1	1	0.8	0.666667	0.666667	0.222222	0.5	0	0.875	0.666667	0.857143	0.6	0.25	0.555556	1	1	1	0	0	0.67	0	98.95	0.9	654	90.2868	61.7839	4770106	Proteobacteria	Alphaproteobacteria	Rhodobacterales	Rhodobacteraceae
GCA_014638005	1	0.142857	0.4	0	1	0.181818	1	0.25	0	0.857143	1	0	0	0.5	0.666667	1	0.666667	0	0.555556	0.875	0.285714	1	0.5	0.857143	1	0.25	0.111111	1	1	0	0	0	0	0	99.65	0.29	511	89.9207	34.681	3276474	Bacteroidota	Bacteroidia	Flavobacteriales	Flavobacteriaceae
GCA_014638095	0.666667	0.142857	0.4	0.666667	1	0.272727	1	1	1	1	1	0.25	0	0.5	0.666667	1	0.666667	0.5	0.555556	0.875	0.285714	1	0.5	0.857143	1	0.25	0.111111	1	1	0	0	0	0.33	0	99.01	0.18	571	92.7053	48.1677	3025964	Bacteroidota	Bacteroidia	Flavobacteriales	Flavobacteriaceae
GCA_014638275	0	0.857143	0.8	1	1	0.545455	1	1	1	1	0.714286	1	0.5	1	1	0.8	1	0.666667	0.111111	1	0	0.9	0.666667	0.857143	0.8	0.5	0.555556	1	1	1	0	0	0.67	0	99.1	0.8	654	90.4452	65.5541	4612182	Proteobacteria	Alphaproteobacteria	Rhodobacterales	Rhodobacteraceae
GCA_014638915	0	0.142857	0.4	0	1	0.363636	1	1	1	1	1	0	0	0.5	0.333333	1	0.666667	0.5	0.555556	0.875	0.285714	1	0.5	0.857143	0.8	0.25	0.111111	1	0.875	0	0	0	0.33	0	99.67	0.44	571	90.0063	32.7947	3908203	Bacteroidota	Bacteroidia	Flavobacteriales	Flavobacteriaceae
GCA_014639535	1	0.714286	0.4	0.666667	0.5	0.181818	1	1	1	1	0.714286	0.25	0	0.5	1	1	0.666667	0.5	0.555556	0.8	0.285714	1	0.5	1	0.8	0.571429	0.111111	1	1	0	0	0	0.67	0	99.65	0.43	511	89.4251	34.735	3974394	Bacteroidota	Bacteroidia	Flavobacteriales	Flavobacteriaceae
GCA_014640115	0	0.857143	0.2	1	0.5	0.363636	1	1	1	1	0.714286	1	0.5	1	1	0.8	1	0.666667	0.111111	0.625	0	0.875	0.666667	0.857143	0.6	0.2	0.555556	1	1	1	0	1	0.33	0	99.39	0.15	616	90.4515	66.5465	3648224	Proteobacteria	Alphaproteobacteria	Rhodobacterales	Rhodobacteraceae
GCA_014640155	0	0.142857	0.4	0	1	0.2	1	0.25	0	0.714286	0.428571	0	0	0	0.666667	0.2	0.666667	0	0.555556	0.875	0.285714	1	0.5	0.857143	0.6	0.25	0.111111	1	1	0	0	0	0	0	97.5	0.57	496	91.0913	37.4861	2966703	Bacteroidota	Bacteroidia	Flavobacteriales	Flavobacteriaceae
GCA_014640175	0.666667	0.142857	0.4	0	1	0.272727	1	0.25	0	0.714286	0.428571	0	0	0.5	0.666667	0.2	0.666667	0.5	0.555556	0.75	0.285714	1	0.5	0.857143	1	0.25	0.111111	1	1	0	0	0	0.33	0	99.49	0.13	496	90.2904	32.8381	2867267	Bacteroidota	Bacteroidia	Flavobacteriales	Flavobacteriaceae
GCA_014640195	0.666667	0.142857	0.4	0	1	0.181818	1	0.25	0	0.714286	0.428571	0	0	0.5	0.666667	0.2	1	0.5	0.666667	0.75	0.285714	1	0.5	0.857143	1	0.25	0.111111	1	1	0	0	0	0.33	0	99.49	0.19	496	89.7673	34.04	3113709	Bacteroidota	Bacteroidia	Flavobacteriales	Flavobacteriaceae
GCA_014641635	0.666667	0.142857	0.4	0	1	0.181818	1	0.25	0	1	0.857143	0	0	0	1	1	0.666667	0.5	0.555556	0.875	0.285714	1	0.5	0.857143	0.8	0.25	0.111111	1	1	0	0	0	0	0	99.67	0.17	571	92.5942	31.4289	3144529	Bacteroidota	Bacteroidia	Flavobacteriales	Flavobacteriaceae
GCA_014641855	1	0.428571	0.6	1	1	0.8	1	1	1	1	1	0.75	1	1	1	1	1	1	0.888889	1	0.428571	1	1	1	1	0.857143	1	1	1	0	0	0	0.67	1	99.47	1.5	868	85.6236	42.0917	4961496	Proteobacteria	Gammaproteobacteria	Enterobacterales	Shewanellaceae
GCA_014642275	1	0.142857	0.4	0	1	0.272727	0	0.25	0	0.857143	0.857143	0	0	0	0.666667	1	0	0.5	0.555556	0.875	0.285714	1	0.5	0.857143	0.8	0.25	0.111111	1	1	0	0	0	0	0	98.94	0	511	92.8438	32.3957	2872468	Bacteroidota	Bacteroidia	Flavobacteriales	Flavobacteriaceae
GCA_014642735	0	0.857143	0.6	1	0.5	0.545455	1	1	1	1	1	1	0.5	1	1	0.8	1	0.666667	0.222222	0.625	0.142857	0.875	0.666667	0.857143	0.8	0.555556	0.555556	1	1	0	0	0	0.67	0	99.09	0.38	568	89.4488	65.2972	3989655	Proteobacteria	Alphaproteobacteria	Rhodobacterales	Rhodobacteraceae
GCA_014642915	1	0.142857	0.4	0	1	0.272727	0	0.25	0	0.714286	0.428571	0	0	0	0.666667	0.2	0	0	0.555556	0.875	0.285714	1	0.5	0.857143	1	0.25	0.111111	1	1	0	0	0	0.33	0	99.65	0	511	91.7475	35.8178	3179719	Bacteroidota	Bacteroidia	Flavobacteriales	Flavobacteriaceae
GCA_014643635	0	0.142857	0.8	1	0.5	0.545455	1	1	1	1	0.714286	1	0.5	1	1	0.8	1	0.666667	0.111111	0.4	0	0.875	0.666667	0.857143	0.8	0.25	0.555556	1	1	1	0	0	0.67	0	98.64	0.9	654	86.836	64.7263	4443326	Proteobacteria	Alphaproteobacteria	Rhodobacterales	Rhodobacteraceae
GCA_014643655	0	0.142857	0.4	0.666667	1	0.272727	1	1	1	0.857143	1	0.25	0	0	0.666667	0.6	0.666667	0.5	0.666667	0.875	0.285714	1	0.5	0.857143	1	0.25	0.111111	1	0.875	0	0	0	0	0	99.3	0.17	548	91.688	34.301	2716509	Bacteroidota	Bacteroidia	Flavobacteriales	Flavobacteriaceae
GCA_014643735	0	0.714286	0.2	1	0.5	0.454545	1	1	1	1	0.714286	1	0.5	1	1	0.8	1	0.666667	0.111111	0.75	0	0.875	0.666667	0.857143	0.6	0.444444	0.555556	1	1	1	0	0	0.67	0	99.85	0.56	615	90.8375	56.49	4190336	Proteobacteria	Alphaproteobacteria	Rhodobacterales	Rhodobacteraceae
GCA_014646655	1	0.142857	0.6	0.666667	0.5	0.181818	1	1	1	1	0.714286	0.5	0	0.5	0.666667	1	0.666667	0.5	0.555556	0.875	0.285714	1	0.5	0.857143	0.8	0.25	0.111111	1	0.875	0	0	0	0.33	0	98.88	0.07	571	91.3883	35.3731	3762238	Bacteroidota	Bacteroidia	Flavobacteriales	Flavobacteriaceae
GCA_014646675	0	0.571429	0.4	0.666667	0.5	0.181818	1	1	1	1	0.714286	0.25	0	0.5	0.666667	1	0.666667	0.5	0.555556	0.8	0.285714	1	0.5	0.857143	1	0.25	0.111111	1	1	0	0	0	0.33	0	98.66	1.57	548	90.1283	30.2471	3642663	Bacteroidota	Bacteroidia	Flavobacteriales	Flavobacteriaceae
GCA_014647135	1	1	0.6	1	1	0.8	1	1	1	1	1	0.5	1	1	1	1	0.666667	1	1	1	0.571429	1	1	1	1	1	1	1	1	0	0	0	0.67	1	99.84	0	989	86.785	46.1957	4821247	Proteobacteria	Gammaproteobacteria	Enterobacterales	Shewanellaceae
GCA_014647215	1	1	0.6	1	1	0.8	1	1	1	1	1	0.75	1	1	1	1	1	1	1	1	0.571429	1	1	1	1	0.857143	1	1	1	0	0	0	0.67	1	99.14	0	868	86.8208	41.3067	3883996	Proteobacteria	Gammaproteobacteria	Enterobacterales	Shewanellaceae
GCA_014647335	1	1	0.4	1	0.5	0.0909091	1	0	0	0.833333	0.428571	0.25	0	0	0.333333	0.2	0	0	0.555556	0.8	0.285714	0.3	1	0.857143	1	0.75	0.111111	1	1	0	0	0	0	0	98.92	0.81	278	89.8552	43.0498	4752022	Bacteroidota	Bacteroidia	Marinilabiliales	Marinifilaceae
GCA_014647855	1	1	0.6	1	1	0.8	1	1	1	1	1	0.75	1	1	1	1	1	1	1	1	0.571429	1	1	1	1	0.285714	1	1	1	0	0	0	0.67	1	98.27	0	868	86.0642	44.158	3904844	Proteobacteria	Gammaproteobacteria	Enterobacterales	Shewanellaceae
GCA_014648035	1	0.857143	0.6	1	1	0.8	1	1	1	1	1	0.75	1	1	1	1	0.666667	1	1	1	0.571429	1	1	1	1	0.857143	1	1	1	0	0	0	0.67	1	99.63	1.31	868	85.7314	42.3054	4938240	Proteobacteria	Gammaproteobacteria	Enterobacterales	Shewanellaceae
GCA_014648295	1	0.857143	0.6	1	1	0.8	1	1	1	1	1	0.75	1	1	1	1	1	1	1	1	0.571429	1	1	1	1	0.857143	1	1	1	0	0	0	1	1	99.34	0.31	868	85.9969	42.5382	4621349	Proteobacteria	Gammaproteobacteria	Enterobacterales	Shewanellaceae
GCA_014648315	1	0.857143	0.6	1	1	0.8	1	1	1	1	1	0.75	1	1	1	1	1	1	0.888889	1	0.428571	1	1	1	1	0.857143	1	1	1	0	0	0	0.67	1	99.71	0.31	868	86.4217	41.3991	4637519	Proteobacteria	Gammaproteobacteria	Enterobacterales	Shewanellaceae
GCA_014651375	0	0.857143	0.8	1	0.5	0.545455	1	1	1	1	0.857143	1	0	1	1	0.8	1	0.666667	0.111111	0.5	0	0.9	0.5	0.857143	0.8	0.25	0.555556	1	1	1	0	0	0.67	0	99.57	0.74	582	91.1373	58.1792	4747451	Proteobacteria	Alphaproteobacteria	Rhodobacterales	Rhodobacteraceae
GCA_014651495	1	0.714286	0.4	0.666667	0.5	0.181818	1	1	1	1	0.714286	0.25	0	0.5	0.666667	1	1	0.5	0.555556	0.875	0.285714	1	0.5	0.857143	1	0.25	0.111111	1	0.875	0	0	0	0.33	0	99.34	0.71	571	89.9489	34.1927	4436055	Bacteroidota	Bacteroidia	Flavobacteriales	Flavobacteriaceae
GCA_014651535	0	0.142857	0.4	0.666667	1	0.272727	1	1	1	0.857143	1	0.25	0	0.5	0.666667	1	0.666667	0.5	0.555556	0.875	0.285714	1	0.5	1	1	0.5	0.111111	1	1	0	0	0	0.67	0	98.29	0.92	496	88.7658	39.8992	4198878	Bacteroidota	Bacteroidia	Flavobacteriales	Flavobacteriaceae
GCA_014651955	0.666667	0.714286	0.6	1	1	0.8	1	1	1	1	1	1	0.5	1	1	1	1	0.5	1	1	0.571429	1	1	1	1	0.285714	1	1	1	0	0	0	0.67	1	100	0.54	312	88.443	48.9873	4034972	Proteobacteria	Gammaproteobacteria	Enterobacterales	Shewanellaceae
GCA_014652215	0	0.857143	0.6	1	0.5	0.454545	1	1	1	1	0.714286	1	0.5	1	1	0.8	1	0.666667	0.111111	1	0	0.9	0.666667	0.857143	0.6	0.444444	0.555556	1	1	1	0	0	0.67	0	99.34	0	568	91.8068	61.5484	3623543	Proteobacteria	Alphaproteobacteria	Rhodobacterales	Rhodobacteraceae
GCA_014652355	0	0.857143	0.8	1	0.5	0.636364	1	1	1	1	0.714286	1	0.5	1	1	1	1	0.666667	0.222222	1	0	0.9	0.666667	0.857143	0.6	0.555556	0.666667	1	1	0	0	0	0.67	0	99.7	0.1	568	91.3997	64.3749	4037198	Proteobacteria	Alphaproteobacteria	Rhodobacterales	Rhodobacteraceae
GCA_014652655	0	0.857143	0.4	1	0.5	0.454545	1	1	1	1	0.714286	1	0.5	1	1	0.8	1	0.666667	0.111111	1	0	0.9	0.666667	0.714286	0.6	0.444444	0.555556	1	1	1	0	0	0.67	0	98.18	0.3	615	92.1665	49.2289	3169477	Proteobacteria	Alphaproteobacteria	Rhodobacterales	Rhodobacteraceae
GCA_014656375	0	0.857143	0.6	1	0.5	0.454545	1	1	1	1	0.857143	1	0.5	1	1	0.8	1	0.666667	0.111111	1	0	0.875	0.666667	0.857143	0.6	0.2	0.666667	1	1	1	0	0	0.67	0	100	0.3	616	91.0497	60.6032	3422911	Proteobacteria	Alphaproteobacteria	Rhodobacterales	Rhodobacteraceae
GCA_014656415	0	0.857143	0.8	1	1	0.545455	1	1	1	1	0.857143	1	0.5	1	1	0.8	1	0.666667	0.111111	0.8	0	0.9	0.666667	0.857143	0.8	0.555556	0.555556	1	1	1	0	0	0.67	1	99.25	1.42	582	90.6115	66.4275	5509734	Proteobacteria	Alphaproteobacteria	Rhodobacterales	Rhodobacteraceae
GCA_014656455	0	0.857143	0.6	1	0.5	0.545455	1	1	1	1	0.857143	1	0.5	1	1	0.8	1	0.666667	0.222222	0.5	0.142857	0.875	0.666667	0.857143	0.8	0.444444	0.555556	1	1	0	0	0	0.67	0	98.79	0.23	568	91.1352	65.6831	3663216	Proteobacteria	Alphaproteobacteria	Rhodobacterales	Rhodobacteraceae
GCA_900066355	0.333333	0.857143	0.2	1	1	0.0909091	0.833333	1	1	1	0.571429	1	0.5	1	1	1	1	0.5	0	1	0	0.7	0.166667	0.285714	0.8	0.714286	0	1	1	0	1	0	0	0	99.37	0.63	278	88.7977	42.5135	3628508	Firmicutes_A	Clostridia	Lachnospirales	Lachnospiraceae
GCA_900079685	0.333333	0.857143	0.2	1	1	0.0909091	0.666667	0.666667	0.666667	1	0.857143	1	0.5	1	0.666667	0.8	0	0.333333	1	0.8	0	1	1	0.857143	0.4	0.75	0.222222	1	1	0	0	1	0.33	0	97.04	1.58	284	88.0954	60.0882	4009354	Desulfobacterota	Desulfovibrionia	Desulfovibrionales	Desulfovibrionaceae
GCA_900107365	1	0.714286	0.6	0.666667	1	0.272727	1	1	1	1	1	0.25	0	0.5	1	1	1	0.5	0.555556	0.75	0.285714	1	0.5	1	0.8	0.571429	0.111111	1	1	0	0	0	0.33	0	99.65	0.59	511	87.4809	33.9676	5440428	Bacteroidota	Bacteroidia	Flavobacteriales	Flavobacteriaceae
GCA_900112995	0.333333	0.714286	0.2	1	1	0.0909091	0.833333	1	1	0.857143	0.714286	1	0.5	1	0.666667	0.8	0.666667	0.5	0	1	0	0.2	1	1	0.6	0.714286	0	1	1	0	1	0	0	0	98.43	0	263	87.3578	35.9503	2782498	Firmicutes_A	Clostridia	Lachnospirales	Lachnospiraceae
GCA_900129595	1	0.571429	0.6	0.666667	1	0.181818	1	1	1	1	1	0.25	0	0.5	1	1	0.666667	0.5	0.555556	0.875	0.285714	1	0.5	1	0.8	0.571429	0.111111	1	1	0	0	0	0.67	0	99.65	0.17	511	87.4692	34.6966	5724426	Bacteroidota	Bacteroidia	Flavobacteriales	Flavobacteriaceae
GCA_900313615	0.333333	0.571429	0.6	0.333333	0.5	0	1	1	1	0.857143	0.714286	0	0	0	0.666667	0.8	0	0	0.666667	0.8	0.285714	0.3	0.166667	0.571429	0.8	0.25	0.111111	1	1	0	0	0	0	0	98.77	2.07	487	90.1323	48.7347	3505364	Bacteroidota	Bacteroidia	Bacteroidales	Bacteroidaceae
GCA_900313705	0.333333	0.714286	0.4	0.666667	1	0	1	1	0	0.666667	0.714286	0.25	0	0.5	0.333333	0.6	0.666667	0	0.222222	0.8	0	0.2	1	0.714286	1	0.75	0.111111	0.666667	0.75	0	0	0	0	0	83.47	0.93	492	88.4975	52.6255	3088288	Bacteroidota	Bacteroidia	Bacteroidales	Bacteroidaceae
GCA_900314255	0.333333	0.714286	0.2	1	1	0.0909091	0.666667	1	1	0.714286	0.714286	1	0.5	1	1	0.8	1	0.5	0	0.4	0	0.2	0.166667	0.142857	0.2	0.5	0	1	0.875	0	0	0	0	0	96.42	2.65	263	90.457	53.8166	2617413	Firmicutes_A	Clostridia	Lachnospirales	Lachnospiraceae
GCA_900314295	0.333333	0.857143	0.2	1	1	0.0909091	0.666667	1	1	0.857143	0.571429	1	0.5	1	1	0.8	1	0.5	0	0.4	0	0.7	0.166667	0.142857	0.8	0.5	0	1	1	0	1	0	0	0	94.27	1.93	277	86.6271	50.4707	2693099	Firmicutes_A	Clostridia	Lachnospirales	Lachnospiraceae
GCA_900314335	0.333333	0	0.6	0.666667	1	0	1	1	1	1	1	0.5	0	0.5	0.666667	0.8	0.666667	0	0.222222	1	0	0.2	0.333333	0.857143	0.8	0.25	0.111111	0.666667	1	0	0	0	0	0	90.76	0	492	84.6517	54.9969	2744449	Bacteroidota	Bacteroidia	Bacteroidales	Bacteroidaceae
GCA_900314655	0.333333	0.857143	0.6	0.666667	1	0	1	1	1	1	0.857143	0.25	0.5	0.5	0.666667	0.8	0.666667	0	0.666667	1	0.285714	0.3	1	1	0.8	0.25	0.111111	1	1	0	0	0	0	0	98.8	0.49	487	90.4556	49.5336	3695376	Bacteroidota	Bacteroidia	Bacteroidales	Bacteroidaceae
GCA_900314855	1	1	0.2	1	1	0	1	0.75	0.666667	1	1	0.75	0.5	1	1	1	1	0.5	0	0.2	0	0.7	0.166667	1	0.4	0.5	0	1	1	0	0	0	0	0	98.14	0	334	89.9422	59.453	1829522	Firmicutes_C	Negativicutes	Acidaminococcales	Acidaminococcaceae
GCA_900314915	0.333333	0.857143	0.4	1	0.166667	0.272727	0	0.25	0	0.666667	0.571429	0.25	0	0	0.333333	0.4	0	0	0.666667	0.2	0.285714	0.3	0.166667	1	0.8	0.25	0.111111	1	1	0	0	0	0	0	88.89	0.19	487	88.8449	48.6026	2187621	Bacteroidota	Bacteroidia	Bacteroidales	Bacteroidaceae
GCA_900315125	0.333333	0.857143	0.8	1	1	0	1	1	1	0.714286	0.714286	0.25	0	1	0.666667	0.6	1	0	0	0.8	0	0.3	0.166667	1	0.6	0.714286	0	1	1	0	0	0	0	1	97.73	1.42	247	88.6326	52.6562	2315051	Firmicutes_A	Clostridia	Peptostreptococcales	Anaerovoracaceae
GCA_900315205	0.333333	0	0.4	0.285714	1	0	1	0.666667	1	1	0.857143	0.5	0.5	1	0.666667	1	1	0.5	0	0.4	0	0.2	0.166667	1	0.6	0.5	0	0.666667	1	0	0	0	0	0	97.6	0	334	86.6355	55.9134	2271999	Firmicutes_C	Negativicutes	Acidaminococcales	Acidaminococcaceae
GCA_900315345	1	1	0.4	1	1	0	1	0.75	1	1	0.714286	0.75	0.5	1	1	1	0.333333	0.5	0	0.2	0	0.7	0.166667	1	0.4	0.285714	0	1	1	0	0	0	0	0	88.52	3.71	334	86.8502	49.4439	2040214	Firmicutes_C	Negativicutes	Acidaminococcales	Acidaminococcaceae
GCA_900315485	0.333333	0.714286	0.2	1	1	0.0909091	1	1	1	0.666667	0.714286	0	0	0.5	0.666667	0.8	0	0.5	0	0.2	0	0.6	0.166667	0.285714	0.4	0.333333	0	1	1	0	0	0	0	0	81.54	2.84	247	83.6432	50.1779	1977289	Firmicutes_A	Clostridia	Peptostreptococcales	Anaerovoracaceae
GCA_900315555	0.333333	0.428571	0.4	1	1	0	0.5	1	1	0.714286	0.714286	1	0	1	1	0.8	1	0	0	0.8	0	0.2	0.166667	0.857143	0.6	0.714286	0	1	0.875	0	0	0	0	0	97.16	2.36	247	90.2651	53.6531	1817637	Firmicutes_A	Clostridia	Peptostreptococcales	Anaerovoracaceae
GCA_900315745	0.333333	0.857143	0.2	0.666667	1	0	1	1	1	1	0.857143	0.25	0.5	0.5	0.666667	0.8	0.666667	0	0.444444	0.4	0.285714	0.3	0.166667	1	0.8	0.25	0.111111	1	1	0	0	0	0	0	98.89	1.94	487	90.6551	46.9246	4756553	Bacteroidota	Bacteroidia	Bacteroidales	Bacteroidaceae
GCA_900315805	1	1	0.2	1	1	0	1	0.75	1	1	0.714286	0.75	0.5	1	1	1	1	0.5	0	0.2	0	0.7	0.333333	1	0.6	0.5	0	1	1	0	0	0	0	0	96.87	0	334	89.9428	59.1581	2014448	Firmicutes_C	Negativicutes	Acidaminococcales	Acidaminococcaceae
GCA_900315895	0	0.857143	0	0.333333	1	0	0	0.25	0	0.428571	0.428571	0	0	1	0.666667	0.8	0	0	0	0.2	0	0.3	0.166667	0.285714	0.6	0.142857	0	0.666667	0.875	0	0	0	0	0	83.01	0.99	247	91.5062	50.8464	1561859	Firmicutes_A	Clostridia	Peptostreptococcales	Anaerovoracaceae
GCA_900315925	0.666667	1	0.4	1	1	0	0.833333	0.666667	1	1	1	0.5	0.5	1	1	1	0.666667	0.5	0	0.2	0	0.6	0.166667	0.857143	0.4	0.5	0	1	0.875	0	0	0	0	0	91.75	3.15	334	86.6773	49.0438	2801658	Firmicutes_C	Negativicutes	Acidaminococcales	Acidaminococcaceae
GCA_900316005	0.333333	0.142857	0.4	0	0.5	0.0909091	0	0.25	0	0.714286	0.142857	0	0	0	0.333333	0.2	0	0	0.111111	1	0	0.3	0.5	0.857143	0.8	0.25	0.111111	0.666667	0.875	0	0	0	0	0	95.97	1.61	278	91.4084	50.3629	2271107	Bacteroidota	Bacteroidia	Bacteroidales	Paludibacteraceae
GCA_900316125	0.333333	0.142857	0.6	0.666667	1	0.0909091	1	1	1	1	0.714286	0.5	0	0.5	0.333333	0.8	1	0	0.222222	0.8	0	0.3	0.333333	1	0.6	0.75	0.111111	0.666667	1	0	0	0	0	0	95.97	0.54	278	93.1427	44.8631	2068327	Bacteroidota	Bacteroidia	Bacteroidales	Paludibacteraceae
GCA_900316315	0.333333	0.142857	0.4	0.666667	1	0.0909091	1	1	1	1	0.857143	0.25	0	0.5	0.333333	0.8	0.666667	0	0.333333	1	0.142857	0.3	0.5	1	0.6	0.25	0.111111	0.666667	1	0	0	0	0	0	95.71	0.74	492	82.7747	52.0046	2452566	Bacteroidota	Bacteroidia	Bacteroidales	Bacteroidaceae
GCA_900316355	0.333333	0.857143	0.4	0.666667	1	0	1	1	1	1	0.857143	0.25	0.5	1	0.666667	0.8	0.666667	0	0.222222	1	0	0.3	0.5	1	1	0.25	0.111111	1	1	0	0	0	0	0	95.43	0.19	492	91.1205	54.405	2941740	Bacteroidota	Bacteroidia	Bacteroidales	Bacteroidaceae
GCA_900316395	0.333333	0.142857	0.4	1	1	0.0909091	0.666667	1	1	0.857143	0.571429	1	0	1	0.666667	0.6	0.666667	0	0	0.8	0	0.2	0.166667	0.285714	0.8	0.571429	0	1	1	0	0	0	0	0	95.29	1.27	420	91.938	38.3445	2169808	Firmicutes_A	Clostridia	Lachnospirales	Lachnospiraceae
GCA_900316445	0.333333	0.857143	0.2	0.666667	1	0	1	1	1	0.857143	0.714286	0.25	0.5	0.5	0.666667	0.6	0.666667	0	0.666667	1	0.285714	0.3	1	1	0.8	0.25	0.111111	1	0.875	0	0	0	0	0	95.2	1.88	487	90.7529	49.9643	4041420	Bacteroidota	Bacteroidia	Bacteroidales	Bacteroidaceae
GCA_900316935	1	1	0.2	1	1	0	1	0.8	1	1	0.714286	0.75	0.5	1	1	1	1	0.5	0	0.2	0	0.7	0.166667	1	0.4	0.5	0	1	1	0	0	0	0	0	93.77	0.3	334	89.8137	59.0962	1927583	Firmicutes_C	Negativicutes	Acidaminococcales	Acidaminococcaceae
GCA_900316975	0.333333	0.857143	0.4	0.666667	1	0	1	1	1	1	0.857143	0.5	0.5	1	0.666667	0.8	0.666667	0	0.333333	1	0.142857	0.3	1	1	0.8	0.75	0.111111	1	1	0	0	0	0	0	94.35	0	492	89.3057	47.6205	3076677	Bacteroidota	Bacteroidia	Bacteroidales	Bacteroidaceae
GCA_900316995	0.333333	0.142857	0.6	0.666667	1	0.0909091	1	1	1	1	0.714286	0.5	0	0.5	0.666667	0.8	1	0	0.222222	0.8	0	0.3	0.333333	1	0.6	0.75	0.111111	0.666667	0.875	0	0	0	0	0	97.04	0.54	278	92.2541	43.5211	2245864	Bacteroidota	Bacteroidia	Bacteroidales	Paludibacteraceae
GCA_900317345	0.333333	0.142857	0.4	0	1	0.0909091	0	0.25	0	0.666667	0.142857	0	0	0	0.666667	0.2	0	0	0.222222	1	0	0.125	0.5	0.857143	0.8	0.25	0.111111	0.666667	1	0	0	0	0	0	93.49	1.08	278	93.5878	49.5752	1956806	Bacteroidota	Bacteroidia	Bacteroidales	Paludibacteraceae
GCA_900317445	0.666667	0.857143	0.8	1	1	0.0909091	0.833333	0.8	1	0.857143	0.571429	1	0.5	0.5	0.666667	0.8	1	0.5	0	0.8	0	0.6	1	1	0.8	0.444444	0	0.666667	0.875	0	1	0	0.33	0	93.24	1.66	332	89.3571	27.2109	2487714	Firmicutes_A	Clostridia	Clostridiales	Clostridiaceae
GCA_900317505	0.333333	1	0.2	1	0.5	0.0909091	0.666667	1	1	0.857143	0.714286	1	0.5	1	0.666667	0.8	1	0.5	0	1	0	0.2	0.166667	0.285714	0.8	0.2	0	1	0.875	0	0	0	0	0	92.71	0.72	420	90.4823	42.7204	2364994	Firmicutes_A	Clostridia	Lachnospirales	Lachnospiraceae
GCA_900317745	0.333333	0.142857	0.4	0	1	0.0909091	0	0.25	0	0.714286	0.142857	0	0	0	0.333333	0.2	0	0	0.222222	1	0	0.3	0.5	0.857143	0.8	0.25	0.111111	0.333333	0	0	0	0	0	0	91.94	0.54	278	91.046	49.8509	2653824	Bacteroidota	Bacteroidia	Bacteroidales	Paludibacteraceae
GCA_900317885	0.333333	0.142857	0.4	0	1	0.0909091	0	0.25	0	0.714286	0.285714	0	0	0	0.333333	0.2	0	0	0.222222	0.8	0	0.3	0.5	0.714286	0.8	0.25	0.111111	0.666667	1	0	0	0	0	0	95.97	0.45	278	93.1355	49.5138	2445390	Bacteroidota	Bacteroidia	Bacteroidales	Paludibacteraceae
GCA_900318105	0.333333	0	0	0	0.5	0	0	0	0	0.833333	0.428571	0	0	0.5	0.666667	0.8	0	0	0	0.2	0	0.2	0.166667	0.142857	0.4	0.142857	0	0.666667	0	0	0	0	0	0	92.34	1.95	247	92.1774	49.0426	1475433	Firmicutes_A	Clostridia	Peptostreptococcales	Anaerovoracaceae
GCA_900318155	0.333333	0	0.6	1	1	0	1	1	0.666667	0.857143	0.571429	1	0	1	0.666667	0.8	1	0	0	0.2	0	0.2	0.166667	1	0.6	0.25	0	1	1	0	0	0	0	0	92.2	2.13	247	88.1419	47.8259	2076612	Firmicutes_A	Clostridia	Peptostreptococcales	Anaerovoracaceae
GCA_900318245	0.333333	0.142857	0.4	0	1	0.0909091	0	0.25	0	0.714286	0.285714	0	0	0	0.333333	0.2	0	0	0.222222	1	0	0.3	0.5	0.857143	0.8	0.25	0.111111	0.333333	0	0	0	0	0	0	86.79	1.63	278	92.8173	50.8939	1888738	Bacteroidota	Bacteroidia	Bacteroidales	Paludibacteraceae
GCA_900318375	0.333333	0.714286	0.2	1	1	0.0909091	0.666667	1	0	0.857143	0.714286	1	0	1	1	0.8	1	0.5	0	0.2	0	0.5	0.166667	0.857143	0.6	0.571429	0	1	1	0	1	0	0	0	94.19	3.23	354	83.1662	50.9056	3681186	Firmicutes_A	Clostridia	Lachnospirales	Lachnospiraceae
GCA_900318555	0.333333	0.714286	0.4	0.666667	1	0	1	1	1	1	0.714286	0.25	0.5	0.5	0.666667	0.8	0.666667	0	0.222222	1	0	0.3	0.5	1	0.8	0.25	0.111111	0.666667	1	0	0	0	0	0	93.93	3.83	487	91.7694	49.676	3353786	Bacteroidota	Bacteroidia	Bacteroidales	Bacteroidaceae
GCA_900319005	0.333333	0.142857	0.4	0	0	0.0909091	0	0.25	0	0.857143	0.285714	0	0	0	0.666667	0.2	0	0	0.222222	1	0	0.3	0.5	0.857143	0.8	0.25	0.111111	0.666667	0	0	0	0	0	0	92.74	0.54	278	91.8275	47.3615	2361470	Bacteroidota	Bacteroidia	Bacteroidales	Paludibacteraceae
GCA_900319025	0.333333	0.142857	0.4	0	1	0.0909091	0	0.25	0	0.857143	0.142857	0	0	0	0.333333	0.2	0	0	0	1	0	0.3	0.5	0.857143	0.8	0.25	0	0.333333	0	0	0	0	0	0	92.74	0.54	278	91.6637	44.7944	2195692	Bacteroidota	Bacteroidia	Bacteroidales	Paludibacteraceae
GCA_900319035	0.333333	0.142857	0.4	0	1	0.0909091	0	0.25	0	0.714286	0.285714	0	0	0	0.666667	0.2	0	0	0.222222	1	0	0.3	0.5	0.857143	0.8	0.25	0.111111	0.666667	0	0	0	0	0	0	87.9	1.08	278	91.6953	47.8803	2407500	Bacteroidota	Bacteroidia	Bacteroidales	Paludibacteraceae
GCA_900319105	0.333333	0.142857	0.4	0	1	0.0909091	0	0.25	0	0.857143	0.142857	0	0	0	0.666667	0.2	0	0	0.222222	1	0	0.3	0.5	0.857143	0.8	0.25	0.111111	0.666667	0	0	0	0	0	0	90.45	0.54	278	92.4617	49.1487	2257794	Bacteroidota	Bacteroidia	Bacteroidales	Paludibacteraceae
GCA_900319575	0.666667	0.714286	0.8	0.666667	1	0.0909091	0.666667	0.666667	1	1	0.714286	0.75	0	0.5	0.333333	0.8	0.333333	0	0.444444	0.6	0.285714	1	1	0.857143	0.6	0.75	0.111111	0.666667	0.875	1	1	1	0.33	1	96.33	1.38	284	86.3109	58.6377	2505206	Desulfobacterota	Desulfovibrionia	Desulfovibrionales	Desulfovibrionaceae
GCA_900319645	0.333333	0.142857	0.4	0	1	0.0909091	0	0.25	0	0.714286	0.142857	0	0	0	0.666667	0.2	0	0	0.222222	0.8	0	0.3	0.5	0.857143	0.8	0.25	0.111111	0.666667	0	0	0	0	0	0	89.46	1.16	278	90.6351	49.3807	2636779	Bacteroidota	Bacteroidia	Bacteroidales	Paludibacteraceae
GCA_900319995	0.333333	0.142857	0.4	0	1	0.0909091	0	0.25	0	0.571429	0.285714	0	0	0	0.666667	0.2	0	0	0.222222	1	0	0.3	0.5	0.857143	0.8	0.25	0.111111	0.333333	0	0	0	0	0	0	88.58	2.02	278	90.9475	46.4285	2609037	Bacteroidota	Bacteroidia	Bacteroidales	Paludibacteraceae
GCA_900320485	0	0.571429	0.2	1	1	0.0909091	0.833333	0.666667	1	0.714286	0.714286	1	0.5	1	0.666667	0.8	0.666667	0.5	0	0.25	0	0.2	0.166667	0.285714	0.8	0.5	0	0.666667	0.875	0	0	0	0	0	98.07	1.93	420	88.9959	49.4459	3535204	Firmicutes_A	Clostridia	Lachnospirales	Lachnospiraceae
GCA_900320845	0.333333	0.571429	0.4	0.333333	1	0.0909091	0	0.25	0	0.666667	0.285714	0	0	0	0.333333	0.2	0	0	0.333333	1	0.142857	0.3	1	0.857143	0.6	0.25	0.111111	1	0	0	0	0	0	0	87.07	1.3	487	88.0661	49.7526	1971820	Bacteroidota	Bacteroidia	Bacteroidales	Bacteroidaceae
GCA_900320865	0.333333	0.142857	0.4	0	1	0.0909091	0	0	0	0.333333	0.285714	0	0	0	0.666667	0.2	0	0	0.222222	1	0	0.3	0.5	0.714286	0.8	0.25	0.111111	0.333333	0	0	0	0	0	0	80.48	0	278	93.7286	48.8611	1782559	Bacteroidota	Bacteroidia	Bacteroidales	Paludibacteraceae
GCA_900321005	0.333333	0.142857	0.4	0	1	0.0909091	0	0.25	0	0.714286	0.285714	0	0	0	0.666667	0.2	0	0	0.222222	1	0	0.3	0.5	0.857143	0.8	0.25	0.111111	0.333333	0	0	0	0	0	0	89.53	0.81	278	93.8146	50.2137	2163595	Bacteroidota	Bacteroidia	Bacteroidales	Paludibacteraceae
GCA_900321605	0.333333	0.142857	0.4	0	1	0.0909091	0	0.25	0	0.666667	0.285714	0	0	0	0.666667	0.2	0	0	0.222222	1	0	0.2	0.5	0.857143	0.8	0.25	0.111111	0.666667	0	0	0	0	0	0	92.74	0	278	91.1278	47.6987	2563821	Bacteroidota	Bacteroidia	Bacteroidales	Paludibacteraceae
GCA_900321775	0	0.142857	0.4	0	1	0.0909091	0	0.25	0	0	0	0	0	0	0.333333	0	0	0	0	0.8	0	0.2	0.5	0.857143	0.8	0.25	0	0.666667	1	0	0	0	0	0	85.73	3.06	278	90.6792	51.1028	2451613	Bacteroidota	Bacteroidia	Bacteroidales	Paludibacteraceae
GCA_900498215	0.333333	0.142857	0.6	0.666667	1	0.181818	1	1	0.666667	1	0.857143	0.25	0	0.5	0.333333	0.8	0.666667	0	0.333333	1	0.142857	0.5	0.666667	1	1	0.285714	0	1	1	0	0	0	0	0	95.61	0.27	278	87.2022	35.0234	3156633	Bacteroidota	Bacteroidia	Bacteroidales	Paludibacteraceae
GCA_900538365	1	0	0.6	1	0.333333	0.0909091	1	1	1	1	1	0.5	0	1	0.666667	1	1	0.5	0	0.2	0	0.2	0.166667	0.857143	0.6	0.571429	0	0.666667	1	0	0	0	0	0	96.51	0.8	334	87.0412	50.0924	2019658	Firmicutes_C	Negativicutes	Acidaminococcales	Acidaminococcaceae
GCA_900539185	0.333333	0.857143	0.6	0.666667	1	0.0909091	0.833333	1	1	0.857143	0.714286	1	0.5	1	1	0.8	1	0.5	0	0.4	0	0.2	0.166667	1	0.8	0.285714	0	1	1	0	0	0	0.33	0	99.33	0.17	263	91.7463	44.8688	2413963	Firmicutes_A	Clostridia	Lachnospirales	Lachnospiraceae
GCA_900539375	0.333333	0.857143	0.6	1	1	0.0909091	0.833333	1	1	1	0.714286	1	0.5	1	0.666667	1	1	0.5	0	1	0	0.7	1	1	0.8	0.571429	0	1	1	0	1	0	0.33	0	100	0.4	332	89.1751	26.9985	2927434	Firmicutes_A	Clostridia	Clostridiales	Clostridiaceae
GCA_900539645	0.333333	0.714286	0.4	0.666667	1	0	0	0.8	1	1	0.571429	0	0	0.5	0	0.4	0	0	0	0.8	0	0.5	0	0.142857	0.8	0.571429	0	0.333333	1	0	0	0	0	0	100	0.47	250	85.9255	31.4145	2123910	Firmicutes_A	Clostridia	Peptostreptococcales	Peptostreptococcaceae
GCA_900540015	0	0	0.6	0	1	0	0	0.4	0	0.222222	0.714286	0	0	0.5	0.666667	0.6	0	0	0	0.2	0	0.2	0.166667	1	0.6	0.5	0	0.666667	0.75	0	0	0	0	0	97.16	0	247	92.0765	40.4869	1373170	Firmicutes_A	Clostridia	Peptostreptococcales	Anaerovoracaceae
GCA_900540145	0	0	0.6	1	1	0	1	1	1	0.714286	0.714286	0	0	0.5	0.666667	0.8	0	0	0	0.2	0	0.3	0.166667	1	0.6	0.2	0	0.666667	1	0	0	0	0	0	98.23	0.24	247	88.7617	41.8576	2054908	Firmicutes_A	Clostridia	Peptostreptococcales	Anaerovoracaceae
GCA_900540255	0	0.857143	0.4	1	1	0.0909091	0.666667	1	1	0.714286	0.714286	0.75	0.5	1	0.666667	0.8	0	0.5	0	0.8	0	0.7	0.166667	1	0.8	0.333333	0	1	1	0	0	0	0	0	96.77	0	332	85.5954	26.8137	2735655	Firmicutes_A	Clostridia	Clostridiales	Clostridiaceae
GCA_900540355	0.333333	0.857143	0.2	1	1	0	1	0.8	1	0.857143	0.857143	1	0.5	1	0.666667	1	0	0.5	0	1	0	0.7	0	1	0.6	0.714286	0	0.666667	1	0	0	0	0	0	96.48	1.41	249	85.7266	28.3564	3237357	Firmicutes_A	Clostridia	Peptostreptococcales	Peptostreptococcaceae
GCA_900540885	0.333333	0.142857	0.4	0.666667	1	0.0909091	1	1	1	1	0.857143	0.5	0	0	0.333333	0.6	0.666667	0	0.444444	1	0.142857	0.3	0.5	1	0.8	0.25	0.111111	1	1	0	0	0	0	0	90.58	0.04	492	85.7692	45.5146	2142276	Bacteroidota	Bacteroidia	Bacteroidales	Bacteroidaceae
GCA_900541395	0.333333	0.857143	0.4	1	0.5	0.0909091	0.5	1	1	1	0.714286	1	0.5	1	0	0.8	0	0.333333	0.222222	0.8	0	1	1	0.857143	0.2	0.75	0.111111	1	0.875	0	0	1	0	0	87.05	3.77	284	83.127	62.3671	2535901	Desulfobacterota	Desulfovibrionia	Desulfovibrionales	Desulfovibrionaceae
GCA_900541415	1	0.142857	0.6	1	0.5	0.181818	1	1	1	0.857143	0.571429	0.5	0	0	0.666667	0.4	1	0.5	0.333333	0.8	0.142857	0.3	1	0.857143	0.8	0.75	0.111111	1	1	0	0	0	0.33	0	97.04	0.27	278	89.7739	44.65	3532509	Bacteroidota	Bacteroidia	Marinilabiliales	Marinifilaceae
GCA_900541465	0.666667	0.714286	0.2	0	0	0	0	0.2	0	0.571429	0.428571	0	0	0	0	0	0	0	0	0.2	0	0.3	0	0.285714	0.6	0.428571	0	0.666667	0.875	0	0	0	0	0	95.51	0	149	90.3044	30.6499	1303108	Fusobacteriota	Fusobacteriia	Fusobacteriales	Fusobacteriaceae
GCA_900541915	1	1	0.6	1	1	0	1	0.666667	1	1	0.714286	1	0.5	1	1	1	0.666667	0.5	0	0.2	0	0.7	1	1	0.6	0.571429	0	1	1	0	0	0	0	0	99.4	0.9	334	91.4485	42.5307	1798867	Firmicutes_C	Negativicutes	Acidaminococcales	Acidaminococcaceae
GCA_900541985	0.333333	0.857143	0	1	1	0.0909091	0.666667	1	1	1	0.571429	1	0.5	1	0.666667	0.8	1	0.5	0	1	0	0.7	0.166667	0.285714	1	0.714286	0	1	1	0	0	0	0	0	96.2	0.21	278	88.8045	44.0714	3039828	Firmicutes_A	Clostridia	Lachnospirales	Lachnospiraceae
GCA_900542295	0	0.714286	0.4	0.333333	1	0	0.166667	1	1	0.571429	0.714286	0	0	0.5	0	0.6	0	0	0	0.25	0	0.3	0	0.285714	0.6	0.2	0	0.333333	0.75	0	0	0	0	0	94.33	0	247	90.737	39.4226	1830311	Firmicutes_A	Clostridia	Peptostreptococcales	Anaerovoracaceae
GCA_900542355	0	0.142857	0.4	0	0	0.0909091	0	0.25	0	0.714286	0.142857	0	0	0	0.333333	0.2	0	0	0	1	0	0.3	0.5	0.857143	0.8	0.25	0	0.666667	1	0	0	0	0	0	97.04	0.54	278	87.798	48.2977	2443731	Bacteroidota	Bacteroidia	Bacteroidales	Paludibacteraceae
GCA_900542385	0.666667	0	0.4	1	1	0	1	0.8	1	0.777778	0.571429	1	0.5	0.5	0.666667	0.6	0	0.5	0	0.2	0	0.3	0.166667	1	0.8	0.571429	0	1	1	0	0	0	0	0	94.28	0	247	91.7344	43.0968	1749361	Firmicutes_A	Clostridia	Peptostreptococcales	Anaerovoracaceae
GCA_900542565	0	0.428571	0	0.333333	1	0	1	1	1	0.714286	0.714286	0.25	0	0.5	0.666667	0.8	0	0	0	0.2	0	0.4	0.166667	1	0.4	0.714286	0	0.666667	0.75	0	0	0	0	0	97.5	0.71	247	89.604	47.6376	2295861	Firmicutes_A	Clostridia	Peptostreptococcales	Anaerovoracaceae
GCA_900542625	0.666667	0.714286	0.2	0.666667	0.166667	0	0	0.4	0	0.857143	0.714286	0	0	0.5	0	0.4	0	0	0	1	0	0.4	0	1	1	0.428571	0	0.666667	1	0	0	0	0	0	99.44	1.12	149	90.5443	31.4911	2210835	Fusobacteriota	Fusobacteriia	Fusobacteriales	Fusobacteriaceae
GCA_900543175	0.666667	0.857143	0	0	0.166667	0.181818	0	0.2	0	0.333333	0.428571	0	0	1	0	0.4	0	0	0.111111	0.8	0.142857	0.7	0	1	1	0.571429	0	0.666667	1	0	0	0	0	0	93.26	2.25	149	89.0664	29.5047	2136481	Fusobacteriota	Fusobacteriia	Fusobacteriales	Fusobacteriaceae
GCA_900543325	0.333333	0.857143	0.4	1	1	0.0909091	0.666667	1	1	0.857143	0.857143	1	0.5	1	0.666667	1	0.666667	0.5	0	0.8	0	0.7	0.166667	1	0.8	0.714286	0	1	1	0	0	0	0	0	97.53	0.9	332	86.4049	27.8198	3186188	Firmicutes_A	Clostridia	Clostridiales	Clostridiaceae
GCA_900543425	1	1	0.4	0.666667	1	0.0909091	1	0	0	0.666667	0.428571	0	0	0	0.666667	0.2	0	0	0.555556	0.8	0.285714	0.3	1	0.857143	0.8	0.714286	0.111111	1	1	0	0	0	0	0	99.07	1.23	278	90.2917	41.0066	3390426	Bacteroidota	Bacteroidia	Marinilabiliales	Marinifilaceae
GCA_900543485	0.333333	0	0.4	1	1	0	1	1	1	0.777778	0.857143	1	0	1	0.333333	0.6	1	0	0	0.8	0	0.3	0.166667	1	0.6	0.714286	0	1	1	0	0	0	0	0	96.45	0.71	247	89.2659	49.1885	2474898	Firmicutes_A	Clostridia	Peptostreptococcales	Anaerovoracaceae
GCA_900543975	0.333333	0.142857	0.6	0.666667	1	0.0909091	1	1	1	1	0.857143	0.25	0	0.5	0.666667	0.8	0.666667	0	0.666667	1	0.285714	0.3	1	1	0.8	0.25	0.111111	1	1	0	0	0	0	0	81.68	1.23	487	84.9693	51.3365	2283003	Bacteroidota	Bacteroidia	Bacteroidales	Bacteroidaceae
GCA_900544025	1	0.142857	0.6	1	1	0.181818	0.833333	0.4	0.333333	0.857143	0.714286	0.5	0	0	0.666667	0.4	1	0	0.333333	0.8	0.142857	0.3	1	0.857143	0.8	0.75	0.111111	1	0.875	0	0	0	0.33	0	96.27	0.81	278	89.6417	44.4317	3424017	Bacteroidota	Bacteroidia	Marinilabiliales	Marinifilaceae
GCA_900544275	0	0.571429	0.2	1	1	0.0909091	0.666667	1	1	0.714286	0.571429	0.75	0.5	1	0	0.6	0.666667	0.5	0	0.2	0	0.2	0	0.142857	0	0.2	0	0.666667	1	0	0	0	0	0	99.28	2.1	334	87.4725	47.6392	1873566	Firmicutes_C	Negativicutes	Acidaminococcales	Acidaminococcaceae
GCA_900544495	0.333333	0	0.4	0.666667	1	0.0909091	1	1	1	1	0.857143	0.25	0	0.5	0.666667	0.8	0.666667	0	0.555556	1	0.285714	0.3	1	1	0.8	1	0	1	0.75	0	0	0	0	0	91.63	0	487	87.6017	48.301	2802973	Bacteroidota	Bacteroidia	Bacteroidales	Bacteroidaceae
GCA_900544635	0.666667	0.857143	0.2	0.666667	0	0	0	0.8	0.333333	0.833333	0.857143	0.666667	0.5	0	0.666667	1	1	0.5	0	0.4	0	0.444444	1	1	0.4	0.4	0	0.666667	0.875	0	0	0	0	0	91.53	0	105	89.3876	60.7543	2032060	Synergistota	Synergistia	Synergistales	Synergistaceae
GCA_900544675	1	0.142857	0.6	0.666667	1	0	1	1	1	1	0.857143	0.25	0	0.5	0.666667	0.8	1	0	0.666667	1	0.285714	0.3	1	1	1	0.75	0.111111	1	1	0	0	0	0	0	97.28	1.17	490	89.5591	47.2749	3530226	Bacteroidota	Bacteroidia	Bacteroidales	Bacteroidaceae
GCA_900544795	1	1	0.6	1	1	0.0909091	1	0.8	1	1	0.571429	1	0.5	1	1	1	1	0.5	0	0.2	0	0.7	0.166667	1	0.4	0.571429	0	1	1	0	0	0	0	0	98.78	1.5	334	89.7408	47.4529	2063404	Firmicutes_C	Negativicutes	Acidaminococcales	Acidaminococcaceae
GCA_900544885	1	1	0.6	1	0	0	0	0.4	0	1	0.714286	0	0	1	1	1	0	0	0	0.2	0	0.7	1	1	0.4	0.5	0	0.666667	0.875	0	0	0	0	0	92.81	1.5	334	88.641	39.6493	1690407	Firmicutes_C	Negativicutes	Acidaminococcales	Acidaminococcaceae
GCA_900545025	1	1	0.6	1	1	0	1	0.8	1	1	0.571429	1	0.5	1	1	1	1	0.5	0	0.2	0	0.7	1	1	0.4	0.571429	0	1	1	0	0	0	0	0	97.01	1.2	334	91.4681	45.2972	1752526	Firmicutes_C	Negativicutes	Acidaminococcales	Acidaminococcaceae
GCA_900545035	0.666667	0.714286	0	0.666667	0.166667	0	0	0.2	0	0.857143	0.714286	0	0	0.5	0	0.4	0	0	0	1	0	0.4	1	1	0.6	0.428571	0	0.666667	0.875	0	0	0	0	0	91.01	0	149	91.4356	32.1211	1835602	Fusobacteriota	Fusobacteriia	Fusobacteriales	Fusobacteriaceae
GCA_900545135	0	0.428571	0.6	1	1	0	0.166667	1	0.333333	0.714286	0.714286	0.25	0	0.5	0.666667	0.8	0	0	0	0.25	0	0.3	0.333333	1	0.6	0.2	0	0.666667	1	0	0	0	0	0	95.74	0.95	247	85.3674	46.3915	2209522	Firmicutes_A	Clostridia	Peptostreptococcales	Anaerovoracaceae
GCA_900545535	1	0.714286	0.6	1	1	0.0909091	1	0.8	1	1	0.571429	1	0.5	1	1	1	1	0.5	0	0.2	0	0.7	1	1	0.4	0.571429	0	1	1	0	0	0	0	0	98.78	1.5	334	90.1729	46.9529	2394137	Firmicutes_C	Negativicutes	Acidaminococcales	Acidaminococcaceae
GCA_900545755	0.666667	0.857143	0.6	1	0.5	0	0.666667	0.8	0	0.857143	0.857143	0.666667	0.5	0	0.666667	1	0.666667	0.5	0	0.25	0	0.6	1	1	0.4	0.571429	0	0.666667	1	0	0	0	0	0	89.83	0	105	89.1603	57.3822	2259251	Synergistota	Synergistia	Synergistales	Synergistaceae
GCA_900546095	0.666667	0	0.6	0.333333	1	0.0909091	1	1	1	1	0.857143	0.25	0	0	0.333333	0.8	1	0	0.555556	0.8	0.285714	0.3	1	1	1	0.75	0.111111	1	1	0	0	0	0	0	92.01	0.56	490	91.0332	48.6475	3356778	Bacteroidota	Bacteroidia	Bacteroidales	Bacteroidaceae
GCA_900546145	0.666667	0.714286	0.8	1	1	0.0909091	0.666667	0.8	1	1	0.714286	1	0.5	1	0.333333	0.8	0.333333	0.333333	0.444444	0.8	0.285714	1	1	0.857143	0.6	0.75	0.111111	0.666667	0.875	1	1	1	0.33	1	89.79	3.75	284	87.0376	58.6111	2232250	Desulfobacterota	Desulfovibrionia	Desulfovibrionales	Desulfovibrionaceae
GCA_900546345	0.333333	0.142857	0.4	0.666667	1	0.0909091	0.833333	1	1	0.857143	0.571429	0.25	0	0.5	0.333333	0.2	0.666667	0	0.555556	1	0.285714	0.3	1	1	0.6	1	0.111111	1	1	0	0	0	0.33	0	92.23	0.68	567	88.8524	51.1487	3051518	Bacteroidota	Bacteroidia	Bacteroidales	Bacteroidaceae
GCA_900546355	0.333333	0.142857	0.6	0.666667	1	0	0.833333	1	1	1	0.857143	0.5	0	0.5	0.666667	0.8	0.333333	0	0.666667	0.8	0.285714	0.3	1	0.857143	1	0.75	0.111111	1	1	0	0	0	0	0	92.53	0.75	490	89.0745	46.9209	3145122	Bacteroidota	Bacteroidia	Bacteroidales	Bacteroidaceae
GCA_900546575	0.333333	0	0.4	0.666667	1	0.0909091	1	1	1	1	0.857143	0.5	0	0.5	0.666667	0.8	0.666667	0	0.555556	1	0.142857	0.3	1	1	0.8	1	0.111111	1	1	0	0	0	0	0	81.9	1.11	487	90.5229	49.5346	2323939	Bacteroidota	Bacteroidia	Bacteroidales	Bacteroidaceae
GCA_900546625	0.333333	0.857143	0	1	1	0.0909091	0.833333	1	1	0.857143	0.714286	1	0.5	1	1	0.8	1	0.5	0	1	0	0.4	1	1	0.4	0.714286	0	0.666667	1	0	1	0	0	0	97.83	1.93	420	89.4181	41.6009	2934809	Firmicutes_A	Clostridia	Lachnospirales	Lachnospiraceae
GCA_900547255	0.333333	0.714286	0.2	1	1	0.0909091	0.833333	1	1	0.857143	0.714286	1	0.5	1	0.666667	0.8	0.666667	0.5	0	1	0	0.2	1	0.285714	0.4	0.714286	0	0.666667	1	0	1	0	0	0	96.48	1.89	263	90.3847	38.8965	2410496	Firmicutes_A	Clostridia	Lachnospirales	Lachnospiraceae
GCA_900547295	0.333333	0.428571	0.4	1	1	0	1	1	1	0.833333	0.714286	1	0	0.5	0.333333	0.6	0	0	0	0.25	0	0.5	0.166667	1	0.6	0.285714	0	1	0.875	0	0	0	0.33	0	95.77	1.77	247	90.2363	43.1819	2445608	Firmicutes_A	Clostridia	Peptostreptococcales	Anaerovoracaceae
GCA_900547415	0.666667	1	0.6	1	1	0	0	0.666667	1	1	0.857143	1	0.5	1	1	1	0	0.5	0	0.2	0	0.7	1	1	0.4	0.5	0	1	1	0	0	0	0	0	98.8	2.4	334	87.3788	42.5933	1879566	Firmicutes_C	Negativicutes	Acidaminococcales	Acidaminococcaceae
GCA_900547475	0.333333	0.857143	0.4	1	1	0.0909091	0	1	1	0.857143	0.714286	1	0.5	1	0.666667	1	0	0.5	0	0.8	0	0.7	0.166667	1	0.8	0.714286	0.222222	1	1	0	0	0	0	0	98.39	2.35	332	87.0002	27.9075	3467094	Firmicutes_A	Clostridia	Clostridiales	Clostridiaceae
GCA_900547595	0.8	0.571429	0.4	1	1	0.0909091	0.666667	1	1	1	0.714286	1	0.5	1	0	0.8	0.333333	0.333333	1	0	0	1	1	0.714286	0.4	0.75	0.222222	0.666667	1	1	1	1	0.33	1	89.35	0.59	284	89.5899	65.1088	2235503	Desulfobacterota	Desulfovibrionia	Desulfovibrionales	Desulfovibrionaceae
GCA_900547615	0	0.714286	0	1	1	0.0909091	1	1	1	1	0.571429	1	0.5	1	0.666667	0.8	0	0.5	0	0.4	0	0.7	0.166667	0.285714	0.8	0.571429	0	0.666667	1	0	0	0	0	0	87.38	1.27	278	91.583	42.8614	2536886	Firmicutes_A	Clostridia	Lachnospirales	Lachnospiraceae
GCA_900547625	0.666667	0.857143	0	0.333333	1	0.181818	0	0.25	0	0.714286	0.428571	0.25	0	1	0.333333	0.4	0	0	0	0.4	0	0.8	1	1	0.8	0.428571	0	0.666667	1	0	0	0	0	0	97.93	2.33	404	81.3992	28.1841	3709509	Firmicutes_A	Clostridia	Clostridiales	Clostridiaceae
GCA_900548135	0.666667	0.714286	0.2	1	0.166667	0.0909091	0.666667	0.8	1	0.666667	0.285714	0	0	0	0.333333	0.2	0.666667	0	0.333333	0.8	0.142857	0.2	1	0.857143	0.8	0.714286	0	1	1	0	0	0	0.33	0	85.36	0	278	90.235	40.6299	2869192	Bacteroidota	Bacteroidia	Marinilabiliales	Marinifilaceae
GCA_900548455	1	0.857143	0.4	0.333333	1	0.181818	0	0.25	0	0.857143	0.571429	0.25	0	0.5	0.333333	0.4	0	0	0	1	0	0.7	1	1	0.6	0.571429	0	1	1	0	0	0	0	0	96.39	2.41	404	87.9079	29.6796	3911084	Firmicutes_A	Clostridia	Clostridiales	Clostridiaceae
GCA_900548585	0.333333	0.857143	0.2	0	0.333333	0.181818	0	0.25	0	0.666667	0.285714	0	0	0	0.333333	0.2	0	0	0.222222	1	0	0.3	1	0.857143	0.8	0.75	0.111111	0.666667	0.875	0	0	0	0	0	84.07	0	487	88.6588	52.5772	1969576	Bacteroidota	Bacteroidia	Bacteroidales	Bacteroidaceae
GCA_900548905	0	0.857143	0.2	1	1	0.0909091	0.833333	1	1	0.857143	0.714286	1	0.5	1	1	0.6	1	0.5	0	0.4	0	0.7	1	0.285714	1	0.5	0	1	1	0	0	0	0	0	98.77	3.07	354	89.0422	48.261	6990189	Firmicutes_A	Clostridia	Lachnospirales	Lachnospiraceae
GCA_900549465	0.666667	0.714286	0	0.666667	0.166667	0.181818	0	0.4	0	0.857143	0.571429	0	0	0.5	0	0.4	0	0	0	0.4	0	0.7	0	1	1	0.428571	0	0.666667	1	0	0	0	0	0	93.26	2.25	149	91.7778	29.8719	1995240	Fusobacteriota	Fusobacteriia	Fusobacteriales	Fusobacteriaceae
GCA_900549895	0.333333	0.714286	0.2	1	1	0.0909091	0.666667	0.8	1	0.857143	0.714286	1	0.5	1	0.333333	0.6	0.666667	0.5	0	0.8	0	0.7	0.166667	0.285714	0.6	0.571429	0	0.666667	0.875	0	1	0	0	0	86.88	1.21	420	91.3587	45.1779	2204545	Firmicutes_A	Clostridia	Lachnospirales	Lachnospiraceae
GCA_900550335	0	0.714286	0.4	0.666667	0.333333	0	0	0.8	0	1	0.571429	0	0	0.5	0.333333	0.4	0	0	0	1	0	0.5	0	0.857143	0.8	0.714286	0	0.666667	0.375	0	0	0	0	0	96.62	1.4	250	85.8815	31.4136	2090204	Firmicutes_A	Clostridia	Peptostreptococcales	Peptostreptococcaceae
GCA_900551225	0	0.857143	0.4	1	1	0.0909091	1	1	1	1	0.857143	1	0.5	0.5	0.666667	0.8	1	0.5	0	0.4	0	0.7	0.166667	0.285714	0.4	0.428571	0	1	1	0	0	0	0	0	83.59	1.27	278	91.5192	53.4304	5484129	Firmicutes_A	Clostridia	Lachnospirales	Lachnospiraceae
GCA_900551335	0.8	0.857143	0.6	1	1	0	1	0.8	1	0.571429	0.375	1	0.5	0.5	1	0.4	0.666667	0.5	0	0	0	0.7	0.166667	1	0.4	0.571429	0	1	0.875	0	0	0	0	0	83.35	1.3	334	90.5045	50.9335	1526937	Firmicutes_C	Negativicutes	Acidaminococcales	Acidaminococcaceae
GCA_900551415	0	0.857143	0	0.333333	1	0	0.833333	0.2	0	0.714286	0.714286	0.25	0	1	0.666667	0.8	0	0	0	0.25	0	0.2	0.166667	1	0.6	0.222222	0	0.666667	1	0	0	0	0	0	90.85	2.88	247	87.0648	50.6774	2268754	Firmicutes_A	Clostridia	Peptostreptococcales	Anaerovoracaceae
GCA_900551445	1	0.857143	0.4	0.666667	0.5	0.0909091	0	1	1	0.714286	0.857143	0.25	0	1	0.333333	0.8	1	0	0.666667	0.6	0.285714	0.3	0.333333	0.857143	0.6	0.25	0.111111	1	1	0	0	0	0	0	80.2	0.75	491	91.469	47.0203	2873548	Bacteroidota	Bacteroidia	Bacteroidales	Bacteroidaceae
GCA_900551745	1	0.142857	0.6	1	0.5	0	0	0.4	0.666667	0.666667	0.428571	1	0.5	1	0	1	1	0	0	0	0	0.2	0	1	0.4	0.5	0	0.666667	0.625	0	0	0	0	0	83.21	1.5	334	90.642	42.8175	1546935	Firmicutes_C	Negativicutes	Acidaminococcales	Acidaminococcaceae
GCA_900551775	0.333333	0.857143	0.2	1	1	0	0.666667	0.666667	1	0.714286	0.714286	0.25	0	1	0.666667	0.6	0	0	0	0.25	0	0.6	0.333333	1	1	0.428571	0	0.666667	0.875	0	0	0	0	0	93.26	3.55	247	89.1828	46.2365	4499523	Firmicutes_A	Clostridia	Peptostreptococcales	Anaerovoracaceae
GCA_900552665	0.333333	0.714286	0.2	1	1	0.0909091	0.833333	1	1	0.714286	0.714286	1	0.5	0.5	1	0.8	0	0.5	0	0.8	0	0.2	0.166667	0.285714	0.8	0.333333	0	1	1	0	0	0	0.33	0	99.13	0.72	420	86.5437	41.4474	3733880	Firmicutes_A	Clostridia	Lachnospirales	Lachnospiraceae
GCA_900552855	0.666667	1	0.4	1	0.5	0	0	0.6	0.666667	0.857143	0.714286	1	0.5	0.5	1	0.8	0.333333	0.5	0	0.2	0	0.7	1	1	0.6	0.2	0	0.666667	0.875	0	0	0	0	0	86.8	2.99	334	86.6852	40.9316	1753186	Firmicutes_C	Negativicutes	Acidaminococcales	Acidaminococcaceae
GCA_900553055	1	0.714286	0.4	1	0.5	0	0.5	0.75	0.333333	0.833333	0.714286	1	0.5	1	1	0.8	0.666667	0.5	0	0.2	0	0.7	0.166667	0.285714	0.4	0.571429	0	1	0.875	0	0	0	0	0	86.03	2.81	334	89.4629	49.068	1465263	Firmicutes_C	Negativicutes	Acidaminococcales	Acidaminococcaceae
GCA_900553145	0.666667	0.857143	0	0.666667	0.5	0.0909091	0.666667	1	1	1	0.714286	1	0.5	0.5	0.333333	0.8	0.333333	0.333333	0.222222	0.8	0	1	1	0.857143	0.6	0.75	0.111111	1	1	0	0	1	0	1	93.34	4.5	284	83.5101	60.8409	3637953	Desulfobacterota	Desulfovibrionia	Desulfovibrionales	Desulfovibrionaceae
GCA_900553185	0	0.142857	0.2	0.666667	1	0.0909091	0.5	1	1	0.714286	0.714286	0.5	0	1	0	0.8	0.666667	0	0.666667	0.8	0.285714	0.3	0.333333	0.714286	0.8	0.25	0.111111	0.666667	0.875	0	0	0	0	0	82.26	0.75	491	90.111	45.7395	3066315	Bacteroidota	Bacteroidia	Bacteroidales	Bacteroidaceae
GCA_900553485	0.333333	0.857143	0.4	0.666667	1	0	0.833333	0.666667	1	0.857143	0.714286	1	0	1	0.666667	1	0	0	0.111111	1	0	0.7	0	1	0.8	0.571429	0	0.666667	0.375	0	0	0	0	0	85.45	3.07	249	87.6161	30.689	4184006	Firmicutes_A	Clostridia	Peptostreptococcales	Peptostreptococcaceae
GCA_900554395	1	0.857143	0.6	1	0	0.0909091	0	0.333333	0.333333	1	0.571429	1	0.5	1	1	0.8	0.333333	0.5	0	0.25	0	0.6	0.166667	1	0.6	0.571429	0	1	1	0	0	0	0	0	89.84	4.64	334	91.5057	45.1574	1578679	Firmicutes_C	Negativicutes	Acidaminococcales	Acidaminococcaceae
GCA_900554545	0	0.571429	0	0.666667	1	0	0.5	1	0	0.833333	0.571429	0.5	0	0.5	0	0.2	0.666667	0	0.111111	0.6	0.142857	0.3	0.333333	0.857143	0.6	1	0	0.333333	0.625	0	0	0	0	0	98.52	0	487	85.8101	50.4418	3265104	Bacteroidota	Bacteroidia	Bacteroidales	Bacteroidaceae
GCA_900554885	0.666667	0.714286	0	0.333333	0	0	0	0.6	0	0	0.142857	0	0	0	0	0	0	0	0	0.6	0	0.3	0	0.142857	0.6	0.571429	0	0.666667	0.875	0	0	0	0	0	100	4.09	149	88.683	28.2234	2595353	Fusobacteriota	Fusobacteriia	Fusobacteriales	Fusobacteriaceae
GCA_900556795	0	0	0.2	0.333333	1	0	1	1	1	0.714286	0.285714	0	0	0	0.333333	0	0.666667	0	0.444444	1	0.285714	0.2	1	0.714286	0.4	0	0.111111	0.666667	0.875	0	0	0	0	0	92.52	4.07	567	86.8881	45.6167	3781138	Bacteroidota	Bacteroidia	Bacteroidales	Bacteroidaceae
GCA_900604495	1	0.857143	0	0.333333	1	0.0909091	0	0.8	0	0.857143	0.857143	0	0	1	0.666667	1	0	0.5	0	1	0	0.8	0	1	0.8	0.285714	0	0.666667	1	0	0	0	0	0	98.59	0.7	249	87.1246	27.7187	3268392	Firmicutes_A	Clostridia	Peptostreptococcales	Peptostreptococcaceae
GCA_900753045	1	0.857143	0.6	1	1	0	1	0.8	1	1	1	1	0.5	1	1	1	1	0.5	0	0.2	0	0.7	1	1	0.6	0.571429	0	1	1	0	0	0	0	0	97.6	1.52	334	88.0469	46.9411	2465365	Firmicutes_C	Negativicutes	Acidaminococcales	Acidaminococcaceae
GCA_900757795	1	0.857143	0.2	1	1	0	0.833333	0.666667	1	1	0.571429	0	0.5	1	1	1	0.666667	0.5	0	0.2	0	0.7	0.166667	1	0.4	0.571429	0	1	1	0	0	0	0	0	80.7	0.88	103	89.3575	43.5266	1968732	Firmicutes_C	Negativicutes	Acidaminococcales	Acidaminococcaceae
GCA_900759325	0.333333	0.714286	0.4	0.666667	1	0	0	0.2	0	0.833333	0.714286	0	0	0.5	0.666667	1	0	0	0	0.6	0	0.5	0	1	0.6	0.714286	0	0.666667	0.875	0	0	0	0	0	98.6	0	250	88.2198	37.4123	1721304	Firmicutes_A	Clostridia	Peptostreptococcales	Peptostreptococcaceae
GCA_900759925	1	0.857143	0.4	0.666667	0.5	0.0909091	0.833333	0.25	0	0.666667	0.428571	0.5	0	0	0.333333	0.2	0	0	0.444444	0.8	0.142857	0.3	1	0.857143	1	0.75	0.111111	0.666667	1	0	0	0	0	0	96.51	0.54	278	90.5738	44.5046	5334161	Bacteroidota	Bacteroidia	Marinilabiliales	Marinifilaceae
GCA_900759995	0.333333	0.857143	0.4	1	1	0.0909091	0.666667	1	1	0.857143	1	1	0.5	1	0.333333	1	0	0.5	0	0.4	0	0.7	0	1	0.8	0.285714	0.222222	1	1	0	0	0	0	0	97.58	2.13	332	86.3144	27.9258	3521272	Firmicutes_A	Clostridia	Clostridiales	Clostridiaceae
GCA_900761435	0.333333	0	0.6	0.666667	1	0.0909091	0.666667	1	0.666667	1	0.857143	1	0	0.5	1	1	0.666667	0	0	0.8	0	0.2	1	1	0.8	0.428571	0	1	1	0	0	0	0	0	93.46	0.67	263	88.821	41.0077	2537982	Firmicutes_A	Clostridia	Lachnospirales	Lachnospiraceae
GCA_900761485	1	1	0.4	0.333333	0.333333	0.0909091	1	0	0	0.833333	0.428571	0	0	0	0.333333	0.2	0	0	0.666667	0.8	0.285714	0.3	1	0.857143	0.8	0.75	0.111111	1	1	0	0	0	0	0	95.68	0	278	89.5895	40.9245	3833164	Bacteroidota	Bacteroidia	Marinilabiliales	Marinifilaceae
GCA_900761785	1	0.142857	0.6	0.666667	1	0.181818	1	1	1	0.857143	0.428571	0.5	0	0.5	0.666667	0.2	0.666667	0	0.666667	1	0.285714	0.4	0.5	0.857143	1	0.75	0.111111	1	1	0	0	0	0	0	90.77	3.72	492	90.7987	42.494	8296673	Bacteroidota	Bacteroidia	Bacteroidales	Bacteroidaceae
GCA_900765785	1	0.142857	0.6	0.333333	1	0.0909091	1	1	1	0.857143	0.857143	0.25	0	0.5	0.666667	0.8	0.666667	0	0.666667	0.6	0.285714	0.3	0.666667	1	1	0.75	0.111111	1	0.875	0	0	0	0	0	87.22	4.64	492	90.3307	42.4994	6569749	Bacteroidota	Bacteroidia	Bacteroidales	Bacteroidaceae
GCA_900766185	0	0.857143	0	0	1	0.0909091	0	0.8	1	0.833333	0.714286	0	0.5	0.5	0.666667	0.6	0.666667	0.5	0	0.2	0	0.5	0.166667	0.285714	0.6	0.333333	0	1	1	0	0	0	0	0	97.45	0	277	84.9869	36.0224	2790277	Firmicutes_A	Clostridia	Lachnospirales	Lachnospiraceae
GCA_900766195	0.666667	0.857143	0.6	0.666667	1	0.181818	1	1	1	1	0.857143	0.25	0	0.5	0.666667	0.8	0.666667	0	0.666667	1	0.285714	0.4	0.666667	1	1	0.25	0.111111	1	1	0	0	0	0	0	97.4	3.23	492	88.551	39.5737	4177575	Bacteroidota	Bacteroidia	Bacteroidales	Bacteroidaceae
GCA_900766315	0.333333	0.857143	0.4	1	1	0.0909091	0.666667	1	1	0.714286	0.571429	1	0.5	1	0.666667	0.8	0	0.5	0	0.8	0	0.6	1	1	1	0.714286	0	1	1	0	0	0	0	0	100	3.64	332	86.6298	27.8732	3926186	Firmicutes_A	Clostridia	Clostridiales	Clostridiaceae
GCA_900766645	0.666667	0.857143	0	0.666667	1	0.181818	0	0.4	0	0.142857	0.25	0	0	0.5	0	0	0	0	0	0.2	0	0.2	1	1	0.8	0.428571	0	0.666667	1	0	0	0	0.33	0	84.27	1.12	149	91.5848	29.319	2202341	Fusobacteriota	Fusobacteriia	Fusobacteriales	Fusobacteriaceae
GCA_900767615	0.333333	0	0.4	0.666667	0.5	0	1	1	1	0.833333	0.857143	0	0	0.5	0.333333	0.8	0.666667	0	0.555556	0.8	0.285714	0.3	1	0.714286	0.8	0.571429	0.111111	0.666667	0.875	0	0	0	0	0	87.11	4.34	567	88.2762	47.7942	2985187	Bacteroidota	Bacteroidia	Bacteroidales	Bacteroidaceae
GCA_900769625	0.333333	0.857143	0.4	1	1	0.0909091	0.833333	1	1	0.857143	0.714286	1	0.5	1	1	1	0.666667	0.5	0	1	0	0.7	0.166667	1	0.8	0.714286	0	1	1	0	0	0	0	0	98.39	0.27	332	81.893	30.2077	3104477	Firmicutes_A	Clostridia	Clostridiales	Clostridiaceae
GCA_900770265	0.666667	0	0	1	0.166667	0.0909091	0.333333	0.8	1	1	0.714286	0.25	0	0.5	0.666667	0.6	0.666667	0	0	0.8	0	0.2	0.166667	0.857143	0.6	0.5	0	0.666667	1	0	0	0	0	0	91.78	0.55	334	87.2197	57.6059	1967662	Firmicutes_C	Negativicutes	Acidaminococcales	Acidaminococcaceae
GCA_900770395	0.333333	0.857143	0.4	0.666667	1	0	1	1	1	1	0.857143	0.25	0	0.5	0.333333	0.8	0.666667	0	0.666667	1	0.285714	0.3	0.5	1	0.8	1	0.111111	1	1	0	0	0	0	1	92.96	0	487	90.6429	47.783	3370359	Bacteroidota	Bacteroidia	Bacteroidales	Bacteroidaceae
GCA_900770955	1	1	0.6	1	1	0	1	0.8	1	0.833333	1	1	0.5	1	1	1	1	0.5	0	0	0	0.7	1	1	0.6	0.571429	0	1	1	0	0	0	0	0	97.6	0.9	334	88.2844	47.4286	2154692	Firmicutes_C	Negativicutes	Acidaminococcales	Acidaminococcaceae
GCA_902373525	0.666667	0.285714	0.4	1	1	0.0909091	0.666667	1	1	1	0.714286	1	0.5	1	0	0.8	0.666667	0.333333	0.333333	0.8	0.142857	1	1	0.857143	0.4	0.75	0.111111	1	1	0	1	1	0	1	99.41	0.59	284	83.4865	62.4813	3409168	Desulfobacterota	Desulfovibrionia	Desulfovibrionales	Desulfovibrionaceae
GCA_902381825	0	1	0.4	1	1	0.0909091	0.833333	1	1	0.857143	0.714286	1	0.5	1	0.666667	0.8	0.333333	0.5	0	1	0	0.7	0.166667	1	0.8	0.571429	0	1	1	0	0	0	0	0	95.97	1.34	263	87.3241	43.2672	3522329	Firmicutes_A	Clostridia	Lachnospirales	Lachnospiraceae
GCA_902388365	1	0.857143	0.6	0.666667	1	0.181818	1	1	1	1	0.857143	0.25	0	0.5	0.666667	0.8	0	0	0.666667	1	0.285714	0.3	0.5	1	1	0.75	0.111111	1	1	0	0	0	0	0	95.17	0.81	492	89.6259	43.0105	5361032	Bacteroidota	Bacteroidia	Bacteroidales	Bacteroidaceae
GCA_902520835	0	0	0.4	0	1	0.272727	0.666667	1	1	0.714286	1	0	0	0	0.333333	1	0.333333	0.5	0.111111	0.2	0.142857	1	0.5	0.571429	0.8	0.25	0	1	0.875	0	0	0	0	0	92.65	0	208	96.2388	29.0025	1406777	Bacteroidota	Bacteroidia	Flavobacteriales	Flavobacteriaceae
GCA_902537215	0	0.428571	0.4	1	0.5	0.181818	0.666667	0.8	1	1	0.857143	1	0	0.5	1	0.8	0.666667	0.333333	0.111111	0.25	0	0.875	0.5	0.714286	0.4	0.25	0.333333	1	0.625	0	0	0	0	0	83.83	0.93	388	93.5689	36.8082	2107730	Proteobacteria	Alphaproteobacteria	Rhodobacterales	Rhodobacteraceae
GCA_902544085	0	0	0.4	0	1	0.181818	0	1	1	0.571429	0.428571	0	0	0	0.333333	0.2	0.333333	0.5	0	0.2	0	1	0.5	0.857143	0.8	0.25	0	1	0.75	0	0	0	0	0	89.71	0	208	96.4805	31.2594	1351820	Bacteroidota	Bacteroidia	Flavobacteriales	Flavobacteriaceae
GCA_902546725	0	0.142857	0.4	0.666667	0.5	0.272727	1	1	1	0.857143	0.571429	0.25	0	0.5	0.666667	0.8	0.666667	0.5	0.555556	0.6	0.285714	0.4	0.5	0.714286	0.8	0	0	1	0.625	0	0	0	0	0	84.38	0	208	93.4805	37.4671	1708618	Bacteroidota	Bacteroidia	Flavobacteriales	Flavobacteriaceae
GCA_902561795	0	0	0.4	0.666667	0.5	0.272727	0.833333	1	1	0.857143	0.571429	0.5	0	0.5	0	1	0	0.5	0.222222	0.8	0.142857	1	0.333333	0.857143	1	0.25	0.111111	1	0.875	0	0	0	0	0	87.5	0	208	94.6488	31.5646	1730666	Bacteroidota	Bacteroidia	Flavobacteriales	Flavobacteriaceae
GCA_902590705	0	0	0.4	0.666667	1	0.272727	0.5	1	0.666667	0.857143	0.857143	0.25	0	0.5	0.333333	1	0.666667	0.5	0	0.8	0	1	0.5	0.857143	1	0	0	1	1	0	0	0	0	0	81.37	0.17	571	94.2475	33.591	1934962	Bacteroidota	Bacteroidia	Flavobacteriales	Flavobacteriaceae
GCA_902595555	0	0	0.4	0	1	0.272727	0	1	1	0.714286	0.571429	0	0	0	0	0.2	0.333333	0.5	0.111111	0.25	0.142857	1	0.333333	0.857143	0.8	0	0	1	0.875	0	0	0	0	0	81.62	0	208	96.3206	30.1427	1288900	Bacteroidota	Bacteroidia	Flavobacteriales	Flavobacteriaceae
GCA_902596605	0	0.857143	0.4	1	0.5	0.363636	0.5	0.6	0.333333	1	0.714286	0.75	0	0.5	0.666667	0.6	0.666667	0.333333	0.111111	0.25	0	0.8	0.333333	0.857143	0.4	0	0.333333	1	0.625	0	0	0	0	0	83.58	0.53	388	93.5731	36.8022	1974238	Proteobacteria	Alphaproteobacteria	Rhodobacterales	Rhodobacteraceae
GCA_902598305	0	0.142857	0.4	0.666667	0.5	0.272727	0.833333	1	1	0.857143	0.857143	0	0	0	0.666667	1	0.666667	0.5	0	0.6	0	1	0.5	0.857143	0.8	0.25	0	1	0.875	0	0	0	0	0	94.22	0	208	95.7533	31.0125	1799918	Bacteroidota	Bacteroidia	Flavobacteriales	Flavobacteriaceae
GCA_902598525	0	0	0.4	0.666667	0.5	0.272727	0	1	1	0.571429	0.857143	0	0	0	0.333333	1	0.666667	0.5	0.111111	0.375	0.142857	0.9	0.5	0.857143	0.8	0.25	0	1	0.875	0	0	0	0	0	83.46	0	208	95.7967	30.2828	1168826	Bacteroidota	Bacteroidia	Flavobacteriales	Flavobacteriaceae
GCA_902613595	0	0	0.4	0.666667	1	0.272727	1	1	1	0.857143	0.857143	0.5	0	0.5	0.333333	1	0.666667	0.5	0.111111	0.8	0.142857	1	0.5	0.714286	1	0.25	0	1	0.875	0	0	0	0	0	96.32	0	208	94.3155	31.9836	1904557	Bacteroidota	Bacteroidia	Flavobacteriales	Flavobacteriaceae
GCA_902617285	0	0	0.2	0	0.5	0.272727	0	1	1	0.428571	0.714286	0	0	0	0.333333	0.8	0.666667	0	0.111111	0.375	0.142857	0.2	0.333333	0.714286	0.333333	0.25	0	0.666667	0.75	0	0	0	0	0	82.72	0	208	95.7182	30.2231	1192465	Bacteroidota	Bacteroidia	Flavobacteriales	Flavobacteriaceae
GCA_902619165	0	0.857143	0.6	1	0.5	0.272727	0.5	0.666667	1	0.888889	0.571429	1	0.5	0.5	1	0.6	0.333333	0.666667	0.111111	0.125	0	0.75	0.5	0.857143	0.4	0.25	0.444444	0.666667	0.875	0	0	0	0	0	84.7	0.4	388	93.2927	36.9743	2282643	Proteobacteria	Alphaproteobacteria	Rhodobacterales	Rhodobacteraceae
GCA_902635965	0	0.142857	0.2	0.666667	0.5	0.272727	0.666667	0.666667	0.666667	0.857143	0.857143	0	0	0	0.666667	1	0.666667	0.5	0	0.6	0	1	0.5	0.571429	0.8	0.25	0	1	0.875	0	0	0	0	0	87.13	0.74	208	95.2852	31.2194	1788745	Bacteroidota	Bacteroidia	Flavobacteriales	Flavobacteriaceae
GCA_902760855	0.333333	0	0.2	1	1	0.0909091	0	1	1	0.666667	0.428571	1	0	0.5	0.666667	0.8	0	0	0	0.2	0	0.2	0.166667	0.142857	0.4	0.142857	0	0.666667	0	0	0	0	0	0	85.79	4.26	247	92.6183	47.5115	1612537	Firmicutes_A	Clostridia	Peptostreptococcales	Anaerovoracaceae
GCA_902760965	0.333333	0.857143	0.4	0.666667	1	0	0.833333	1	1	1	0.857143	0.25	0	0.5	0.333333	0.8	0.333333	0.5	0.222222	0.2	0	0.2	0.5	0.142857	0.6	0.25	0.111111	1	1	0	0	0	0	0	83.45	3.66	492	93.7222	47.699	2319888	Bacteroidota	Bacteroidia	Bacteroidales	Bacteroidaceae
GCA_902761605	0.333333	0.714286	0.4	0.666667	0.5	0	1	1	1	1	0.857143	0.25	0	0.5	0.333333	0.8	0.666667	0	0.666667	1	0.285714	0.3	0.166667	0.857143	0.4	0.25	0.111111	0.666667	0.875	0	0	0	0	0	90.62	0.97	487	93.182	46.5653	2731984	Bacteroidota	Bacteroidia	Bacteroidales	Bacteroidaceae
GCA_902762355	0.333333	0.142857	0.4	0	1	0	0	0	0	0.714286	0.142857	0	0	0	0.666667	0.2	0	0	0.111111	0.8	0	0.2	0.5	0.857143	0.6	0.25	0	0.666667	0	0	0	0	0	0	82.6	0.54	278	94.4537	49.9326	1941112	Bacteroidota	Bacteroidia	Bacteroidales	Paludibacteraceae
GCA_902763335	0.333333	0.857143	0.6	1	1	0.0909091	0.833333	1	1	0.857143	0.714286	1	0.5	1	1	0.8	1	0.5	0	1	0	0.7	1	1	0.8	0.714286	0	1	1	0	1	0	0	0	98.66	0	263	91.638	37.3813	2502334	Firmicutes_A	Clostridia	Lachnospirales	Lachnospiraceae
GCA_902763505	0.333333	0.857143	0.4	1	1	0	1	1	1	0.666667	0.714286	0	0	1	0.666667	0.8	0	0	0	0.25	0	0.6	0.166667	0.285714	0.6	0.285714	0	0.666667	1	0	0	0	0.33	0	95.39	0	247	92.7396	48.4998	2285431	Firmicutes_A	Clostridia	Peptostreptococcales	Anaerovoracaceae
GCA_902765035	0.333333	0.142857	0.2	1	0.5	0.0909091	1	0.8	1	0.833333	0.571429	0	0	0.5	0.666667	0.8	0	0	0	0.2	0	0.4	0.166667	0.285714	0.4	0.4	0	0.666667	0.875	0	0	0	0	0	81.05	1.42	247	89.255	50.1021	1762696	Firmicutes_A	Clostridia	Peptostreptococcales	Anaerovoracaceae
GCA_902765485	0.333333	0.142857	0.4	0	0	0.0909091	0	0.25	0	0.714286	0.285714	0	0	0	0.666667	0.2	0	0	0.222222	1	0	0.3	0.5	0.428571	0.8	0.25	0.111111	0.666667	0	0	0	0	0	0	82.11	0	278	92.2551	49.5427	2116796	Bacteroidota	Bacteroidia	Bacteroidales	Paludibacteraceae
GCA_902766045	0.333333	0	0.4	0.666667	1	0	0.833333	1	1	1	1	0.5	0	0.5	0.666667	0.8	0.666667	0.5	0.555556	0.8	0.142857	0.9	1	1	0.6	0.75	0.111111	0.666667	1	0	0	0	0	0	99.46	0.54	278	91.6984	38.9766	3351758	Bacteroidota	Bacteroidia	Bacteroidales	Paludibacteraceae
GCA_902766185	0.333333	0.571429	0.4	1	1	0	0.666667	0.8	0.666667	0.833333	0.714286	0	0	0.5	0.666667	0.8	0	0	0	0.2	0	0.4	0.166667	1	0.4	0.285714	0	0.666667	1	0	0	0	0	0	83.51	2.48	247	90.9597	57.3007	1937951	Firmicutes_A	Clostridia	Peptostreptococcales	Anaerovoracaceae
GCA_902766915	0	0.714286	0	1	1	0.0909091	0.833333	0.75	0.666667	0.833333	0.571429	0	0	1	0.666667	0.4	0	0	0	0.2	0	0.2	0.166667	0.142857	0.6	0	0	0.666667	1	0	0	0	0	0	81.51	0.77	247	91.9893	41.0513	1443437	Firmicutes_A	Clostridia	Peptostreptococcales	Anaerovoracaceae
GCA_902767775	0.333333	1	0.2	0.666667	1	0	1	1	1	1	0.857143	0.25	0	0.5	0.666667	0.8	0.666667	0	0.666667	0.2	0.285714	0.3	0.166667	1	0.8	0.25	0.111111	1	1	0	0	0	0	0	96.39	2.53	487	90.8706	50.0485	4744818	Bacteroidota	Bacteroidia	Bacteroidales	Bacteroidaceae
GCA_902769535	0.333333	0.142857	0.4	0	1	0.0909091	0	0.25	0	0.857143	0.285714	0	0	0	0.666667	0.2	0	0	0.111111	1	0	0.3	0.5	0.714286	0.8	0.25	0	0.333333	0	0	0	0	0	0	86.08	1.24	278	93.963	49.7058	1887069	Bacteroidota	Bacteroidia	Bacteroidales	Paludibacteraceae
GCA_902771935	0.333333	0.142857	0.4	0	1	0.0909091	0	0.25	0	0.714286	0.142857	0	0	0	0.333333	0.2	0	0	0	1	0	0.3	0.5	0.857143	0.8	0.25	0	0.333333	0	0	0	0	0	0	93.55	1.27	278	93.5048	45.3262	2056016	Bacteroidota	Bacteroidia	Bacteroidales	Paludibacteraceae
GCA_902772685	0.333333	0.857143	0.4	0.333333	1	0	0.333333	0.5	0.333333	0.5	0.714286	0	0	1	0.666667	0.8	0	0	0	0.25	0	0.2	0.166667	0.857143	0.6	0.285714	0	0.333333	0.625	0	0	0	0	0	80.38	2.48	247	93.3014	49.8603	1796459	Firmicutes_A	Clostridia	Peptostreptococcales	Anaerovoracaceae
GCA_902773665	0	0.714286	0.2	0	1	0.272727	0	1	0	0.428571	0.571429	0	0.5	1	0.666667	0.8	0	0.5	0	0.2	0	0.2	0.166667	0.142857	0.6	0.2	0	0.666667	1	0	0	0	0	0	95.04	0	247	92.5172	56.4594	2106844	Firmicutes_A	Clostridia	Peptostreptococcales	Anaerovoracaceae
GCA_902773835	0.333333	0	0.2	1	1	0.0909091	0	1	1	0.833333	0.428571	0.75	0	0.5	0.666667	0.8	0	0	0	0.2	0	0.2	0.166667	0.285714	0.4	0.142857	0	0.666667	0	0	0	0	0.33	0	95.74	1.42	247	91.9072	45.0062	1891618	Firmicutes_A	Clostridia	Peptostreptococcales	Anaerovoracaceae
GCA_902774005	0.333333	0.857143	0.4	0.666667	0.5	0	1	1	1	1	0.857143	0.25	0.5	0.5	0.666667	0.8	0.333333	0	0	0.6	0	0.3	0.166667	1	0.8	0.75	0	1	1	0	0	0	0	0	86.09	0	492	92.7644	47.5854	2119434	Bacteroidota	Bacteroidia	Bacteroidales	Bacteroidaceae
GCA_902774075	0.333333	0.142857	0.4	0	1	0.0909091	0	0.25	0	0.666667	0.285714	0	0	0	0.666667	0.2	0	0	0.222222	1	0	0.3	0.5	0.857143	0.8	0.25	0.111111	0.333333	0	0	0	0	0	0	87.07	3.27	278	94.3437	50.3361	1797085	Bacteroidota	Bacteroidia	Bacteroidales	Paludibacteraceae
GCA_902774125	0	0	0.4	1	1	0	0.666667	1	1	0.857143	0.857143	1	0.5	1	0.666667	0.8	0	0.5	0	0.8	0	0.2	0.166667	1	0.6	0.2	0	1	1	0	0	0	0	0	92.11	1.01	263	90.7647	38.316	1915145	Firmicutes_A	Clostridia	Lachnospirales	Lachnospiraceae
GCA_902774185	0.333333	0.142857	0.4	0	1	0.0909091	0	0.25	0	0.666667	0.285714	0	0	0	0.666667	0.2	0	0	0.222222	1	0	0.3	0.5	0.857143	0.8	0.25	0.111111	0.333333	0	0	0	0	0	0	89.81	0.45	278	93.2674	47.665	2191513	Bacteroidota	Bacteroidia	Bacteroidales	Paludibacteraceae
GCA_902774195	0	0.428571	0.2	0.142857	1	0.0909091	0	0.333333	0.333333	0.222222	0.571429	0.75	0	0.5	0.666667	0.8	0	0	0	0.8	0	0.3	0.166667	0.571429	0.333333	0.333333	0	0.666667	0.125	0	0	0	0	0	82.25	4.94	247	92.4119	52.6474	2103760	Firmicutes_A	Clostridia	Peptostreptococcales	Anaerovoracaceae
GCA_902774265	0.333333	0.714286	0.2	1	1	0	0.833333	1	1	0.833333	0.571429	0	0.5	0.5	0.666667	0.8	0	0.5	0	0.2	0	0.5	0.166667	0.285714	0.4	0.333333	0	0.666667	0.875	0	0	0	0	1	96.3	0.71	247	88.2947	46.7918	3256017	Firmicutes_A	Clostridia	Peptostreptococcales	Anaerovoracaceae
GCA_902774795	0.333333	0.142857	0.4	0.666667	1	0	0.833333	1	1	0.857143	0.857143	0	0.5	0.5	0.666667	0.8	0.666667	0	0.222222	0.8	0	0.2	1	1	0.6	0.2	0.111111	1	1	0	0	0	0	0	85.86	0.27	492	91.4284	46.4842	2438877	Bacteroidota	Bacteroidia	Bacteroidales	Bacteroidaceae
GCA_902774995	0.333333	0.142857	0.4	0	0	0.0909091	0	0.25	0	0.714286	0.285714	0	0	0	0.666667	0.2	0	0	0.222222	1	0	0.3	0.5	0.571429	0.8	0.25	0.111111	0.666667	0	0	0	0	0	0	88.11	0.81	278	91.8271	51.4366	2176841	Bacteroidota	Bacteroidia	Bacteroidales	Paludibacteraceae
GCA_902775345	0.333333	0.714286	0.2	1	1	0.0909091	1	1	1	0.833333	0.714286	0.75	0	0.5	0.666667	0.8	0	0	0	0.25	0	0.6	0.166667	0.142857	0.4	0.2	0	1	1	0	0	0	0	0	99.82	0.71	247	91.8334	49.4601	2252933	Firmicutes_A	Clostridia	Peptostreptococcales	Anaerovoracaceae
GCA_902775895	0.333333	0	0	1	1	0.0909091	0.833333	1	1	0.714286	0.714286	1	0.5	1	1	0.8	0.666667	0.5	0	0.2	0	0.2	0.166667	0.857143	0.4	0.714286	0	1	0.75	0	0	0	0	0	94.97	0.67	263	91.4345	43.1434	1653067	Firmicutes_A	Clostridia	Lachnospirales	Lachnospiraceae
GCA_902776285	0.333333	0	0.2	1	1	0.0909091	0.166667	1	1	0.833333	0.571429	0.75	0	0.5	0.666667	0.8	0	0	0	0.2	0	0.3	0.166667	0.142857	0.4	0.142857	0	0.666667	0.125	0	0	0	0	0	96.45	2.13	247	91.327	51.0215	2072437	Firmicutes_A	Clostridia	Peptostreptococcales	Anaerovoracaceae
GCA_902776395	0.333333	0	0.4	0.666667	1	0.0909091	0.666667	1	1	0.833333	0.714286	1	0	0.5	1	1	0.666667	0	0	0.4	0	0.2	0.166667	0.857143	0.6	0.571429	0	1	0.875	0	0	0	0	0	86.02	1.68	263	92.8661	38.9663	2167548	Firmicutes_A	Clostridia	Lachnospirales	Lachnospiraceae
GCA_902776475	0.333333	0.857143	0.2	0.666667	1	0	0.833333	1	1	1	0.714286	0.25	0	0.5	0.666667	0.8	0.666667	0	0.666667	0.4	0.285714	0.3	0.166667	1	0.4	0.25	0.111111	1	1	0	0	0	0	0	94.97	0.43	487	91.1081	52.3686	3635219	Bacteroidota	Bacteroidia	Bacteroidales	Bacteroidaceae
GCA_902776685	0.333333	0.142857	0.4	0.666667	1	0	0.5	1	1	0.857143	0.857143	0.5	0.5	0.5	0.333333	0.8	0.666667	0	0.444444	0.6	0.285714	0.3	0.166667	0.857143	0.8	0.25	0	0.666667	0.875	0	0	0	0	0	88.64	2.22	487	87.6541	51.4014	2707860	Bacteroidota	Bacteroidia	Bacteroidales	Bacteroidaceae
GCA_902776725	0	0.714286	0	0.333333	0.5	0	0	1	1	0.222222	0.571429	0	0	1	0.666667	0.8	0	0	0	0.2	0	0.2	0.166667	0.285714	0.6	0.142857	0	0.666667	0.75	0	0	0	0	0	98.82	0	247	92.8586	46.5489	1454052	Firmicutes_A	Clostridia	Peptostreptococcales	Anaerovoracaceae
GCA_902777655	0.333333	0	0.4	0.666667	1	0.0909091	0.666667	1	0.333333	0.714286	1	0.75	0	0	0.666667	0.8	0.333333	0	0	0.2	0	0.2	0.166667	0.857143	0.6	0.285714	0	0.666667	1	0	0	0	0	0	97.99	0	263	93.0737	38.6206	2611074	Firmicutes_A	Clostridia	Lachnospirales	Lachnospiraceae
GCA_902778165	0	0.714286	0.2	1	1	0.0909091	0.833333	1	1	0.857143	0.714286	1	0	1	1	0.8	0.666667	0.5	0	0.2	0	0.2	0.166667	0.285714	0.6	0.142857	0	1	1	0	0	0	0	0	96.31	0.97	420	93.5576	42.4925	2350971	Firmicutes_A	Clostridia	Lachnospirales	Lachnospiraceae
GCA_902778565	0	0.714286	0	0	1	0	0	1	1	0.428571	0.428571	0	0	1	0.666667	0.8	0	0	0	0.25	0	0.3	0.166667	0.285714	0.6	0.142857	0	0.666667	1	0	0	0	0	0	89.01	0	247	91.4758	48.4822	1783591	Firmicutes_A	Clostridia	Peptostreptococcales	Anaerovoracaceae
GCA_902778585	0.333333	0.714286	0.2	1	1	0	1	1	1	0.833333	0.571429	0.75	0	0.5	0.666667	0.8	0	0	0	0.2	0	0.6	0.166667	0.142857	0.4	0.333333	0	0.666667	1	0	0	0	0	0	99.27	0.73	247	91.5266	51.0073	1997526	Firmicutes_A	Clostridia	Peptostreptococcales	Anaerovoracaceae
GCA_902778935	0.333333	0.142857	0.4	0	1	0.0909091	0	0.25	0	0.714286	0.142857	0	0	0	0.666667	0.2	0	0	0.222222	1	0	0.3	0.5	0.857143	0.8	0.25	0.111111	0.666667	1	0	0	0	0	0	85.77	0.81	278	92.7993	49.1975	1924344	Bacteroidota	Bacteroidia	Bacteroidales	Paludibacteraceae
GCA_902779185	0.333333	0.714286	0.2	1	1	0.0909091	1	1	1	0.333333	0.714286	0.75	0	0.5	0.666667	0.6	0	0	0	0.2	0	0.6	0.166667	0.142857	0.4	0.2	0	0.666667	0.75	0	0	0	0	0	94.41	3.19	247	91.7283	49.1516	2249321	Firmicutes_A	Clostridia	Peptostreptococcales	Anaerovoracaceae
GCA_902779535	0.333333	0.857143	0.2	0.333333	0.5	0	1	1	1	0.857143	0.857143	0.25	0	0	0.666667	0.6	0.666667	0	0.222222	0.2	0	0.3	0.166667	0.857143	0.8	0.25	0.111111	0.333333	1	0	0	0	0	0	81.53	2.99	492	90.8093	43.3038	2676197	Bacteroidota	Bacteroidia	Bacteroidales	Bacteroidaceae
GCA_902779705	0.333333	0.142857	0.4	0	0	0.0909091	0	0.25	0	0.714286	0.285714	0	0	0	0	0.2	0	0	0.222222	1	0	0.3	0.333333	0.857143	0.6	0.25	0.111111	0.333333	0	0	0	0	0	0	91.67	0.54	278	94.1512	48.7076	1819644	Bacteroidota	Bacteroidia	Bacteroidales	Paludibacteraceae
GCA_902780235	0.333333	0.142857	0.4	0	1	0.0909091	0	0.25	0	0.714286	0.285714	0	0	0	0.333333	0.2	0	0	0.222222	0.6	0	0.3	0.5	0.857143	0.8	0.25	0.111111	0.666667	0	0	0	0	0	0	87.1	1.34	278	92.9299	49.14	2278966	Bacteroidota	Bacteroidia	Bacteroidales	Paludibacteraceae
GCA_902780405	0.333333	0.857143	0.6	0.428571	1	0.0909091	0.833333	1	1	1	0.857143	1	0	1	0.666667	1	1	0	0	0.4	0	0.2	1	1	0.8	0.285714	0	1	1	0	0	0	0	0	99.33	0	263	93.9413	49.8848	2378085	Firmicutes_A	Clostridia	Lachnospirales	Lachnospiraceae
GCA_902780495	0.333333	0.142857	0.4	0	1	0.0909091	0	0.25	0	0.666667	0.142857	0	0	0.5	0.333333	0.2	0	0	0.222222	1	0	0.3	0.5	0.857143	0.8	0.5	0.111111	0.666667	0	0	0	0	0	0	94.09	1.08	278	92.6772	47.0609	2030967	Bacteroidota	Bacteroidia	Bacteroidales	Paludibacteraceae
GCA_902780815	0.333333	0.142857	0.2	1	1	0.0909091	0.833333	1	1	0.666667	0.714286	0.75	0	0.5	0.666667	0.8	0	0	0	0.2	0	0.6	0.166667	0.142857	0.2	0.2	0	1	1	0	0	0	0	0	93.17	3.01	247	92.2717	48.0096	2073355	Firmicutes_A	Clostridia	Peptostreptococcales	Anaerovoracaceae
GCA_902780845	0	0.714286	0	1	1	0	0	1	1	0.444444	0.571429	0	0	1	0.666667	0.8	0	0	0	0.25	0	0.2	0.166667	0.285714	0.6	0.142857	0	0.666667	0.875	0	0	0	0	0	82.74	3.43	247	91.7152	48.2909	1420230	Firmicutes_A	Clostridia	Peptostreptococcales	Anaerovoracaceae
GCA_902781515	0.333333	0.857143	0.4	0.666667	1	0	1	1	1	0.857143	0.857143	0.25	0.5	0.5	0.666667	0.8	0.666667	0	0.222222	1	0.142857	0.3	0.5	0.857143	1	0.25	0	1	0.75	0	0	0	0	0	88.31	1.92	492	92.512	48.0969	2405409	Bacteroidota	Bacteroidia	Bacteroidales	Bacteroidaceae
GCA_902782665	0	0.857143	0.6	0.666667	1	0	1	1	1	1	1	0.25	0	0.5	0.666667	0.8	0.666667	0	0.444444	1	0.142857	0.4	0.333333	1	0.8	0.571429	0.111111	1	1	0	0	0	0	0	93.64	0.54	278	90.6483	40.4917	3329491	Bacteroidota	Bacteroidia	Bacteroidales	Paludibacteraceae
GCA_902783285	0.333333	0	0.2	1	1	0.0909091	0.5	1	1	1	0.571429	1	0	0.5	0.333333	0.6	0.333333	0	0.333333	0.8	0.285714	1	0	0.857143	0.4	0.5	0	0.666667	0.75	0	0	1	0	0	87.97	1.94	284	90.0071	62.6232	1901386	Desulfobacterota	Desulfovibrionia	Desulfovibrionales	Desulfovibrionaceae
GCA_902783525	0.333333	0.714286	0.4	0.333333	0.333333	0	1	0.5	0	0.833333	0.714286	0	0	0.5	0.333333	0.6	0	0	0	0.8	0	0.6	0.166667	0.285714	0.4	0.285714	0	0.333333	0.875	0	0	0	0	0	81.34	1.77	247	92.0732	49.3809	1511660	Firmicutes_A	Clostridia	Peptostreptococcales	Anaerovoracaceae
GCA_902783545	0.333333	0.142857	0.4	0	1	0	0	0.25	0	0.714286	0.142857	0	0	0	0.666667	0.2	0	0	0.111111	0.4	0	0.3	0.5	0.857143	0.8	0.25	0	0.333333	0	0	0	0	0	0	81.97	0	278	93.7599	52.258	1919470	Bacteroidota	Bacteroidia	Bacteroidales	Paludibacteraceae
GCA_902784035	0.333333	0	0.4	1	1	0	0.833333	0.75	1	0.857143	0.714286	1	0	1	1	0.8	0.666667	0	0	0.2	0	0.2	1	1	0.8	0.5	0	1	1	0	0	0	0	0	93.96	0.24	247	89.1499	60.5486	1604338	Firmicutes_A	Clostridia	Peptostreptococcales	Anaerovoracaceae
GCA_902784425	0.333333	0	0.4	0.666667	0.5	0	0.333333	1	1	1	1	0.25	0	0.5	0.666667	0.8	0.666667	0.5	0.444444	1	0.142857	0.9	1	0.857143	0.6	0.75	0	0.666667	0.875	0	0	0	0	0	88.44	0	278	90.8985	40.1493	3321206	Bacteroidota	Bacteroidia	Bacteroidales	Paludibacteraceae
GCA_902784585	0.333333	0.142857	0.4	0	0	0.0909091	0	0.25	0	0.714286	0.285714	0	0	0	0.666667	0.2	0	0	0.222222	1	0	0.3	0.5	0.857143	0.8	0.25	0.111111	0.666667	0	0	0	0	0	0	85.77	0.27	278	93.3054	51.6903	1634244	Bacteroidota	Bacteroidia	Bacteroidales	Paludibacteraceae
GCA_902785295	0.333333	0.142857	0.6	1	1	0.0909091	0.833333	1	1	1	0.714286	1	0	1	0.666667	1	0.666667	0.5	0.111111	1	0	0.7	1	1	0.8	0.571429	0	1	1	0	1	0	0	0	82.76	1.72	104	87.0087	27.381	3200527	Firmicutes_A	Clostridia	Clostridiales	Clostridiaceae
GCA_902785605	0.333333	0.142857	0.4	0	1	0.0909091	0	0.25	0	0.714286	0.285714	0	0	0	0.666667	0.2	0	0	0.222222	1	0	0.3	0.5	0.857143	0.8	0.25	0.111111	0.666667	0	0	0	0	0	0	85.22	0.81	278	94.1196	50.5134	1943446	Bacteroidota	Bacteroidia	Bacteroidales	Paludibacteraceae
GCA_902785805	0.333333	0.142857	0.4	0	0.5	0.0909091	0	0.25	0	0.666667	0.285714	0	0	0	0.333333	0.2	0	0	0.111111	0.6	0	0.2	0.5	0.571429	0.4	0.25	0.111111	0.666667	0.875	0	0	0	0	0	85.99	0.54	278	90.7307	47.9647	2204613	Bacteroidota	Bacteroidia	Bacteroidales	Paludibacteraceae
GCA_902786355	0.333333	0.714286	0.2	1	1	0.0909091	0.833333	1	1	0.833333	0.714286	0.75	0	0.5	0.666667	0.8	0	0.5	0	0.2	0	0.6	0.166667	0.285714	0.4	0.333333	0	0.666667	1	0	0	0	0	0	97.89	0.71	247	89.5808	48.332	2501825	Firmicutes_A	Clostridia	Peptostreptococcales	Anaerovoracaceae
GCA_902786565	0.333333	0.857143	0.6	0.666667	1	0	1	1	1	1	0.857143	0.25	0.5	0.5	0.333333	0.8	0.666667	0	0.444444	1	0.142857	0.3	1	1	0.8	0.25	0.111111	0.666667	1	0	0	0	0	0	96.09	0.74	487	91.1736	55.7394	4034630	Bacteroidota	Bacteroidia	Bacteroidales	Bacteroidaceae
GCA_902786815	0.333333	0.857143	0.4	1	1	0	1	1	1	0.666667	0.714286	0	0	1	0.666667	0.8	0	0	0	0.8	0	0.6	0.166667	1	0.4	0.285714	0	0.666667	0.75	0	0	0	0	0	84.4	0	247	91.7636	52.1817	2208635	Firmicutes_A	Clostridia	Peptostreptococcales	Anaerovoracaceae
GCA_902786855	0.333333	0.714286	0.2	1	1	0.0909091	0.833333	1	1	0.833333	0.714286	0.75	0	0.5	0.666667	0.8	0	0	0	0.2	0	0.6	0.166667	0.142857	0.4	0.222222	0	0.666667	0.875	0	0	0	0	0	98.69	0.71	247	90.3858	46.789	2897730	Firmicutes_A	Clostridia	Peptostreptococcales	Anaerovoracaceae
GCA_902787575	0.333333	0.857143	0.6	0.666667	1	0	1	1	1	1	0.857143	0.25	0.5	1	0.666667	0.8	0.666667	0	0.111111	1	0	0.3	1	1	1	0.25	0.111111	1	1	0	0	0	0	0	82.19	1.86	492	91.2825	55.3692	2286779	Bacteroidota	Bacteroidia	Bacteroidales	Bacteroidaceae
GCA_902787725	0	0.714286	0.4	1	1	0	1	0.75	1	0.666667	0.714286	0	0	0.5	0.666667	0.6	0	0	0	0.25	0	0.4	0.166667	1	0.6	0.2	0	0.333333	0.5	0	0	0	0	0	83.75	3.19	247	93.0843	51.0287	1565342	Firmicutes_A	Clostridia	Peptostreptococcales	Anaerovoracaceae
GCA_902788245	0.333333	0	0	0	0.5	0.0909091	0	1	0.666667	0.833333	0.285714	0	0	0.5	0.666667	0.8	0	0	0	0.2	0	0.2	0.166667	0.142857	0.4	0.333333	0	0.333333	0	0	0	0	0.33	0	89.89	4.96	247	91.007	47.1426	1734444	Firmicutes_A	Clostridia	Peptostreptococcales	Anaerovoracaceae
GCA_902788795	0.333333	0.714286	0	0.666667	1	0	1	0.5	0.333333	0.571429	0.571429	0.75	0	1	0.333333	0.6	0	0	0	0	0	0.2	0.166667	0.285714	0.2	0.142857	0	0.666667	1	0	0	0	0	0	81.35	2.15	247	90.2692	52.5802	1884359	Firmicutes_A	Clostridia	Peptostreptococcales	Anaerovoracaceae
GCA_902789555	0.333333	0.142857	0.2	0.333333	1	0	0	0.4	0	0.428571	0.428571	0	0	0	0.666667	0.8	0	0	0	0.2	0	0.2	0.166667	0.142857	0.4	0.142857	0	0.666667	1	0	0	0	0	0	82.41	1.43	278	91.5725	57.9397	1985960	Firmicutes_A	Clostridia	Lachnospirales	Lachnospiraceae
GCA_902790095	0	0	0	1	1	0.0909091	0.5	0.6	0.666667	0.571429	0.571429	0.75	0	1	0.333333	0.6	0.333333	0	0	0.4	0	0.2	0	0.285714	0.6	0.333333	0	0.666667	0.875	0	0	0	0	0	80.46	3.69	263	92.0463	45.8871	1997627	Firmicutes_A	Clostridia	Lachnospirales	Lachnospiraceae
GCA_902790885	0.666667	0.714286	0.2	1	1	0.0909091	0.5	1	1	0.833333	0.714286	0.75	0	0.5	0.666667	0.8	0	0	0	0.2	0	0.6	0.166667	0.142857	0.4	0.2	0	0.666667	0.75	0	0	0	0	0	87.01	3.69	247	91.1925	50.6243	2185452	Firmicutes_A	Clostridia	Peptostreptococcales	Anaerovoracaceae
GCA_902790905	0	0.714286	0.6	0	1	0.0909091	0.833333	1	1	0.714286	0.571429	0	0.5	1	1	0.8	0	0.5	0	0.2	0	0.6	0.166667	0.285714	0.6	0.333333	0	0.666667	1	0	0	0	0	0	85.42	3.37	247	90.4419	57.2775	1620544	Firmicutes_A	Clostridia	Peptostreptococcales	Anaerovoracaceae
GCA_902790965	0.333333	0	0.2	0.666667	1	0.0909091	0	1	1	0.833333	0.571429	1	0	0.5	0.666667	0.8	0	0.5	0	0.25	0	0.3	0.166667	0.142857	0.4	0.428571	0	0.666667	1	0	0	0	0	0	92.66	0.71	247	90.3915	49.5785	1872461	Firmicutes_A	Clostridia	Peptostreptococcales	Anaerovoracaceae
GCA_902791675	0.333333	0.714286	0.4	0.333333	1	0	1	1	1	0.833333	0.857143	0.25	0	0.5	0.333333	0.8	0.333333	0	0.222222	1	0	0.4	1	1	0.8	0.25	0.111111	0.333333	1	0	0	0	0	0	83.28	1.64	492	91.565	46.1788	2988732	Bacteroidota	Bacteroidia	Bacteroidales	Bacteroidaceae
GCA_902792535	0.333333	0.142857	0.4	0	0	0.0909091	0	0.25	0	0.714286	0.285714	0	0	0	0.666667	0.2	0	0	0.222222	1	0	0.3	0.5	0.857143	0.8	0.25	0.111111	0.666667	0	0	0	0	0	0	89.43	1.08	278	92.2579	50.0056	2374475	Bacteroidota	Bacteroidia	Bacteroidales	Paludibacteraceae
GCA_902792635	0.333333	0	0.4	0.666667	1	0.0909091	1	1	1	1	0.857143	0.25	0	0.5	0.333333	0.8	0.666667	0	0.555556	1	0.285714	0.3	1	1	0.6	0.75	0.111111	0.666667	1	0	0	0	0.33	0	95.42	1.8	567	88.8758	50.7377	3097474	Bacteroidota	Bacteroidia	Bacteroidales	Bacteroidaceae
GCA_902792835	0.333333	0.142857	0.4	0	0	0.0909091	0	0.25	0	0.714286	0.142857	0	0	0	0.666667	0.2	0	0	0.222222	0.8	0	0.3	0.5	0.857143	0.8	0.25	0.111111	0.333333	0	0	0	0	0	0	85.3	1.86	278	92.2924	50.438	2034688	Bacteroidota	Bacteroidia	Bacteroidales	Paludibacteraceae
GCA_902792855	0.333333	0.857143	0.2	0.666667	1	0	1	1	1	1	0.857143	0.5	0.5	0.5	0.666667	0.8	0.666667	0	0.666667	0.4	0.285714	0.3	0.166667	1	0.6	0.25	0.111111	0.666667	1	0	0	0	0	0	96.76	1.23	487	90.0511	53.3136	4211078	Bacteroidota	Bacteroidia	Bacteroidales	Bacteroidaceae
GCA_902793335	0.333333	0.857143	0.4	0.666667	1	0.0909091	0.833333	1	1	1	0.857143	1	0.5	1	0.666667	1	1	0.5	0.111111	1	0	0.7	0.333333	1	0.8	0.714286	0	1	1	0	0	0	0.33	0	98.66	0.67	263	88.7704	37.1537	3612586	Firmicutes_A	Clostridia	Lachnospirales	Lachnospiraceae
GCA_902793685	0.333333	0.857143	0.2	1	1	0	0.833333	1	1	0.857143	0.714286	0.5	0	1	1	0.8	0.666667	0	0	0.4	0	0.4	0.166667	1	0.4	0.428571	0	1	1	0	0	0	0	0	84.03	3.47	278	89.9147	58.039	2138318	Firmicutes_A	Clostridia	Lachnospirales	Lachnospiraceae
GCA_902793875	0	0.714286	0	0	1	0.0909091	0	0	0	0.333333	0.285714	0	0	0.5	0.666667	0.6	0	0	0	0.2	0	0.5	0.166667	0	0.4	0.333333	0	0.666667	0	0	0	0	0	0	86.74	2.13	247	91.822	54.1141	2089864	Firmicutes_A	Clostridia	Peptostreptococcales	Anaerovoracaceae
GCA_902795135	0.666667	0.857143	0.4	1	1	0	1	1	1	0.5	0.714286	0	0	1	0.666667	0.6	0	0	0	0.2	0	0.6	0.166667	0.285714	0.6	0.285714	0	0.666667	0.75	0	0	0	0	0	89.76	0.71	247	92.2378	48.3449	2076014	Firmicutes_A	Clostridia	Peptostreptococcales	Anaerovoracaceae
GCA_902795265	0.333333	0	0.2	1	1	0.0909091	1	1	1	0.833333	0.428571	0.75	0	0.5	0.666667	0.8	0	0.5	0	0.2	0	0.3	0.166667	0.142857	0.4	0.2	0	0.666667	0.75	0	0	0	0	0	90.8	1.6	247	91.6691	49.7801	1950639	Firmicutes_A	Clostridia	Peptostreptococcales	Anaerovoracaceae
GCA_902796875	0.333333	0.142857	0.4	1	1	0	0.833333	0.666667	0.666667	0.833333	0.428571	0	0	0.5	0.666667	0.6	0	0	0	0.4	0	0.4	0.166667	0.857143	0.4	0.2	0	0.333333	0.75	0	0	0	0	0	83	0	247	93.4197	57.9874	1385766	Firmicutes_A	Clostridia	Peptostreptococcales	Anaerovoracaceae
GCA_902796945	1	0.142857	0.6	1	0.166667	0	1	0.666667	1	1	0.857143	0.75	0.5	1	0.666667	1	1	0.5	0	0.2	0	0.2	0.166667	1	0.6	0.5	0	0.666667	1	0	0	0	0	0	97.22	1.8	334	86.9997	52.6757	2169265	Firmicutes_C	Negativicutes	Acidaminococcales	Acidaminococcaceae
GCA_902796965	0.333333	0.857143	0.6	1	1	0	0.5	1	1	0.714286	0.571429	1	0	1	1	0.8	1	0	0	0.4	0	0.4	0.166667	0.714286	0.6	0.571429	0	1	1	0	1	0	0	0	84.48	4.31	103	84.8196	46.7264	2117048	Firmicutes_A	Clostridia	Peptostreptococcales	Anaerovoracaceae
GCA_902797095	0.4	0.714286	0	1	1	0	0.833333	0.75	0.666667	0.5	0.428571	0.5	0	1	0.666667	0.6	0	0	0	0.6	0	0.5	0.166667	1	0.2	0.285714	0	1	1	0	0	0	0	0	84.52	1.06	247	91.2573	54.6835	1621773	Firmicutes_A	Clostridia	Peptostreptococcales	Anaerovoracaceae
GCA_902797195	0.333333	0.428571	0	1	0.5	0	0.666667	0.8	1	0.666667	0.571429	0	0	1	0.333333	0.6	0	0	0	0.4	0	0.7	0.166667	0.285714	0.6	0.285714	0	0.666667	0.875	0	0	0	0.33	0	81.21	0.71	247	91.7041	49.0297	1547073	Firmicutes_A	Clostridia	Peptostreptococcales	Anaerovoracaceae
GCA_902797345	0	0	0.6	1	1	0	0.5	0.666667	0.666667	0.666667	0.714286	0.75	0.5	1	0.666667	0.8	0	0.5	0	0	0	0.2	0.166667	0.857143	0.2	0.222222	0	0.666667	0.75	0	0	0	0	0	83.36	0.71	247	90.9505	54.3418	1309099	Firmicutes_A	Clostridia	Peptostreptococcales	Anaerovoracaceae
GCA_902797405	0	0.571429	0.2	0.666667	0.5	0.0909091	0.666667	1	1	0.666667	0.571429	0	0	1	0.666667	0.6	0	0	0	0.2	0	0.2	0.166667	0.285714	0.4	0.142857	0	0.666667	1	0	0	0	0	0	83.06	2.65	247	88.8155	42.0934	1701656	Firmicutes_A	Clostridia	Peptostreptococcales	Anaerovoracaceae
GCA_902798385	0.333333	0.142857	0.4	0	1	0.0909091	0	0.25	0	0.714286	0.285714	0	0	0	0.666667	0.2	0	0	0.222222	0.8	0	0.3	0.5	0.857143	0.6	0.25	0.111111	0.666667	1	0	0	0	0	0	85.31	1.61	278	94.9338	50.3266	1920810	Bacteroidota	Bacteroidia	Bacteroidales	Paludibacteraceae
GCA_902798745	0.333333	0.714286	0.2	0.666667	0.5	0.0909091	0	1	1	0.833333	0.428571	0	0	0.5	0.666667	0.8	0	0.5	0	0.2	0	0.5	0.166667	0.285714	0.4	0.285714	0	0.666667	1	0	0	0	0	0	93.62	0.78	247	91.924	47.9191	1972268	Firmicutes_A	Clostridia	Peptostreptococcales	Anaerovoracaceae
GCA_902798965	0.333333	0.142857	0.4	0	1	0.0909091	0	0.25	0	0.714286	0.142857	0	0	0	0.666667	0.2	0	0	0.111111	1	0	0.3	0.5	0.857143	0.8	0.75	0	0.666667	0	0	0	0	0	0	90.05	0	278	91.4116	50.0158	2847697	Bacteroidota	Bacteroidia	Bacteroidales	Paludibacteraceae
GCA_902799185	0.333333	0.142857	0.4	0	0	0.0909091	0	0.25	0	0.714286	0.285714	0	0	0	0.666667	0.2	0	0	0.222222	0.8	0	0.3	0.5	0.857143	0.6	0.25	0.111111	0.666667	0	0	0	0	0	0	85.82	0.54	278	91.2571	51.3532	2427595	Bacteroidota	Bacteroidia	Bacteroidales	Paludibacteraceae
GCA_902799555	0.333333	0.142857	0.4	0	0	0.0909091	0	0.25	0	0.714286	0.285714	0	0	0	0.333333	0.2	0	0	0.222222	1	0	0.3	0.5	0.857143	0.8	0.25	0.111111	0.666667	0	0	0	0	0	0	90.05	0.54	278	92.8425	48.6038	2339087	Bacteroidota	Bacteroidia	Bacteroidales	Paludibacteraceae
GCA_902799705	0.333333	0.142857	0.4	0	1	0.0909091	0	0.25	0	0.714286	0.285714	0	0	0	0.666667	0.2	0	0	0.222222	1	0	0.3	0.5	0.857143	0.8	0.25	0.111111	0.333333	0	0	0	0	0	0	90.25	0	278	91.7688	48.7125	2325004	Bacteroidota	Bacteroidia	Bacteroidales	Paludibacteraceae
GCA_902799875	0.333333	0.142857	0.4	0	0	0.0909091	0	0.25	0	0.714286	0.285714	0	0	0	0.666667	0.2	0	0	0.222222	1	0	0.3	0.5	0.857143	0.8	0.25	0.111111	0.666667	0	0	0	0	0	0	89.28	4.3	278	94.4457	49.3081	2183216	Bacteroidota	Bacteroidia	Bacteroidales	Paludibacteraceae
GCA_902800215	0.333333	0.142857	0.4	0	1	0.0909091	0	0.25	0	0.714286	0.285714	0	0	0	0.666667	0.2	0	0	0.222222	1	0	0.2	0.5	0.857143	0.6	0.25	0.111111	0.666667	0	0	0	0	0	0	81.38	0.27	278	94.276	48.6064	1656285	Bacteroidota	Bacteroidia	Bacteroidales	Paludibacteraceae
GCA_902800325	0.333333	0.714286	0.4	0.666667	0.5	0.0909091	0.833333	1	1	0.857143	0.714286	1	0	1	0.666667	0.8	1	0	0	0.4	0	0.2	1	1	0.8	0.285714	0	1	0.875	0	0	0	0	0	84	2.07	263	88.7806	36.8603	1825255	Firmicutes_A	Clostridia	Lachnospirales	Lachnospiraceae
GCA_902800525	0.333333	0.142857	0.4	0	1	0.0909091	0	0.25	0	0.833333	0.285714	0	0	0	0.666667	0.2	0	0	0.222222	1	0	0.3	0.5	0.857143	0.8	0.25	0.111111	0.333333	0	0	0	0	0	0	86.68	1.08	278	92.5688	48.3579	2388893	Bacteroidota	Bacteroidia	Bacteroidales	Paludibacteraceae
GCA_902800925	0	0.857143	0.6	0.666667	1	0	1	1	1	0.857143	0.571429	0.25	0.5	0.5	0.666667	0.2	0.666667	0	0.111111	1	0	0.3	0.5	1	0.6	0.25	0.111111	1	1	0	0	0	0	0	91.16	0.31	487	92.4576	49.1948	2718047	Bacteroidota	Bacteroidia	Bacteroidales	Bacteroidaceae
GCA_902801365	0.666667	1	0.4	1	1	0	1	0.75	1	1	1	0.75	0.5	1	1	1	0.666667	0.5	0	0.2	0	0.7	0.166667	1	0.4	0.5	0	1	1	0	0	0	0	0	95.26	2.2	334	87.9021	50.5023	2069538	Firmicutes_C	Negativicutes	Acidaminococcales	Acidaminococcaceae
GCA_902803185	0	0.571429	0	0	1	0	0.666667	1	0.666667	0.428571	0.571429	0	0.5	1	0.666667	0.8	0	0.5	0	0.2	0	0.3	0.166667	1	0.4	0.2	0	0.666667	0.75	0	0	0	0	0	89.36	1.48	247	92.2963	61.7591	1734003	Firmicutes_A	Clostridia	Peptostreptococcales	Anaerovoracaceae
GCA_902803725	0.333333	0	0.6	0.666667	0.5	0	0.833333	0.4	0	0.666667	0.285714	1	0	0.5	1	0.6	0	0	0	0	0	0.3	0.166667	0.142857	0.4	0.571429	0	1	0.625	0	0	0	0	0	80.65	3.43	247	89.9787	44.9388	1360203	Firmicutes_A	Clostridia	Peptostreptococcales	Anaerovoracaceae
GCA_902805995	0	0.714286	0.4	0.666667	0.166667	0.363636	1	0.75	1	0.666667	0.714286	0.75	0	1	0.333333	0.8	1	0.666667	0	0.5	0	0.8	0.333333	0.857143	0.4	0.2	0.444444	1	0.75	1	0	0	0.67	0	81.05	3.49	617	88.9169	68.852	3030497	Proteobacteria	Alphaproteobacteria	Rhodobacterales	Rhodobacteraceae
GCA_903789635	0.333333	0.714286	0.6	1	1	0	1	1	1	0.666667	0.714286	1	0.5	0.5	0.666667	0.8	0	0.5	0	0.8	0	0.6	0.333333	1	0.6	0.333333	0	1	1	0	0	0	0	0	99.65	0	247	77.1025	56.5068	2635323	Firmicutes_A	Clostridia	Peptostreptococcales	Anaerovoracaceae
GCA_903789665	0.666667	1	0.6	1	1	0	0.833333	1	1	0.888889	1	1	0.5	1	0.333333	1	1	0.5	0	1	0	0.8	1	1	0.8	0.714286	0	1	1	0	0	0	0	0	99.21	0.69	404	88.1475	35.6859	3033956	Firmicutes_A	Clostridia	Clostridiales	Clostridiaceae
GCA_903819815	1	0.142857	0.4	0	1	0.272727	0	0.25	0	0.666667	0.571429	0	0	0	0.333333	0.6	0	0	0.555556	0.5	0.285714	0.9	0.5	0.857143	0.6	0.2	0.111111	1	0.875	0	0	0	0	0	90.4	4.82	511	91.6606	32.7619	2387239	Bacteroidota	Bacteroidia	Flavobacteriales	Flavobacteriaceae
GCA_903828805	1	0.142857	0.8	1	1	0.272727	0.833333	0.8	0	0.714286	0.857143	0.75	0	1	0.666667	0.6	0.333333	0	0.666667	0.8	0.142857	1	0.5	0.857143	1	0.75	0.111111	1	0.875	0	0	0	0.33	0	87.6	4.52	247	92.1182	71.9897	6028627	Myxococcota	Polyangia	Polyangiales	Sandaracinaceae
GCA_903830915	0.666667	0.142857	0.6	0.666667	1	0.181818	0.833333	0.666667	1	1	0.857143	0.5	0	0.5	0.666667	0.8	0.666667	0	0.444444	1	0.285714	0.3	0.666667	0.857143	0.8	0.285714	0	1	0.875	0	0	0	0	0	86.6	3.3	278	89.4448	37.6632	4740646	Bacteroidota	Bacteroidia	Bacteroidales	Paludibacteraceae
GCA_903834845	0.666667	0.142857	0.6	1	1	0.272727	1	1	1	1	1	0.25	0	0.5	0.666667	0.8	0.666667	0.5	0.833333	0.8	0	0.3	0.5	0.857143	1	0.285714	0.333333	1	0.875	0	0	0	0.33	0	97.94	3.39	278	89.7262	37.8488	7992238	Bacteroidota	Bacteroidia	Marinilabiliales	Prolixibacteraceae
GCA_903835685	1	0.714286	0.4	1	1	0.272727	0.666667	1	1	1	0.714286	1	0.5	1	0.666667	0.8	0.666667	0.333333	1	0.8	0	1	0.166667	0.857143	0.6	1	0.333333	1	1	1	1	1	0.67	1	100	0	284	88.6507	63.7471	4017943	Desulfobacterota	Desulfovibrionia	Desulfovibrionales	Desulfovibrionaceae
GCA_903839195	1	0.142857	0.4	0	1	0.181818	0	1	0	1	0.857143	0	0	0	0.333333	1	0	0	0.555556	0.8	0.285714	1	0.5	0.857143	1	0.25	0.111111	1	1	0	0	0	0	0	95.03	3.33	511	92.0289	34.6468	2058249	Bacteroidota	Bacteroidia	Flavobacteriales	Flavobacteriaceae
GCA_903842475	1	1	0.6	1	1	0.363636	0.5	1	1	1	0.714286	1	0.5	1	0.333333	0.8	1	0.333333	0.833333	0.6	0.142857	1	0.666667	0.857143	0.8	0.75	0.222222	0.666667	0.875	0	0	1	0	1	93.8	1.75	280	88.2376	56.518	4174984	Desulfobacterota	Desulfobulbia	Desulfobulbales	Desulfobulbaceae
GCA_903843965	1	0.714286	0.4	1	1	0.272727	0.666667	1	1	1	0.571429	1	0.5	1	0.333333	0.8	0.666667	0.333333	1	1	0	1	0.166667	0.857143	0.6	1	0.333333	1	1	1	1	1	0.67	1	95.86	0	284	87.6846	65.9464	3585103	Desulfobacterota	Desulfovibrionia	Desulfovibrionales	Desulfovibrionaceae
GCA_903850335	0.666667	0.142857	0.4	1	1	0.272727	1	1	1	1	1	0.5	0	0.5	0.666667	0.8	1	0.5	0.555556	0.8	0.285714	1	0.666667	0.857143	1	0.285714	0.111111	1	0.875	0	0	0	0.67	0	98.06	4.3	278	90.4643	39.76	5545537	Bacteroidota	Bacteroidia	Marinilabiliales	Prolixibacteraceae
GCA_903853285	0	0.142857	0.4	0.666667	0	0.272727	0	1	0.333333	0.857143	0.428571	0.75	0	0.5	0.333333	0.8	0.666667	0	0.444444	1	0.285714	1	1	0.714286	0.166667	0.2	0	1	0.125	0	0	0	0	0	89.72	3.7	171	95.6715	51.4004	1617897	Actinobacteriota	Acidimicrobiia	Acidimicrobiales	Ilumatobacteraceae
GCA_903854235	0.666667	0.142857	0.4	1	1	0.272727	1	1	1	0.857143	0.857143	0	0	0.5	0.666667	0.8	0.666667	0.5	0.666667	0.8	0	1	0.666667	0.857143	0.8	0.285714	0.333333	1	0.875	0	0	0	0.33	0	81.16	2.74	278	90.1793	46.3885	3403480	Bacteroidota	Bacteroidia	Marinilabiliales	Prolixibacteraceae
GCA_903865775	0.333333	0.142857	0.4	1	1	0.272727	0.833333	1	1	1	0.857143	0.25	0	0.5	0.666667	0.8	1	0.5	0.666667	0.6	0.285714	1	0.666667	0.714286	1	0.285714	0.111111	1	1	0	0	0	0.67	0	96.41	3.06	278	89.5996	41.3789	4891904	Bacteroidota	Bacteroidia	Marinilabiliales	Prolixibacteraceae
GCA_903868545	0.4	0.285714	0.4	1	0.5	0.363636	0.666667	1	0.666667	0.888889	0.714286	1	0.5	1	1	1	1	0.5	0.333333	1	0.142857	1	1	0.857143	0.8	0.2	0	1	1	0	0	0	0.33	0	96.58	2.99	171	93.5503	73.243	3749476	Actinobacteriota	Acidimicrobiia	Acidimicrobiales	Microtrichaceae
GCA_903872155	0	0.142857	0.4	1	0	0.272727	0.333333	0.8	0.666667	0.888889	0.714286	1	0	0.5	0.666667	1	1	0	0.444444	0.4	0.142857	1	1	0.428571	0.4	0.2	0	1	1	0	0	0	0.33	0	96.58	3.85	171	95.2462	52.1457	2813194	Actinobacteriota	Acidimicrobiia	Acidimicrobiales	Ilumatobacteraceae
GCA_903873135	0	0.142857	0.4	1	0	0.272727	0.666667	1	0.666667	0.888889	0.714286	1	0.5	1	1	1	1	0.5	0.333333	1	0.142857	1	1	0.857143	0.8	0.2	0	1	1	0	0	0	0.67	0	95.3	4.53	171	93.9342	72.3023	3205514	Actinobacteriota	Acidimicrobiia	Acidimicrobiales	Microtrichaceae
GCA_903873355	0.666667	0	0.4	0.666667	0.5	0.181818	1	1	0.666667	1	0.857143	0.25	0	0.5	0.666667	0.8	0.333333	0	0.444444	0.6	0.285714	0.2	0.666667	0.857143	1	0.285714	0	1	1	0	0	0	0	0	91.59	4.55	278	90.0384	37.9224	3574952	Bacteroidota	Bacteroidia	Bacteroidales	Paludibacteraceae
GCA_903875445	1	1	0.6	1	1	0.363636	0.5	1	1	0.857143	0.571429	1	0.5	1	1	0.8	0.666667	0.333333	1	0.8	0	1	0.833333	0.857143	0.8	0.571429	0.222222	1	0.875	1	1	1	0.33	1	82.32	3.08	280	89.7885	51.9245	4555134	Desulfobacterota	Desulfobulbia	Desulfobulbales	Desulfocapsaceae
GCA_903879645	0.666667	0.142857	0.4	0	1	0.181818	0	0.25	0	0.857143	1	0	0	0.5	0.666667	1	0.666667	0.5	0.444444	0.875	0.285714	1	0.5	0.714286	0.6	0.25	0	1	1	0	0	0	0	0	94.46	3.41	511	89.6139	33.0196	3183263	Bacteroidota	Bacteroidia	Flavobacteriales	Flavobacteriaceae
GCA_903881215	0.666667	0.142857	0.4	1	1	0.272727	1	1	1	1	1	0.25	0	0.5	0.333333	0.8	0.666667	0.5	1	0.8	0	1	0.5	0.857143	0.8	0.285714	0.333333	1	1	0	0	0	0.33	0	91.9	4.18	278	91.0896	41.9618	4994450	Bacteroidota	Bacteroidia	Marinilabiliales	Prolixibacteraceae
GCA_903887485	1	1	0.6	1	1	0.272727	0.5	1	1	1	0.428571	1	0.5	1	0.666667	0.8	1	0.333333	1	0.8	0	1	0.5	0.857143	0.6	0.571429	0.222222	0.666667	0.875	1	1	1	0.33	1	97.62	1.49	280	88.223	51.2942	3193578	Desulfobacterota	Desulfobulbia	Desulfobulbales	Desulfocapsaceae
GCA_903891045	0.666667	1	0.6	1	1	0.272727	0.5	1	1	0.714286	0.285714	1	0.5	1	0.666667	0.6	1	0.333333	1	0.8	0	1	0.5	0.857143	0.6	0.571429	0.222222	0.666667	0.875	1	1	1	0.33	1	94.3	4.38	280	88.2323	51.6088	2924640	Desulfobacterota	Desulfobulbia	Desulfobulbales	Desulfocapsaceae
GCA_903895515	0	0	0.4	1	0	0.272727	0	1	0.666667	0.777778	0.714286	1	0	0.5	0.666667	0.8	0.333333	0	0.444444	0.6	0.142857	1	1	0.857143	0.2	0.2	0	1	0.125	0	0	0	0	0	89.32	2.99	171	96.1534	51.6998	1717843	Actinobacteriota	Acidimicrobiia	Acidimicrobiales	Ilumatobacteraceae
GCA_903896915	1	1	0.6	0.666667	0.5	0.363636	0.5	1	1	1	0.857143	1	0.5	1	0.333333	0.8	0.666667	0.333333	0.5	0.8	0	1	0.666667	0.857143	1	0.571429	0.222222	1	0.75	0	0	1	0	1	88	4.76	280	88.9334	51.788	3216203	Desulfobacterota	Desulfobulbia	Desulfobulbales	Desulfobulbaceae
GCA_903897145	0.333333	0.142857	0.4	1	1	0.272727	1	1	1	0.857143	0.857143	0.5	0	0.5	0.666667	0.8	0.666667	0.5	0.555556	0.8	0.285714	0.7	0.666667	0.857143	0.8	0.285714	0.111111	1	0.875	0	0	0	0.67	0	99.46	4.05	278	91.5062	39.7702	2877672	Bacteroidota	Bacteroidia	Marinilabiliales	Prolixibacteraceae
GCA_903899865	1	0.428571	0.6	0.666667	1	0.272727	1	1	1	0.857143	0.571429	0.5	0	0.5	0.666667	0.4	0.666667	0	0.222222	0.8	0.142857	0.8	0.666667	1	0.8	0.25	0	1	0.875	0	0	0	0.67	0	92.47	4.98	278	86.8653	38.4588	2865578	Bacteroidota	Bacteroidia	Bacteroidales	Paludibacteraceae
GCA_903901335	1	1	0.6	1	1	0.363636	0.666667	1	1	1	0.714286	1	0.5	1	0.666667	0.8	0.666667	0.333333	1	0.8	0.142857	1	0.666667	0.857143	0.6	0.75	0.222222	1	0.875	1	1	1	0.33	1	97.38	4.78	280	87.8013	50.1574	4762113	Desulfobacterota	Desulfobulbia	Desulfobulbales	Desulfocapsaceae
GCA_903901975	0.666667	0.142857	0.6	0.666667	1	0.181818	1	1	1	1	0.857143	0.5	0	0.5	0.666667	0.8	0.666667	0	0.444444	1	0.285714	0.3	0.666667	0.857143	1	0.285714	0	1	1	0	0	0	0	0	97.38	3.92	278	89.6109	37.4086	3939830	Bacteroidota	Bacteroidia	Bacteroidales	Paludibacteraceae
GCA_903902795	1	0.142857	0.4	0	1	0.272727	0	0.25	0	0.857143	0.857143	0	0	0.5	0.666667	1	0	0	0.555556	0.875	0.285714	1	0.5	0.857143	0.8	0.25	0.111111	1	1	0	0	0	0	0	98.83	3.89	511	89.7524	37.0371	2770276	Bacteroidota	Bacteroidia	Flavobacteriales	Flavobacteriaceae
GCA_903904615	0	0.142857	0.4	1	0	0.272727	0.5	1	0.666667	0.888889	0.714286	1	0	0.5	0.666667	1	0.666667	0	0.333333	1	0.142857	0.9	1	0.857143	0.333333	0.2	0	1	1	0	0	0	0	0	91.45	3.61	171	95.553	53.716	1900019	Actinobacteriota	Acidimicrobiia	Acidimicrobiales	Ilumatobacteraceae
GCA_903905505	0.333333	0.142857	0.4	1	1	0.272727	1	1	0.666667	1	0.857143	0.5	0	0.5	0.666667	0.8	0.666667	0.5	0.555556	0.8	0.285714	1	0.666667	0.857143	0.6	0.285714	0.111111	1	1	0	0	0	0.67	0	98.12	3.76	278	91.3358	40.2772	2934591	Bacteroidota	Bacteroidia	Marinilabiliales	Prolixibacteraceae
GCA_903907075	0.666667	0.142857	0.4	1	1	0.272727	1	1	1	0.857143	0.857143	0.25	0	0.5	0.333333	0.8	0.333333	0.5	0.555556	0.8	0.285714	0.9	0.5	0.857143	0.8	0.285714	0.111111	1	0.875	0	0	0	0.67	0	97.44	2.96	278	89.1329	39.8884	3588310	Bacteroidota	Bacteroidia	Marinilabiliales	Prolixibacteraceae
GCA_903911085	0.666667	0.142857	0.4	0.666667	1	0.181818	1	1	1	1	0.857143	0.5	0	0.5	0.666667	0.8	0.666667	0	0.444444	0.8	0.285714	0.3	0.666667	1	1	0.285714	0	1	1	0	0	0	0.33	0	100	0.81	278	87.1028	34.918	6496875	Bacteroidota	Bacteroidia	Bacteroidales	Paludibacteraceae
GCA_903912795	0.333333	0.857143	0.6	0.666667	1	0.181818	1	1	0.666667	1	0.857143	0.5	0	0.5	0.333333	0.8	0.666667	0	0.444444	1	0.285714	0.7	0.666667	0.857143	1	0.25	0	1	1	0	0	0	0.67	0	98.66	4.5	278	90.9902	36.9517	4660894	Bacteroidota	Bacteroidia	Bacteroidales	Paludibacteraceae
GCA_903918045	0.666667	0.142857	0.4	1	1	0.272727	1	1	0.666667	1	1	0.25	0	0.5	0.333333	0.8	0.666667	0.5	0.555556	0.8	0.285714	1	0.666667	0.857143	1	0.285714	0.111111	1	1	0	0	0	0.67	0	97.85	4.68	278	89.9512	41.1552	5359328	Bacteroidota	Bacteroidia	Marinilabiliales	Prolixibacteraceae
GCA_903919215	0	0.571429	0.4	1	0.5	0.0909091	0.5	1	0.666667	0.888889	0.714286	1	0	0.5	1	1	1	0	0.555556	0.5	0.285714	1	1	0.142857	0.4	0.2	0	1	0.875	0	0	0	0.67	0	96.74	4.7	171	94.3749	66.0785	3586026	Actinobacteriota	Acidimicrobiia	Acidimicrobiales	Ilumatobacteraceae
GCA_903919455	0	0.571429	0.4	1	0	0.272727	0.166667	1	0.666667	0.888889	0.714286	1	0	0.5	1	1	0.666667	0	0.555556	0.5	0.285714	1	1	0.714286	0.4	0.2	0	1	1	0	0	0	0.33	0	97.26	3.28	171	94.2523	65.8816	3546877	Actinobacteriota	Acidimicrobiia	Acidimicrobiales	Ilumatobacteraceae
GCA_903923905	0.666667	0.142857	0.4	1	1	0.272727	1	1	1	1	0.857143	0.25	0	0.5	0.333333	0.8	0.666667	0.5	0.555556	0.8	0.285714	1	0.666667	0.857143	0.8	0.285714	0.111111	1	1	0	0	0	0.67	0	99.46	2.84	278	89.3123	41.2039	5533703	Bacteroidota	Bacteroidia	Marinilabiliales	Prolixibacteraceae
GCA_903925745	0	0.142857	0.4	1	0	0.181818	0.333333	1	0.666667	0.888889	0.714286	1	0.5	0.5	1	1	0.666667	0.5	0.222222	0.8	0	1	1	0.857143	0.8	0.2	0	1	0.75	0	0	0	0.33	0	90.99	4.88	171	92.8468	71.4887	3616358	Actinobacteriota	Acidimicrobiia	Acidimicrobiales	Microtrichaceae
GCA_903925985	0	0.285714	0.2	1	0	0.272727	0.333333	1	0.666667	0.666667	0.571429	1	0	0.5	1	0.8	1	0	0.444444	1	0.142857	0.8	1	0.428571	0.4	0.2	0	1	1	0	0	0	0.33	0	88.89	3.94	171	95.9149	53.6524	1688306	Actinobacteriota	Acidimicrobiia	Acidimicrobiales	Ilumatobacteraceae
GCA_903927945	0.333333	0.142857	0.4	0.666667	1	0.181818	1	1	1	1	0.857143	0	0	0.5	0.666667	0.8	0.666667	0	0.444444	0.8	0.285714	0.6	0.666667	0.571429	1	0.25	0	1	0.75	1	0	0	0.67	0	89.12	3.9	278	85.9209	39.7124	4472796	Bacteroidota	Bacteroidia	Bacteroidales	Paludibacteraceae
GCA_903927965	0.333333	0.142857	0.4	1	1	0.272727	1	1	1	0.857143	0.857143	0.25	0	0.5	0.333333	0.8	0.666667	0.5	1	0.8	0	0.5	0.666667	0.857143	1	0.285714	0.333333	1	0.875	0	0	0	0.33	0	99.82	2.71	278	89.3214	41.195	7571356	Bacteroidota	Bacteroidia	Marinilabiliales	Prolixibacteraceae
GCA_903929065	0.333333	0.142857	0.4	0.666667	1	0.181818	0.833333	1	0.666667	1	0.857143	0.25	0	0.5	1	0.8	0.666667	0	0.444444	1	0.285714	0.2	0.666667	0.857143	1	0.25	0	1	0.875	0	0	0	0	0	95.22	3.54	278	88.5314	37.649	3995027	Bacteroidota	Bacteroidia	Bacteroidales	Paludibacteraceae
GCA_903929185	0	0.142857	0.4	0.666667	0	0.272727	0.666667	1	0.666667	0.888889	0.714286	1	0	0.5	1	1	0.666667	0	0.444444	1	0.142857	0.9	1	0.142857	0.2	0.2	0	1	0.25	0	0	0	0.33	0	88.75	2.99	171	95.656	51.1604	2027800	Actinobacteriota	Acidimicrobiia	Acidimicrobiales	Ilumatobacteraceae
GCA_903934195	0	0.571429	0.4	1	0	0.272727	0.5	0.75	0.666667	0.888889	0.714286	1	0	0.5	1	1	1	0	0.555556	0.6	0.142857	0.8	1	0.714286	0.166667	0	0	0.666667	0.25	0	0	0	0.33	0	80.01	3.32	171	95.7555	51.2448	1678038	Actinobacteriota	Acidimicrobiia	Acidimicrobiales	Ilumatobacteraceae
GCA_903941145	0	0.142857	0.4	1	0	0.181818	0.333333	0.75	0.666667	0.777778	0.714286	1	0.5	1	1	1	0	0.5	0.444444	1	0.142857	0.888889	1	0.857143	0.4	0.2	0	1	1	0	0	0	0.67	0	94.61	1.38	171	93.3242	71.2615	2745766	Actinobacteriota	Acidimicrobiia	Acidimicrobiales	Microtrichaceae
GCA_903953195	0	0.142857	0.4	1	0	0.272727	0.5	1	0.666667	0.777778	0.714286	1	0.5	0.5	1	1	0.333333	0.5	0.333333	1	0.142857	1	1	0.857143	0.6	0.2	0	0.666667	1	0	0	0	0.67	0	95.41	1.28	171	93.6115	70.2094	2936073	Actinobacteriota	Acidimicrobiia	Acidimicrobiales	Microtrichaceae
GCF_000008765	0.666667	0.857143	0.6	1	1	0	0.833333	1	1	0.777778	0.857143	1	0	1	0.666667	0.8	1	0.5	0	1	0	1	1	1	0.8	0.714286	0	1	1	0	1	0	0	0	99.07	0	404	85.5441	30.8925	4166409	Firmicutes_A	Clostridia	Clostridiales	Clostridiaceae
GCF_000010665	1	0.857143	0.4	1	1	0.181818	0.666667	1	1	1	1	1	0.5	1	0.666667	0.8	0.666667	0.333333	1	1	0	1	0.166667	0.857143	0.4	1	0.333333	1	1	1	1	1	0.33	1	100	0	280	85.6051	62.6743	5315620	Desulfobacterota	Desulfovibrionia	Desulfovibrionales	Desulfovibrionaceae
GCF_000011065	1	0.142857	0.6	0.666667	1	0.181818	1	1	1	1	0.857143	0.5	0	0.5	0.666667	0.8	0.666667	0	0.555556	1	0.285714	0.3	0.666667	1	1	0.75	0.111111	1	1	0	0	0	0	0	96.91	0.59	839	89.3794	43.024	6490474	Bacteroidota	Bacteroidia	Bacteroidales	Bacteroidaceae
GCF_000011805	1	0.428571	0.6	1	1	0.8	1	1	1	1	0.857143	1	0.5	1	1	1	0.666667	0.5	1	0.8	0.571429	1	1	1	1	1	1	1	1	0	0	0	0.67	0	99.93	0.14	920	88.5231	38.175	4429097	Proteobacteria	Gammaproteobacteria	Enterobacterales	Vibrionaceae
GCF_000012825	1	0.857143	0.6	0.666667	1	0.181818	1	1	1	1	0.857143	0.5	0	0.5	0.666667	0.8	1	0	0.666667	1	0.285714	0.3	0.5	1	1	0.75	0.111111	1	1	0	0	0	0	0	98.3	0.19	485	89.0457	42.2627	5064210	Bacteroidota	Bacteroidia	Bacteroidales	Bacteroidaceae
GCF_000013285	0.5	0.857143	0.2	1	1	0	0	0.4	0	0.714286	0.25	0	0	1	0.333333	0.2	0	0	0	1	0	0.7	0	1	0.8	0.714286	0	1	1	0	0	0	0	0	100	0	332	82.038	28.2309	2960088	Firmicutes_A	Clostridia	Clostridiales	Clostridiaceae
GCF_000013565	0	0.857143	0.2	1	0.5	0.545455	1	1	1	1	0.857143	1	0.5	1	1	0.8	1	0.666667	0.111111	0.75	0	0.875	0.666667	0.857143	0.6	0.2	0.555556	1	1	1	0	0	0.67	1	99.39	0.45	617	90.3825	62.2439	4404049	Proteobacteria	Alphaproteobacteria	Rhodobacterales	Rhodobacteraceae
GCF_000013765	0.666667	0.428571	0.6	1	1	0.8	1	1	1	1	1	0.5	0.5	1	1	1	1	0.5	0.333333	1	0.142857	1	1	1	1	0.857143	1	1	1	0	0	0	0.67	1	96.01	1.17	868	85.1147	45.1492	4545906	Proteobacteria	Gammaproteobacteria	Enterobacterales	Shewanellaceae
GCF_000014045	0	0.857143	0.8	1	0.5	0.545455	1	1	1	1	0.857143	1	0.5	1	1	0.8	1	0.666667	0.111111	0.6	0	0.875	0.666667	0.857143	0.8	0.444444	0.555556	1	1	1	0	0	0.67	0	99.25	0	582	90.4126	58.8992	4308791	Proteobacteria	Alphaproteobacteria	Rhodobacterales	Rhodobacteraceae
GCF_000014065	0	0.857143	0.6	1	1	0.454545	1	1	1	1	0.857143	1	0.5	1	1	0.8	1	0.666667	0.111111	1	0	0.875	0.666667	0.857143	0.8	0.555556	0.555556	1	1	1	0	0	0.67	0	99.82	0	625	88.4381	60.0564	4153699	Proteobacteria	Alphaproteobacteria	Rhodobacterales	Rhodobacteraceae
GCF_000014125	0.666667	0.857143	0.6	1	1	0	0.666667	0.8	0	0.833333	0.571429	1	0	1	0.333333	0.8	0	0.5	0	1	0	0.7	0	1	0.8	0.571429	0	1	1	0	0	0	0	0	100	0.69	404	88.5353	28.6054	2499706	Firmicutes_A	Clostridia	Clostridiales	Clostridiaceae
GCF_000014665	1	1	0.6	1	1	0.8	1	1	1	1	1	0.5	1	1	1	1	1	1	1	1	0.571429	1	1	1	1	1	1	1	1	0	0	0	0.67	1	99.84	0	989	85.9326	47.8593	4799109	Proteobacteria	Gammaproteobacteria	Enterobacterales	Shewanellaceae
GCF_000014885	1	1	0.6	1	1	0.8	1	1	1	1	1	0.75	0.5	1	1	1	1	0.5	0.888889	1	0.428571	1	1	1	1	0.857143	1	1	1	0	0	0	1	1	99.84	0	868	84.1139	43.2918	5396476	Proteobacteria	Gammaproteobacteria	Enterobacterales	Shewanellaceae
GCF_000015245	0.666667	1	0.6	1	1	0.8	1	1	1	1	1	1	1	1	1	1	1	1	1	1	0.571429	1	1	1	1	0.857143	1	1	1	0	0	0	0.67	1	100	0.54	312	88.3665	53.5864	4306142	Proteobacteria	Gammaproteobacteria	Enterobacterales	Shewanellaceae
GCF_000016065	1	1	0.6	1	1	0.8	1	1	1	1	1	0.75	0.5	1	1	1	1	0.5	1	1	0.571429	1	1	1	1	0.857143	1	1	1	0	0	0	1	1	99.84	0.06	868	86.2904	53.1465	4790827	Proteobacteria	Gammaproteobacteria	Enterobacterales	Shewanellaceae
GCF_000016505	0.666667	1	0.6	1	1	0.0909091	0.833333	1	1	0.857143	1	1	0.5	1	0.666667	1	0.666667	0.5	0	1	0	1	1	1	0.8	0.714286	0	1	1	0	1	0	0	0	99.31	2.07	404	83.9974	31.5719	4512934	Firmicutes_A	Clostridia	Clostridiales	Clostridiaceae
GCF_000016645	1	0.714286	0.4	0.666667	1	0.181818	1	1	1	1	1	0.25	0	0.5	1	1	1	0.5	0.555556	0.8	0.285714	1	0.5	1	0.8	0.571429	0.111111	1	1	0	0	0	0.67	0	99.65	1.34	511	88.1303	33.9823	5855069	Bacteroidota	Bacteroidia	Flavobacteriales	Flavobacteriaceae
GCF_000017685	0.666667	0.571429	0.6	1	1	0.363636	0.666667	1	1	1	0.714286	0.75	0.5	0.5	1	1	0.333333	0.5	0.6	0.8	0	0.7	0.5	0.714286	0.4	0.75	0.111111	1	1	0	0	0	0.67	0	100	0	140	93.6386	38.9932	3879078	Spirochaetota	Leptospirae	Leptospirales	Leptospiraceae
GCF_000018025	1	1	0.6	1	1	0.8	1	1	1	1	1	0.75	0.5	1	1	1	1	0.5	0.888889	1	0.428571	1	1	1	1	1	1	1	1	0	0	0	1	1	99.84	0	868	83.6751	46.0779	5517674	Proteobacteria	Gammaproteobacteria	Enterobacterales	Shewanellaceae
GCF_000018145	0	0.857143	0.8	1	0.5	0.363636	1	1	1	1	0.857143	1	0.5	1	1	0.8	1	0.666667	0.111111	0.6	0	0.875	0.666667	0.857143	0.6	0.555556	0.555556	1	1	1	0	0	0.67	0	99.09	0.56	617	89.9606	65.5246	4417868	Proteobacteria	Alphaproteobacteria	Rhodobacterales	Rhodobacteraceae
GCF_000018285	1	1	0.6	1	1	0.8	1	1	1	1	1	0.75	1	1	1	1	1	1	1	1	0.571429	1	1	1	1	1	1	1	1	0	0	0	0.67	1	99.68	0.04	868	83.886	44.662	5174581	Proteobacteria	Gammaproteobacteria	Enterobacterales	Shewanellaceae
GCF_000018685	0.333333	0.857143	0.2	1	1	0	1	1	1	1	1	1	0.5	1	0.666667	0.8	1	0.5	0	0.6	0	0.7	0.166667	0.285714	0.4	0.285714	0	1	1	0	1	0	0	1	99.11	3.36	263	82.8812	35.3485	4847594	Firmicutes_A	Clostridia	Lachnospirales	Lachnospiraceae
GCF_000019185	1	1	0.6	1	1	0.8	1	1	1	1	1	0.75	1	1	1	1	1	1	1	1	0.571429	1	1	1	1	1	1	1	1	0	0	0	0.67	1	99.84	0	868	83.8402	44.5909	5226917	Proteobacteria	Gammaproteobacteria	Enterobacterales	Shewanellaceae
GCF_000019525	1	1	0.6	1	1	0.8	1	1	1	1	1	0.75	1	1	1	1	1	1	1	1	0.571429	1	1	1	1	1	1	1	1	0	0	0	1	1	99.84	0	868	85.4644	43.701	5935403	Proteobacteria	Gammaproteobacteria	Enterobacterales	Shewanellaceae
GCF_000020165	0.5	0.857143	0.2	1	1	0.0909091	0	1	1	1	1	1	0.5	1	0.333333	1	0	0.5	0	0.4	0	0.7	0	1	0.6	0.285714	0	1	1	0	0	0	0	0	99.19	0	332	83.0696	27.2458	3852437	Firmicutes_A	Clostridia	Clostridiales	Clostridiaceae
GCF_000020365	0.333333	1	0.4	1	1	0.272727	0.5	1	1	1	0.857143	1	0.5	1	1	1	0.666667	0.5	1	0.2	0.142857	1	0.833333	0.857143	0.8	0.5	0.222222	1	1	1	1	1	0.33	1	99.35	1.29	247	87.99	48.7636	5657782	Desulfobacterota	Desulfobacteria	Desulfobacterales	Desulfobacteraceae
GCF_000020605	0.333333	0.857143	0.4	1	1	0.0909091	0.833333	1	1	0.857143	0.714286	1	0.5	1	1	0.8	1	0.5	0	1	0	0.4	1	1	0.4	0.714286	0	1	1	0	1	0	0	0	99.52	0.97	420	88.4705	41.5712	2945641	Firmicutes_A	Clostridia	Lachnospirales	Lachnospiraceae
GCF_000021385	0.666667	0.857143	0.4	1	1	0.0909091	0.666667	1	1	1	0.714286	1	0.5	1	0	0.8	0.666667	0.333333	1	1	0	1	0.166667	0.857143	0.4	0.75	0.333333	1	1	1	1	1	0.33	1	99.7	0	284	83.3664	67.109	4040304	Desulfobacterota	Desulfovibrionia	Desulfovibrionales	Desulfovibrionaceae
GCF_000021865	0.666667	0.857143	0.4	1	1	0.454545	1	1	1	1	0.857143	1	0.5	1	1	0.8	1	0.666667	0.222222	1	0	0.9	0.666667	0.857143	0.8	0.25	0.666667	1	1	1	0	0	0.67	0	99.09	0.63	568	90.3893	66.4249	3793264	Proteobacteria	Alphaproteobacteria	Rhodobacterales	Rhodobacteraceae
GCF_000022125	1	0.857143	0.4	1	1	0.0909091	0.666667	1	1	1	0.714286	1	0.5	1	0.333333	0.8	0.666667	0.333333	1	0.8	0	1	1	0.857143	0.4	0.75	0.333333	1	1	1	1	1	0.33	1	98.52	0.59	284	84.9049	57.0762	3414934	Desulfobacterota	Desulfovibrionia	Desulfovibrionales	Desulfovibrionaceae
GCF_000023285	1	0	0.4	0	1	0.181818	0	0.4	0	0.857143	0.857143	0	0	0	0.666667	0.6	0	0.5	0.555556	0.2	0.285714	1	0.5	0.857143	1	0.25	0.111111	0.666667	1	0	0	0	0.33	0	100	0	316	86.7754	39.6754	2614527	Bacteroidota	Bacteroidia	Flavobacteriales	Flavobacteriaceae
GCF_000023445	1	0.714286	0.4	1	1	0.181818	0.666667	1	1	1	0.571429	1	0.5	1	0.333333	0.8	0.666667	0.333333	1	1	0	1	0.166667	0.857143	0.6	0.75	0.333333	1	1	1	1	1	0.67	1	100	0.07	284	89.0134	47.0928	4289847	Desulfobacterota	Desulfovibrionia	Desulfovibrionales	Desulfovibrionaceae
GCF_000024125	0.666667	0.142857	0.4	0.666667	1	0.272727	1	1	1	0.857143	1	0.25	0	0.5	0.666667	1	0.666667	0.5	0.555556	0.875	0.285714	1	0.5	0.857143	0.8	0.25	0.111111	1	1	0	0	0	0.33	0	99.01	0.11	571	91.554	55.2933	3530383	Bacteroidota	Bacteroidia	Flavobacteriales	Flavobacteriaceae
GCF_000024905	1	0.857143	0.6	1	1	0.0909091	0.5	1	0.666667	0.571429	0.857143	0.333333	0.5	0.5	0.333333	1	0	0.5	0	1	0	0.7	1	0.857143	0.6	0.75	0	0.666667	1	0	0	0	0	0	98.31	0	105	92.7882	63.7926	1848474	Synergistota	Synergistia	Synergistales	Synergistaceae
GCF_000025925	0.333333	0.857143	0.6	0.666667	1	0	1	1	1	1	0.857143	0.25	0.5	0.5	0.666667	0.8	0.666667	0	0.666667	1	0.285714	0.5	1	1	0.8	0.75	0.111111	1	1	0	0	0	0	0	99.63	0.37	486	92.5169	47.7673	3555740	Bacteroidota	Bacteroidia	Bacteroidales	Bacteroidaceae
GCF_000025945	1	1	0.6	1	1	0.272727	0.5	0.8	1	0.857143	0.571429	1	0.5	1	0.333333	0.6	1	0.333333	0.666667	1	0.285714	1	0.666667	0.857143	0.6	0.75	0.111111	1	0.875	1	1	1	0.33	1	97.29	0.6	280	84.0734	46.6316	3659634	Desulfobacterota	Desulfobulbia	Desulfobulbales	Desulfocapsaceae
GCF_000055945	0.666667	0	0	1	0	0	0	0.25	0	1	0.285714	1	0	0.5	0	0.4	0.333333	0	0.333333	0.8	0.285714	1	0	0.857143	0.4	0.75	0	1	1	0	0	0	0	0	93.49	0	284	84.5786	32.8928	1693945	Desulfobacterota	Desulfovibrionia	Desulfovibrionales	Desulfovibrionaceae
GCF_000060345	1	0.142857	0.6	0.666667	1	0.363636	1	1	1	1	1	0.25	0	0.5	0.666667	1	0.666667	0.5	0.555556	0.75	0.285714	1	0.5	1	1	0.25	0.111111	1	1	0	0	0	0.33	0	99.62	0.19	496	89.6684	36.6108	3798465	Bacteroidota	Bacteroidia	Flavobacteriales	Flavobacteriaceae
GCF_000091325	1	1	0.6	1	1	0.8	1	1	1	1	1	0.75	0.5	1	1	1	1	0.5	0.888889	1	0.428571	1	1	1	1	1	1	1	1	0	0	0	1	1	99.84	0	868	81.7007	44.7164	4962103	Proteobacteria	Gammaproteobacteria	Enterobacterales	Shewanellaceae
GCF_000143685	0.333333	1	0.2	1	1	0.181818	0.833333	1	1	1	1	1	0.5	1	0.333333	1	1	0.5	0.222222	1	0	0.7	1	1	1	0.333333	0.111111	1	1	0	0	0	0	0	98.62	0.5	404	84.8732	31.0595	4565108	Firmicutes_A	Clostridia	Clostridiales	Clostridiaceae
GCF_000144405	0.333333	0.142857	0.4	0	1	0	0	0.25	0	1	0.857143	0	0	0	0.666667	0.6	0	0	0.666667	1	0.285714	0.4	1	1	0.8	1	0.111111	1	1	0	0	0	0	0	99.32	0	567	82.4369	40.9833	3168282	Bacteroidota	Bacteroidia	Bacteroidales	Bacteroidaceae
GCF_000144625	0.333333	1	0.4	1	1	0.0909091	1	1	1	1	0.857143	1	0.5	1	1	0.8	1	0.5	0	0.6	0	0.8	1	1	0.6	0.571429	0.222222	1	1	0	0	0	0	0	99.37	0	278	88.0109	45.0047	4662871	Firmicutes_A	Clostridia	Lachnospirales	Lachnospiraceae
GCF_000145035	0	0.142857	0	1	1	0.0909091	0.833333	1	1	0.857143	0.571429	1	0.5	1	0.666667	0.8	1	0.5	0	0.2	0	0.2	0.166667	0.428571	0.4	0.5	0	1	1	0	0	0	0	0	99.57	0	642	90.3477	40.2863	3880043	Firmicutes_A	Clostridia	Lachnospirales	Lachnospiraceae
GCF_000145275	0.666667	1	0.6	1	1	0.0909091	1	1	1	0.888889	0.857143	1	0.5	1	1	1	0.666667	0.5	0	1	0	0.7	1	1	1	0.714286	0	1	1	0	1	0	0	1	98.69	2.35	404	83.74	31.0825	5123037	Firmicutes_A	Clostridia	Clostridiales	Clostridiaceae
GCF_000146185	0.333333	0.714286	0.2	1	1	0.0909091	0.833333	1	1	0.857143	0.714286	1	0.5	1	0.666667	0.8	0.666667	0.5	0	1	0	0.7	1	1	0.6	0.714286	0	1	1	0	1	0	0	0	98.66	0.34	263	89.8263	37.5711	2831389	Firmicutes_A	Clostridia	Lachnospirales	Lachnospiraceae
GCF_000146675	0.333333	0.714286	0.4	0	1	0.181818	0	0.25	0	0.666667	0.285714	0	0	0	0.333333	0.2	0	0	0.666667	0.4	0.285714	0.3	1	0.857143	0.8	0.25	0.111111	0.666667	1	0	0	0	0	0	98.73	0.84	567	86.1325	47.4466	2518161	Bacteroidota	Bacteroidia	Bacteroidales	Bacteroidaceae
GCF_000147675	0.333333	0.714286	0.4	0.666667	1	0	0	0.2	0	0.833333	0.571429	0	0	0.5	0.666667	1	0	0	0	0.6	0	0.5	0	1	0.6	0.714286	0	0.666667	0.875	0	0	0	0	0	98.6	0	250	87.9425	36.663	1988044	Firmicutes_A	Clostridia	Peptostreptococcales	Peptostreptococcaceae
GCF_000148645	1	0.285714	0.6	1	1	0.8	1	1	1	1	1	0.75	0.5	1	1	1	1	0.5	1	1	0.571429	1	1	1	1	0.857143	1	1	1	0	0	0	1	0	100	0	309	88.9656	60.2195	4279159	Proteobacteria	Gammaproteobacteria	Enterobacterales	Shewanellaceae
GCF_000152625	0	0.857143	0.4	1	0.5	0.545455	1	1	1	1	0.714286	1	0.5	1	1	0.8	1	0.666667	0.111111	0.8	0	0.9	0.666667	0.857143	0.8	0.444444	0.555556	1	1	1	0	0	0.67	0	99.75	0.3	654	90.0574	63.9082	3676244	Proteobacteria	Alphaproteobacteria	Rhodobacterales	Rhodobacteraceae
GCF_000152725	0	0.857143	0.8	1	0.5	0.545455	1	1	1	1	0.714286	1	0.5	1	1	0.8	1	0.666667	0.111111	0.8	0	0.9	0.666667	0.857143	0.8	0.555556	0.555556	1	1	1	0	0	0.67	0	99.6	0.45	654	89.707	66.098	4440389	Proteobacteria	Alphaproteobacteria	Rhodobacterales	Rhodobacteraceae
GCF_000152785	0	0.857143	0.6	1	0.5	0.545455	1	1	1	1	0.857143	1	0.5	1	1	0.8	1	0.666667	0.111111	0.5	0	0.875	0.666667	0.857143	0.6	0.2	0.555556	1	1	1	0	0	0.67	0	99.15	0.15	615	91.5829	59.9616	3066852	Proteobacteria	Alphaproteobacteria	Rhodobacterales	Rhodobacteraceae
GCF_000152805	0	0.857143	0.8	1	0.5	0.454545	1	1	1	1	0.857143	1	0.5	1	1	0.8	1	0.666667	0.111111	1	0	0.875	0.666667	0.857143	0.8	0.2	0.555556	1	1	1	0	0	0.67	0	99.7	0.3	616	90.843	64.1275	4513870	Proteobacteria	Alphaproteobacteria	Rhodobacterales	Rhodobacteraceae
GCF_000152845	0	0.857143	0.6	1	0.5	0.454545	1	1	1	1	0.714286	1	0.5	1	1	0.8	1	0.666667	0.111111	0.25	0	0.875	0.666667	0.857143	0.6	0.555556	0.555556	1	1	1	0	0	0.67	0	99.6	0.18	654	90.0615	60.8128	4770736	Proteobacteria	Alphaproteobacteria	Rhodobacterales	Rhodobacteraceae
GCF_000153225	0	0.142857	0.4	0.666667	1	0.181818	1	1	1	1	1	0.25	0	0.5	0.666667	1	0.666667	0.5	0.555556	0.875	0.285714	1	0.5	0.857143	0.8	0.75	0.111111	1	0.875	0	0	0	0.33	0	99.33	0.34	548	85.3698	34.5202	2763458	Bacteroidota	Bacteroidia	Flavobacteriales	Flavobacteriaceae
GCF_000153305	0	0.857143	0.8	1	1	0.454545	0.833333	1	1	1	0.714286	1	0.5	1	1	0.8	0.666667	0.666667	0.222222	1	0.142857	0.875	0.666667	0.857143	0.6	0.2	0.555556	1	1	1	0	0	0.67	0	98.16	0.45	617	90.6897	70.4136	4053139	Proteobacteria	Alphaproteobacteria	Rhodobacterales	Rhodobacteraceae
GCF_000153325	1	1	0.6	1	0.5	0.8	1	1	1	1	1	0.5	0.5	1	1	1	1	0.5	1	0.8	0.571429	1	1	1	1	0.857143	0.888889	1	1	0	0	0	1	0	98.69	0	921	82.9443	39.5625	4992772	Proteobacteria	Gammaproteobacteria	Enterobacterales	Vibrionaceae
GCF_000153385	0.666667	0.142857	0.4	0.666667	1	0.272727	1	0.25	0	0.714286	0.571429	0.25	0	0	0.333333	0.2	0.666667	0	0.555556	0.875	0.285714	1	0.5	0.857143	1	0.25	0.111111	1	1	0	0	0	0	0	98.16	0.19	496	91.4314	34.9532	3103424	Bacteroidota	Bacteroidia	Flavobacteriales	Flavobacteriaceae
GCF_000153725	0	0.857143	0.8	1	0.5	0.545455	0.833333	1	1	1	0.857143	1	0.5	1	1	1	1	0.666667	0.222222	0.8	0.142857	0.875	0.666667	0.714286	0.8	0.444444	0.555556	1	1	1	0	0	0.67	1	98.77	0.45	654	87.6137	66.441	5482983	Proteobacteria	Alphaproteobacteria	Rhodobacterales	Rhodobacteraceae
GCF_000153745	0	0.857143	0.4	1	0.5	0.454545	0.833333	1	1	1	0.857143	1	0.5	1	1	0.8	1	0.666667	0.111111	0.8	0	0.875	0.666667	0.714286	0.8	0.2	0.555556	1	1	1	0	0	0.33	0	83.94	1.43	615	92.2133	36.6913	1967776	Proteobacteria	Alphaproteobacteria	Rhodobacterales	Rhodobacteraceae
GCF_000153885	0	0	0.4	1	1	0.0909091	0.833333	1	1	0.857143	0.714286	1	0.5	1	1	0.8	0.333333	0.5	0	1	0	0.2	1	0.285714	0.8	0.444444	0	1	1	0	0	0	0.33	0	99.33	0.67	263	86.8514	34.5899	2623978	Firmicutes_A	Clostridia	Lachnospirales	Lachnospiraceae
GCF_000153905	0.666667	1	0.2	1	0.5	0.0909091	0.833333	1	1	1	0.571429	1	0	0.5	1	1	1	0.5	0	1	0	0.7	0.166667	1	0.8	0.714286	0	1	1	0	1	0	0	0	95.57	0	278	88.3844	41.6026	3417588	Firmicutes_A	Clostridia	Lachnospirales	Lachnospiraceae
GCF_000153925	0.333333	0.857143	0.4	1	1	0.0909091	0.833333	1	1	0.857143	0.571429	1	0.5	1	0.333333	0.6	1	0.5	0	1	0	0.4	0.166667	1	0.8	0.285714	0	1	1	0	0	0	0	0	99.42	0	333	88.4278	41.9697	3004151	Firmicutes_A	Clostridia	Lachnospirales	Lachnospiraceae
GCF_000154065	0.5	0.857143	0.4	1	1	0.0909091	1	1	1	1	0.857143	1	0.5	0.5	1	1	0	0.5	0.111111	1	0	0.2	1	1	0.8	0.714286	0	0.666667	1	0	0	0	0	0	99.42	0	333	88.2917	41.3435	3024708	Firmicutes_A	Clostridia	Lachnospirales	Lachnospiraceae
GCF_000154205	1	0.857143	0.6	0.666667	1	0.181818	1	1	1	1	0.857143	0.25	0	0.5	0.666667	0.8	1	0	0.444444	1	0.142857	0.3	0.666667	1	1	0.75	0.111111	1	1	0	0	0	0	0	99.26	0.37	492	90.3517	46.4872	4835507	Bacteroidota	Bacteroidia	Bacteroidales	Bacteroidaceae
GCF_000154245	0.333333	0	0.6	0.666667	1	0.0909091	0.833333	1	1	0.857143	0.714286	1	0	1	0.666667	0.8	1	0	0	1	0	0.2	1	1	0.8	0.714286	0	1	1	0	0	0	0	0	99.33	0.22	263	87.1774	41.3523	2876826	Firmicutes_A	Clostridia	Lachnospirales	Lachnospiraceae
GCF_000154425	0.333333	0	0.4	0.666667	1	0.0909091	0.833333	1	1	1	0.857143	1	0	1	1	1	1	0	0	1	0	0.7	1	1	0.8	0.714286	0	1	1	0	1	0	0	0	97.97	2.01	263	87.1402	43.0049	3188539	Firmicutes_A	Clostridia	Lachnospirales	Lachnospiraceae
GCF_000154445	0.333333	0.857143	0.4	1	1	0	0.833333	0.8	1	0.857143	0.714286	1	0.5	1	0.666667	1	0	0.5	0	1	0	0.7	1	1	0.6	0.714286	0	0.666667	1	0	0	0	0	0	99.3	0	249	84.88	28.836	2972256	Firmicutes_A	Clostridia	Peptostreptococcales	Peptostreptococcaceae
GCF_000154525	1	0.857143	0.6	0.666667	1	0.181818	1	1	1	1	0.857143	0.25	0	1	0.666667	0.8	0.666667	0	0.666667	1	0.285714	0.3	0.666667	1	1	0.75	0.111111	1	1	0	0	0	0	0	97.54	0.37	492	88.8428	45.8684	3892011	Bacteroidota	Bacteroidia	Bacteroidales	Bacteroidaceae
GCF_000154725	0.666667	0.142857	0.4	0.666667	1	0.272727	1	1	1	0.857143	1	0.5	0	0.5	0.666667	1	0.666667	0.5	0.666667	0.875	0.285714	1	0.5	0.857143	1	0.25	0.111111	1	1	0	0	0	0.33	0	99.48	0.61	571	87.5805	34.2634	5033129	Bacteroidota	Bacteroidia	Flavobacteriales	Flavobacteriaceae
GCF_000155205	0.333333	0.857143	0.4	1	1	0.0909091	0.666667	1	1	0.857143	0.714286	1	0.5	1	0.666667	0.8	1	0.5	0.111111	0.8	0	0.2	1	0.285714	0.8	0.714286	0	1	1	0	0	0	0	0	99.42	0.19	333	85.943	42.4508	3086899	Firmicutes_A	Clostridia	Lachnospirales	Lachnospiraceae
GCF_000155435	0.333333	1	0.4	1	1	0.0909091	1	1	1	1	0.857143	1	0.5	1	1	0.8	1	0.5	0	0.6	0	0.4	0.166667	1	0.6	0.714286	0	1	1	0	0	0	0	0	99.37	1.27	278	88.6775	50.0365	6431848	Firmicutes_A	Clostridia	Lachnospirales	Lachnospiraceae
GCF_000155815	1	0.857143	0.6	0.666667	1	0.181818	1	1	1	1	0.857143	0.25	0	1	0.666667	0.8	0.666667	0	0.666667	1	0.285714	0.4	0.666667	1	1	0.75	0.111111	1	1	0	0	0	0	0	99.26	0.37	492	90.7029	44.8024	4037070	Bacteroidota	Bacteroidia	Bacteroidales	Bacteroidaceae
GCF_000155855	0.333333	0.857143	0.2	1	1	0.0909091	0.166667	1	1	0.714286	0.571429	1	0.5	0.5	1	0.8	1	0.5	0	0.4	0	0.2	0.166667	0.285714	0.6	0.5	0	0.666667	1	0	0	0	0	0	93.06	0	263	89.4914	41.9302	3028326	Firmicutes_A	Clostridia	Lachnospirales	Lachnospiraceae
GCF_000155875	0.333333	0.857143	0.4	1	0.5	0	0.666667	1	1	1	0.857143	1	0.5	0.5	0.666667	1	0	0.5	0	0.8	0	0.2	0.166667	1	0.8	0.571429	0	1	1	0	0	0	0	0	99.42	0	333	85.9318	42.4894	3242215	Firmicutes_A	Clostridia	Lachnospirales	Lachnospiraceae
GCF_000156195	1	0.142857	0.6	0.666667	1	0.181818	1	1	1	1	0.857143	0.25	0	0.5	0.666667	0.8	0.666667	0	0.555556	1	0.285714	0.3	0.666667	1	1	0.75	0.111111	1	1	0	0	0	0	0	93.31	0.81	839	90.4797	43.1873	5170125	Bacteroidota	Bacteroidia	Bacteroidales	Bacteroidaceae
GCF_000156335	0	0.857143	0.4	1	1	0.545455	1	1	1	1	0.714286	1	0.5	1	1	0.8	1	0.666667	0.111111	0.625	0	0.875	0.666667	0.857143	0.8	0.25	0.555556	1	1	1	0	0	0.67	0	99.36	0.04	582	89.5606	58.7368	4527951	Proteobacteria	Alphaproteobacteria	Rhodobacterales	Rhodobacteraceae
GCF_000156375	1	0.857143	0.4	1	1	0.0909091	0.666667	1	1	1	0.714286	1	0.5	1	0.333333	0.8	0.666667	0.333333	1	0.8	0	1	1	0.857143	0.4	0.75	0.333333	1	1	1	1	1	0.33	1	93.82	0.59	284	85.3641	63.7037	2600850	Desulfobacterota	Desulfovibrionia	Desulfovibrionales	Desulfovibrionaceae
GCF_000157915	1	0.857143	0.6	0.666667	1	0.0909091	1	1	1	1	0.857143	0.25	0	0.5	1	0.8	1	0	0.666667	1	0.285714	0.3	0.5	1	1	0.571429	0.111111	1	1	0	0	0	0	0	95.3	0.06	491	89.0354	45.7465	3855100	Bacteroidota	Bacteroidia	Bacteroidales	Bacteroidaceae
GCF_000157935	0.333333	0	0.4	0.666667	1	0.0909091	1	1	1	1	0.857143	0.25	0	0.5	0.333333	0.8	0.666667	0	0.555556	1	0.285714	0.3	1	1	0.8	0.75	0.111111	1	1	0	0	0	0.33	0	97.82	2.2	567	87.5263	44.8161	3809181	Bacteroidota	Bacteroidia	Bacteroidales	Bacteroidaceae
GCF_000157975	0.333333	0.857143	0.4	1	1	0.0909091	0.833333	1	1	0.857143	0.428571	1	0.5	1	0.666667	0.6	1	0.5	0	0.4	0	0.7	0.166667	0.285714	0.8	0.6	0	1	1	0	0	0	0	0	99.37	1.74	278	87.9556	44.9114	3531725	Firmicutes_A	Clostridia	Lachnospirales	Lachnospiraceae
GCF_000158035	1	0.857143	0.6	0.666667	1	0.181818	1	1	1	1	0.857143	0.25	0	0.5	0.666667	0.8	1	0	0.333333	1	0.142857	0.3	0.666667	1	1	1	0.111111	1	1	0	0	0	0	0	99.26	0.37	491	89.4379	43.0497	7694202	Bacteroidota	Bacteroidia	Bacteroidales	Bacteroidaceae
GCF_000158075	0.333333	0.857143	0.2	1	1	0.0909091	1	1	1	0.857143	0.857143	1	0.5	1	0.666667	0.8	1	0.5	0	0.2	0	0.6	0.166667	0.285714	0.6	0.428571	0	0.666667	1	0	0	0	0	0	97.83	0	278	88.6531	55.4598	6168028	Firmicutes_A	Clostridia	Lachnospirales	Lachnospiraceae
GCF_000158135	0	1	0.6	1	0.5	0.545455	1	1	1	1	0.857143	1	0.5	1	1	0.8	1	0.666667	0.111111	0.8	0	0.9	0.666667	0.857143	0.8	0.555556	0.555556	1	1	1	0	0	0.67	1	99.25	0.08	582	89.3396	57.6726	4487498	Proteobacteria	Alphaproteobacteria	Rhodobacterales	Rhodobacteraceae
GCF_000158275	0.666667	0.857143	0.2	0	0.333333	0.0909091	0	0.2	0	0	0.571429	0	0	0	0	0.4	0	0	0.111111	1	0	0.7	0	1	0.8	0.571429	0	0.666667	1	0	0	0	0	0	100	0	149	89.231	26.9568	2514029	Fusobacteriota	Fusobacteriia	Fusobacteriales	Fusobacteriaceae
GCF_000159995	0.333333	0	0.4	0	0.166667	0.0909091	0	0.25	0	0.714286	0.285714	0	0	0	0.333333	0.2	0	0	0.222222	1	0	0.3	0.5	0.857143	1	0.25	0.111111	1	1	0	0	0	0	0	98.5	0	489	82.5872	46.558	2585719	Bacteroidota	Bacteroidia	Bacteroidales	Bacteroidaceae
GCF_000160115	0	0.714286	0.2	1	1	0.0909091	0.5	1	1	0.714286	0.571429	1	0.5	1	0.666667	0.8	0	0.5	0	0.4	0	0.2	0.166667	0.142857	0.6	0.2	0	1	1	0	0	0	0	1	98.74	0.29	420	87.2021	51.7665	2102620	Firmicutes_A	Clostridia	Lachnospirales	Lachnospiraceae
GCF_000160135	0	0	0.2	1	0.333333	0	0	1	1	0.857143	0.714286	0.25	0.5	0	0.666667	0.6	0.333333	0.5	0	0.4	0	0.2	0.166667	0.142857	0.4	0.2	0	1	1	0	0	0	0	0	98.09	0	276	85.3677	54.6755	2676554	Firmicutes_A	Clostridia	Lachnospirales	Lachnospiraceae
GCF_000160475	0.666667	0.857143	0	0	1	0	0	1	1	0.166667	0.857143	0	0	0	0	0.8	0	0	0	1	0	0.7	0	1	0.8	0.428571	0	0.666667	1	0	0	0	0	0	100	0	149	87.4787	27.3743	2615003	Fusobacteriota	Fusobacteriia	Fusobacteriales	Fusobacteriaceae
GCF_000160535	0.333333	0.142857	0.4	0.666667	1	0.0909091	1	1	1	1	0.714286	0.25	0	0.5	0.666667	0.8	0	0	0.555556	1	0.285714	0.4	1	1	0.8	1	0.111111	1	1	0	0	0	0	0	97.79	0	567	85.4972	47.6131	3273670	Bacteroidota	Bacteroidia	Bacteroidales	Bacteroidaceae
GCF_000161775	0.666667	0.857143	0.8	1	0.5	0.454545	1	1	1	1	0.857143	1	0.5	1	1	0.8	1	0.666667	0.111111	0.8	0	0.9	0.666667	0.857143	0.6	0.444444	0.555556	1	1	1	0	0	0.67	0	99.54	0.32	582	89.8639	62.9742	3523710	Proteobacteria	Alphaproteobacteria	Rhodobacterales	Rhodobacteraceae
GCF_000161835	0	0.857143	0.6	1	0.5	0.545455	1	1	1	1	0.857143	1	0.5	1	1	0.8	1	0.666667	0.111111	0.375	0	0.875	0.666667	0.857143	0.8	0.2	0.555556	1	1	1	0	0	0.67	0	99.02	0.61	614	90.0182	55.247	3487925	Proteobacteria	Alphaproteobacteria	Rhodobacterales	Rhodobacteraceae
GCF_000161975	0.333333	0	0.2	0	1	0	0.666667	0	0	0.166667	0.428571	0	0	1	0.666667	0.6	0	0	0	0.2	0	0.2	0.166667	0.857143	0.6	0.142857	0	0.333333	0.75	0	0	0	0	0	88.42	0.71	247	90.59	40.5615	1084901	Firmicutes_A	Clostridia	Peptostreptococcales	Anaerovoracaceae
GCF_000163695	0.666667	0.142857	0.4	0	0.5	0.272727	0	0.25	0	0.714286	0.142857	0	0	0	0.333333	0.2	0	0	0.222222	1	0	0.3	0.5	0.857143	0.8	0.714286	0.111111	0.666667	0.875	0	0	0	0	0	98.39	0.54	278	88.1059	43.051	2113539	Bacteroidota	Bacteroidia	Bacteroidales	Paludibacteraceae
GCF_000163935	0.666667	0.857143	0.2	0	1	0.0909091	0	1	1	0.166667	0.857143	0	0	0	0	0.8	0	0	0	1	0	0.7	0	1	0.8	0.428571	0	0.666667	1	0	0	0	0	0	100	0	149	88.3021	27.8808	2479455	Fusobacteriota	Fusobacteriia	Fusobacteriales	Fusobacteriaceae
GCF_000165125	1	0.285714	0.6	1	1	0.6	1	1	1	1	0.857143	1	0.5	1	1	1	1	0.5	0.333333	0.8	0.142857	1	1	1	1	0.857143	0.888889	1	1	0	0	0	0.67	0	94.76	0.65	1067	86.8518	41.6449	4410536	Proteobacteria	Gammaproteobacteria	Enterobacterales	Vibrionaceae
GCF_000165505	1	0.857143	0.6	1	1	0.181818	1	1	1	0.888889	1	1	0.5	1	0.666667	1	1	0.5	0	0.8	0	0.7	1	1	0.8	0.428571	0	1	1	0	1	0	0	0	100	0	149	85.4776	34.3655	3132314	Fusobacteriota	Fusobacteriia	Fusobacteriales	Fusobacteriaceae
GCF_000165795	1	0.857143	0.8	1	0.5	0.0909091	0.833333	1	0.666667	0.833333	0.857143	0.333333	0.5	0.5	0.666667	1	0.666667	0.5	0	0.5	0	0.6	1	0.857143	0.6	0.25	0	0.666667	1	0	0	0	0	0	98.31	0	105	91.5109	67.5858	2630170	Synergistota	Synergistia	Synergistales	Synergistaceae
GCF_000169235	0.333333	0.857143	0.2	1	1	0.0909091	0.833333	1	1	1	0.857143	1	0.5	1	1	1	0	0.5	0	1	0	0.4	1	1	0.8	0.714286	0	1	1	0	0	0	0	0	99.42	0	333	88.2943	40.9783	2865423	Firmicutes_A	Clostridia	Lachnospirales	Lachnospiraceae
GCF_000169355	0	0.142857	0.4	0	1	0.272727	0.666667	1	0	0.857143	1	0	0	0.5	1	0.6	0.666667	0	0.555556	0.875	0.285714	1	0.5	0.857143	0.8	0.25	0.111111	1	1	0	0	0	0	0	99.65	0.02	511	91.2746	31.2999	2956863	Bacteroidota	Bacteroidia	Flavobacteriales	Flavobacteriaceae
GCF_000169395	0	0.857143	0.6	1	0.5	0.454545	1	1	1	1	0.857143	1	0.5	1	1	0.8	1	0.666667	0.111111	0.5	0	0.875	0.666667	0.857143	0.6	0.2	0.555556	1	1	1	0	0	0.67	0	99.59	0	615	90.7167	49.0511	3582902	Proteobacteria	Alphaproteobacteria	Rhodobacterales	Rhodobacteraceae
GCF_000169415	0	0.857143	0.8	1	1	0.545455	1	1	1	1	0.714286	1	0.5	1	1	0.8	1	0.666667	0.111111	1	0	0.9	0.666667	0.714286	1	0.25	0.555556	1	1	1	0	0	0.67	0	99.68	0.3	654	88.7032	65.0453	5262893	Proteobacteria	Alphaproteobacteria	Rhodobacterales	Rhodobacteraceae
GCF_000169435	0	0.857143	0.8	1	0.5	0.454545	1	1	1	1	0.857143	1	0.5	1	1	0.8	1	0.666667	0.111111	0.5	0	0.9	0.666667	0.857143	0.6	0.2	0.555556	1	1	1	0	0	0.67	0	98.78	0.15	615	91.8217	55.4749	3497325	Proteobacteria	Alphaproteobacteria	Rhodobacterales	Rhodobacteraceae
GCF_000169455	0.666667	0.857143	0.6	1	1	0.454545	1	1	1	1	0.714286	1	0.5	1	1	0.8	1	0.666667	0.111111	1	0	0.875	0.666667	0.857143	0.8	0.444444	0.666667	1	1	1	0	0	0.67	0	99.95	0	625	88.1088	57.019	4555826	Proteobacteria	Alphaproteobacteria	Rhodobacterales	Rhodobacteraceae
GCF_000169995	1	1	0.6	1	1	0.6	1	1	1	1	0.857143	1	0.5	1	0.666667	1	1	0.5	0.888889	0.8	0.428571	1	1	1	0.8	0.857143	0.888889	1	1	0	0	0	1	0	96.26	0.9	1066	85.6007	44.4789	5835713	Proteobacteria	Gammaproteobacteria	Enterobacterales	Vibrionaceae
GCF_000171815	1	0.142857	0.2	1	1	0.6	1	0.666667	1	0.888889	0.857143	0.75	0.5	1	1	1	1	0.5	0.888889	0.8	0.428571	1	1	0.857143	1	0.714286	0.888889	1	1	0	0	0	1	0	93.75	0.31	922	85.0815	44.6626	4255798	Proteobacteria	Gammaproteobacteria	Enterobacterales	Vibrionaceae
GCF_000171875	0.666667	0.142857	0.4	0.666667	1	0.181818	1	1	1	0.857143	1	0.25	0	0.5	0.666667	1	0.666667	0.5	0.555556	0.875	0.285714	1	0.5	0.857143	1	0.25	0.111111	1	0.875	0	0	0	0.33	0	98.84	1.76	571	92.5633	32.3987	3825707	Bacteroidota	Bacteroidia	Flavobacteriales	Flavobacteriaceae
GCF_000172075	1	1	0.6	1	1	0.8	1	1	1	1	1	1	0.5	1	1	1	1	0.5	0.888889	0.8	0.428571	1	1	1	1	0.857143	1	1	1	0	0	0	1	1	97.75	0.59	868	82.2881	45.9945	4351589	Proteobacteria	Gammaproteobacteria	Enterobacterales	Shewanellaceae
GCF_000172095	0	0.857143	0.4	1	1	0.545455	1	1	1	1	0.714286	1	0.5	1	1	0.8	1	0.666667	0.222222	1	0	0.875	0.666667	0.857143	0.8	0.444444	0.555556	1	1	1	0	0	0.67	1	99.68	0	582	89.3713	59.5183	4105524	Proteobacteria	Alphaproteobacteria	Rhodobacterales	Rhodobacteraceae
GCF_000172175	1	0.857143	0.6	0.666667	1	0.181818	1	1	1	1	0.857143	0.25	0	1	0.666667	0.8	1	0	0.333333	1	0.142857	0.3	0.666667	1	1	1	0.111111	1	1	0	0	0	0	0	99.25	0	490	90.6907	42.7729	5700304	Bacteroidota	Bacteroidia	Bacteroidales	Bacteroidaceae
GCF_000173815	0.333333	0.857143	0.2	1	1	0.0909091	0.833333	1	1	0.857143	0.571429	1	0.5	1	0.333333	0.6	1	0.5	0	0.4	0	0.7	0.166667	0.285714	1	0.571429	0	1	1	0	0	0	0	0	98.73	0	278	88.47	49.5771	4521825	Firmicutes_A	Clostridia	Lachnospirales	Lachnospiraceae
GCF_000173975	0.333333	1	0.6	1	1	0.0909091	0.666667	1	1	1	0.714286	1	0	1	1	1	0.666667	0.5	0	1	0	0.7	1	1	0.8	0.714286	0	1	1	0	1	0	0.33	0	98.66	1.34	263	83.3634	37.9598	3515793	Firmicutes_A	Clostridia	Lachnospirales	Lachnospiraceae
GCF_000174195	0.333333	0.714286	0	1	1	0.0909091	0.666667	1	1	0.857143	0.714286	0.75	0.5	1	1	0.8	0	0.5	0	0.8	0	0.2	0.166667	0.285714	0.8	0.333333	0	1	1	0	0	0	0.33	0	99.28	0.48	420	87.3096	41.6258	3827087	Firmicutes_A	Clostridia	Lachnospirales	Lachnospiraceae
GCF_000174755	1	0	0.4	0	1	0.181818	0	0.4	0	0.857143	0.857143	0	0	0	0.666667	1	0.666667	0	0.666667	0.25	0.285714	1	0.5	0.857143	0.8	0.25	0.111111	1	1	0	0	0	0.33	0	99.76	0.48	316	89.8348	40.489	2667138	Bacteroidota	Bacteroidia	Flavobacteriales	Flavobacteriaceae
GCF_000176015	0	0.857143	0.6	1	1	0.545455	0.833333	1	1	1	0.714286	1	0.5	1	1	0.8	1	0.666667	0.222222	0.375	0	0.9	0.666667	0.857143	0.6	0.2	0.666667	1	0.875	1	0	0	0.67	0	96.46	0.06	568	90.9274	65.1491	3514342	Proteobacteria	Alphaproteobacteria	Rhodobacterales	Rhodobacteraceae
GCF_000176135	0.666667	0.857143	0.6	1	1	0.6	1	1	1	1	0.857143	1	0.5	1	1	1	1	0.5	1	0.8	0.571429	1	1	1	1	0.857143	1	1	1	0	0	0	1	1	99.4	0.59	1067	89.1069	45.4778	5295939	Proteobacteria	Gammaproteobacteria	Enterobacterales	Vibrionaceae
GCF_000176155	1	0.285714	0.6	1	1	0.8	1	1	1	1	0.857143	1	0.5	1	1	1	1	0.5	1	0.8	0.571429	1	1	1	1	0.857143	1	1	1	0	0	0	1	0	97.42	0.83	946	87.8204	44.672	3492478	Proteobacteria	Gammaproteobacteria	Enterobacterales	Vibrionaceae
GCF_000176175	1	0.857143	0.6	1	0.5	1	1	1	1	1	0.857143	1	1	1	1	1	1	1	1	0.8	0.571429	1	1	1	0.8	1	1	1	1	0	0	0	0.67	0	99.39	1.41	946	87.5325	50.6036	4958664	Proteobacteria	Gammaproteobacteria	Enterobacterales	Vibrionaceae
GCF_000176235	1	0.857143	0.6	1	1	0.6	1	1	1	1	0.857143	1	1	1	1	1	1	1	1	0.8	0.571429	1	1	1	1	0.857143	1	1	1	0	0	0	0.67	0	100	1.16	1067	87.5638	44.7569	4698244	Proteobacteria	Gammaproteobacteria	Enterobacterales	Vibrionaceae
GCF_000176715	1	1	0.6	1	1	0.6	1	1	1	1	0.857143	1	0.5	1	1	1	1	0.5	1	0.8	0.571429	1	1	1	0.8	0.857143	1	1	1	0	0	0	1	0	99.86	0.14	1130	87.1948	46.4568	4082591	Proteobacteria	Gammaproteobacteria	Enterobacterales	Vibrionaceae
GCF_000177075	0.333333	0.142857	0	0	1	0	0	0.25	0	1	0.714286	0	0	0	0.333333	0.6	0	0	0.555556	1	0.285714	0.4	1	0.857143	1	0.25	0.111111	0.666667	1	0	0	0	0	0	99.29	0	530	87.1025	45.3141	3033961	Bacteroidota	Bacteroidia	Bacteroidales	Bacteroidaceae
GCF_000179555	1	0.857143	0.6	1	1	0.181818	0.666667	1	1	0.857143	0.714286	1	0.5	1	0.333333	0.8	0.666667	0.333333	1	1	0	1	0.166667	0.857143	0.4	1	0.333333	1	1	1	1	1	0.33	1	100	0	280	87.2517	63.8509	4673595	Desulfobacterota	Desulfovibrionia	Desulfovibrionales	Desulfovibrionaceae
GCF_000183135	0.333333	1	0.6	0.666667	1	0.181818	1	1	1	1	0.857143	0.5	0	0.5	0.666667	0.8	0.666667	0	0.555556	1	0.285714	1	0.666667	1	0.8	0.25	0	1	1	0	0	0	0.67	0	100	0.54	278	87.4627	38.8567	3685504	Bacteroidota	Bacteroidia	Bacteroidales	Paludibacteraceae
GCF_000184945	0.333333	0.857143	0.6	0.666667	1	0.0909091	1	1	1	1	0.857143	0.25	0	0.5	0.666667	0.8	0.666667	0	0.666667	1	0.285714	0.3	1	1	0.8	1	0.111111	1	1	0	0	0	0	0	96.41	0.11	567	84.7273	50.9522	3357950	Bacteroidota	Bacteroidia	Bacteroidales	Bacteroidaceae
GCF_000185845	0.333333	0.857143	0.4	0	1	0	0	1	0	1	0.857143	0	0	0	0.666667	0.8	0	0	0.666667	0.4	0.285714	0.4	1	1	0.8	0.25	0.111111	1	1	0	0	0	0	0	98.98	0	567	81.2456	41.367	3274581	Bacteroidota	Bacteroidia	Bacteroidales	Bacteroidaceae
GCF_000186225	1	0.857143	0.6	0.666667	1	0.181818	1	1	1	1	0.857143	0.25	0	0.5	0.666667	0.8	1	0	0.666667	1	0.285714	0.4	0.5	1	1	0.75	0.111111	1	1	0	0	0	0	0	99.26	0.74	492	90.0188	44.7175	3998906	Bacteroidota	Bacteroidia	Bacteroidales	Bacteroidaceae
GCF_000186265	0.666667	0.142857	0.4	0.666667	1	0.363636	1	1	1	1	1	0.25	0	0.5	0.666667	1	0.666667	0.5	0.555556	0.875	0.285714	1	0.5	1	1	0.75	0.111111	1	1	0	0	0	0.33	0	99.67	1.37	571	89.086	33.6585	5093453	Bacteroidota	Bacteroidia	Flavobacteriales	Flavobacteriaceae
GCF_000186885	1	1	0.6	1	1	0.363636	0.666667	1	1	1	0.714286	1	0.5	1	0.333333	0.8	1	0.333333	1	0.8	0.142857	1	0.666667	0.857143	0.8	0.75	0.222222	1	0.875	1	1	1	0.33	1	99.15	0	280	88.6838	58.9276	3851869	Desulfobacterota	Desulfobulbia	Desulfobulbales	Desulfobulbaceae
GCF_000187895	1	0.857143	0.6	0.666667	1	0.0909091	1	1	1	1	0.857143	0.25	0	1	0.666667	0.8	0.666667	0	0.666667	1	0.285714	0.3	0.5	1	1	0.75	0.111111	1	1	0	0	0	0	0	93.45	0	491	90.1372	44.0492	3526022	Bacteroidota	Bacteroidia	Bacteroidales	Bacteroidaceae
GCF_000188175	1	1	0.6	1	1	0	1	0.8	1	1	0.857143	1	0.5	1	1	1	1	0.5	0	0.2	0	0.7	1	1	0.4	0.571429	0	1	1	0	0	0	0	0	99.4	1.5	334	87.875	46.9699	2406810	Firmicutes_C	Negativicutes	Acidaminococcales	Acidaminococcaceae
GCF_000189255	1	0.857143	0.6	1	1	0.6	1	1	1	1	0.857143	1	1	1	1	1	1	1	1	0.8	0.571429	1	1	1	1	1	1	1	1	0	0	0	1	1	100	0.74	1067	88.7463	45.7605	4715026	Proteobacteria	Gammaproteobacteria	Enterobacterales	Vibrionaceae
GCF_000189275	1	0.857143	0.6	1	1	0.6	1	1	1	1	0.857143	1	0.5	1	1	1	1	0.5	1	0.8	0.571429	1	1	1	1	1	1	1	1	0	0	0	1	0	99.87	0.98	1067	89.0908	45.7801	4904906	Proteobacteria	Gammaproteobacteria	Enterobacterales	Vibrionaceae
GCF_000190535	1	1	0.6	1	0.333333	0.0909091	1	1	1	0.833333	0.428571	0.25	0	0.5	0.666667	0.2	0.666667	0.5	0.555556	0.8	0.285714	0.3	1	1	0.8	0.714286	0.111111	1	1	0	0	0	0.33	1	99.46	0	278	89.0209	43.3585	4392288	Bacteroidota	Bacteroidia	Marinilabiliales	Marinifilaceae
GCF_000190575	1	0.142857	0.6	0.666667	1	0.0909091	1	1	1	1	0.857143	0.25	0	0.5	0.666667	0.8	0.666667	0	0.666667	1	0.285714	0.3	1	1	1	0.75	0.111111	1	1	0	0	0	0	0	98.41	0	490	87.7302	46.4907	4308663	Bacteroidota	Bacteroidia	Bacteroidales	Bacteroidaceae
GCF_000190595	1	0.142857	0.4	0.666667	1	0.181818	1	1	1	1	1	0.25	0	0.5	0.666667	1	0.666667	0.5	0.555556	0.875	0.285714	1	0.5	0.857143	1	0.75	0.111111	1	0.875	0	0	0	0.33	0	99.67	0	571	91.615	31.9656	3764820	Bacteroidota	Bacteroidia	Flavobacteriales	Flavobacteriaceae
GCF_000191065	0.333333	0.142857	0.4	0	1	0	0	0.25	0	1	0.714286	0	0	0	0.333333	0.6	0	0	0.555556	1	0.285714	0.3	1	1	0.8	0.25	0.111111	1	1	0	0	0	0	0	99.21	0	567	82.3964	51.6103	3057407	Bacteroidota	Bacteroidia	Bacteroidales	Bacteroidaceae
GCF_000192225	0.666667	0	0.4	0	1	0.181818	0	0.4	0	0.857143	0.857143	0	0	0	0.666667	1	0	0	0.666667	0.2	0.285714	1	0.5	0.857143	1	0.25	0.111111	0.666667	1	0	0	0	0.33	0	100	0	316	87.0643	36.6651	2548422	Bacteroidota	Bacteroidia	Flavobacteriales	Flavobacteriaceae
GCF_000192475	0.333333	0.857143	0.8	1	0.5	0.454545	1	1	1	1	0.857143	1	0.5	1	1	0.8	1	0.666667	0.111111	0.625	0	0.9	0.666667	0.857143	0.6	0.444444	0.555556	1	1	1	0	0	0.67	1	99.57	0	582	90.5746	55.7351	4504665	Proteobacteria	Alphaproteobacteria	Rhodobacterales	Rhodobacteraceae
GCF_000195635	1	0.857143	0.6	0.666667	1	0.181818	1	1	1	1	0.857143	0.25	0	0.5	0.666667	0.8	1	0	0.555556	1	0.285714	0.3	0.666667	1	1	0.75	0.111111	1	1	0	0	0	0	0	99.26	0	492	90.5268	45.5744	4330716	Bacteroidota	Bacteroidia	Bacteroidales	Bacteroidaceae
GCF_000195755	0.666667	0.857143	0.4	1	1	0.0909091	0.666667	1	1	1	0.714286	1	0.5	1	0	0.8	0.666667	0.333333	1	1	0	1	0.166667	0.857143	0.4	0.75	0.333333	1	1	1	1	1	0.67	1	99.41	0	284	86.2294	63.213	3343776	Desulfobacterota	Desulfovibrionia	Desulfovibrionales	Desulfovibrionaceae
GCF_000196255	1	1	0.6	1	1	0.8	1	1	1	1	1	0.75	0.5	1	0.666667	1	1	0.5	0.888889	0.8	0.428571	1	1	1	1	1	1	1	1	0	0	0	1	1	99.52	0.35	922	82.4835	41.734	6403280	Proteobacteria	Gammaproteobacteria	Enterobacterales	Vibrionaceae
GCF_000196495	1	0.428571	0.6	1	1	0.8	1	0.8	1	1	0.857143	1	0.5	1	1	1	1	0.5	1	0.8	0.571429	1	1	1	1	1	1	1	1	0	0	0	1	0	99.86	0.09	919	88.6641	38.9881	4451541	Proteobacteria	Gammaproteobacteria	Enterobacterales	Vibrionaceae
GCF_000203935	1	1	0.6	1	1	0.8	1	1	1	1	1	0.5	1	1	1	1	1	1	1	1	0.571429	1	1	1	1	1	1	1	1	0	0	0	0.67	1	99.84	0.76	989	86.8032	47.9145	5340141	Proteobacteria	Gammaproteobacteria	Enterobacterales	Shewanellaceae
GCF_000203975	0.666667	0.857143	0.6	1	0.5	0.454545	1	1	1	1	0.714286	1	0.5	1	1	0.8	1	0.666667	0.111111	0.8	0	0.9	0.666667	0.857143	0.8	0.444444	0.666667	1	1	1	0	0	0.67	1	100	0.06	625	89.0827	62.7451	4542505	Proteobacteria	Alphaproteobacteria	Rhodobacterales	Rhodobacteraceae
GCF_000204565	1	1	0.4	1	1	0	0	0.25	0	1	0.714286	0	0	1	0.333333	1	0	0.5	0	0.4	0	0.7	0	1	0.6	0.571429	0	1	1	0	0	0	0	0	100	0	404	85.4687	28.2324	3207592	Firmicutes_A	Clostridia	Clostridiales	Clostridiaceae
GCF_000205165	1	0.857143	0.6	0.666667	1	0	1	1	1	1	0.857143	0.5	0	0.5	0.666667	0.8	0.666667	0	0.666667	1	0.285714	0.3	0.5	1	1	0.75	0.111111	1	1	0	0	0	0	0	99.13	0	492	91.3528	48.5196	3789812	Bacteroidota	Bacteroidia	Bacteroidales	Bacteroidaceae
GCF_000209465	0.333333	0.714286	0.2	1	1	0.0909091	0	1	1	0.833333	0.714286	1	0	1	0.666667	0.6	1	0.5	0	0.4	0	0.7	0.166667	0.285714	0.4	0.428571	0	0.666667	0.125	0	0	0	0	0	96.2	0	278	88.6357	35.6944	3288100	Firmicutes_A	Clostridia	Lachnospirales	Lachnospiraceae
GCF_000212355	0.666667	0.142857	0.6	0.666667	1	0.272727	1	1	1	0.857143	1	0.25	0	0.5	0.666667	1	0.666667	0.5	0.555556	0.875	0.285714	1	0.5	1	1	0.571429	0.111111	1	1	0	0	0	0	0	99.62	0	496	90.3522	37.2891	3389993	Bacteroidota	Bacteroidia	Flavobacteriales	Flavobacteriaceae
GCF_000212915	1	0.857143	0.4	0.666667	1	0.363636	0.833333	1	1	1	0.857143	0.25	0	0.5	0.666667	1	0.333333	0	0.666667	0.8	0.285714	0.4	0.666667	1	1	0.571429	0.111111	1	0.875	0	0	0	0	0	97.33	0	402	86.4108	34.991	2991798	Bacteroidota	Bacteroidia	Bacteroidales	Bacteroidaceae
GCF_000217915	0.75	1	0.6	1	0.5	0.4	1	1	1	0.888889	1	0.25	1	1	1	0.8	0.666667	1	1	1	0.571429	1	1	1	1	1	1	1	1	0	0	0	0.67	1	96.06	0.29	989	86.2408	46.5347	4414027	Proteobacteria	Gammaproteobacteria	Enterobacterales	Shewanellaceae
GCF_000218235	0.333333	0	0	0.666667	1	0.0909091	1	1	1	1	0.857143	0.25	0	0.5	0.333333	0.8	0.666667	0	0.666667	1	0.285714	0.3	0.333333	0.857143	0.6	0.25	0.111111	0.666667	1	0	0	0	0	0	98.65	0.56	567	88.7365	48.306	3388644	Bacteroidota	Bacteroidia	Bacteroidales	Bacteroidaceae
GCF_000218485	0.666667	0.571429	0.4	0.666667	1	0.181818	1	1	1	1	0.714286	0.25	0	0.5	1	1	0.666667	0.5	0.666667	0.875	0.285714	1	0.5	0.857143	1	0.571429	0.111111	1	1	0	0	0	0.33	1	99.62	0.57	496	85.8707	33.2383	4073879	Bacteroidota	Bacteroidia	Flavobacteriales	Flavobacteriaceae
GCF_000220235	0.333333	0.142857	0.4	0	0.333333	0.181818	0	0.25	0	0.666667	0.285714	0	0	0	0.666667	0.2	0	0	0.555556	1	0.285714	0.3	1	0.857143	0.8	1	0.111111	1	1	0	0	0	0	0	99.32	0	567	84.0182	42.6045	2669193	Bacteroidota	Bacteroidia	Bacteroidales	Bacteroidaceae
GCF_000220255	0.333333	0.142857	0.4	0	0.5	0.181818	0	0.25	0	0.666667	0.285714	0	0	0	0.666667	0.2	0	0	0.555556	1	0.285714	0.4	1	0.857143	0.8	1	0.111111	1	1	0	0	0	0	0	99.66	0.41	567	82.9299	37.4006	3053674	Bacteroidota	Bacteroidia	Bacteroidales	Bacteroidaceae
GCF_000220525	0.666667	0.142857	0.4	0.666667	0.5	0.181818	1	1	1	1	0.714286	0.25	0	0.5	1	1	0.666667	0.5	0.555556	0.8	0.285714	1	0.5	1	1	0.571429	0.111111	1	1	0	0	0	0	0	96.81	0.84	548	91.7862	33.9342	3384629	Bacteroidota	Bacteroidia	Flavobacteriales	Flavobacteriaceae
GCF_000220565	0	0.857143	0.4	1	0.5	0.454545	1	0.8	1	1	0.857143	1	0.5	1	1	0.8	1	0.333333	0.111111	0.2	0	0.875	0.666667	0.857143	0.8	0.25	0.444444	1	1	0	0	0	0.67	0	98.54	2.79	654	88.2327	67.31	4649474	Proteobacteria	Alphaproteobacteria	Rhodobacterales	Rhodobacteraceae
GCF_000222585	1	0.857143	0.6	1	1	0.6	1	1	1	1	0.857143	1	0.5	1	1	1	1	0.5	1	0.8	0.571429	1	1	1	0.8	0.857143	1	1	1	0	0	0	1	0	99.93	0.79	1065	86.4338	44.5883	4854288	Proteobacteria	Gammaproteobacteria	Enterobacterales	Vibrionaceae
GCF_000222605	1	0.857143	0.6	1	1	0.6	1	1	1	1	0.857143	1	0.5	1	1	1	1	0.5	1	0.8	0.571429	1	1	1	1	0.857143	1	1	1	0	0	0	1	0	99.38	0.42	1067	86.4003	44.4225	4641086	Proteobacteria	Gammaproteobacteria	Enterobacterales	Vibrionaceae
GCF_000222685	1	0.857143	0.6	1	1	0.6	1	1	1	1	0.857143	1	1	1	1	1	0.666667	1	1	0.8	0.571429	1	1	1	1	0.857143	1	1	1	0	0	0	1	0	99.18	3.71	922	88.6551	45.6601	6613003	Proteobacteria	Gammaproteobacteria	Enterobacterales	Vibrionaceae
GCF_000223375	0	0.142857	0.4	1	0.5	0.272727	0.833333	1	1	1	0.857143	1	0.5	1	1	0.8	1	0.666667	0.111111	0.6	0	1	0.666667	0.857143	0.4	0.2	0.555556	1	1	0	0	0	0.33	0	94.51	0.91	617	91.3098	61.6575	3032522	Proteobacteria	Alphaproteobacteria	Rhodobacterales	Rhodobacteraceae
GCF_000224085	0	0.142857	0.6	0.666667	1	0.363636	1	1	1	1	1	0.25	0	0.5	0.666667	1	0.666667	0.5	0.666667	0.875	0.285714	1	0.5	0.857143	0.8	0.5	0.111111	1	1	0	0	0	0.33	0	99.34	0.83	571	90.6141	41.358	3842422	Bacteroidota	Bacteroidia	Flavobacteriales	Flavobacteriaceae
GCF_000224335	0.333333	0.142857	0.4	0	1	0.363636	1	0.25	0	0.857143	0.857143	0	0	0.5	0.666667	0.8	0.666667	0.5	0.555556	0.875	0.285714	1	0.5	0.857143	0.6	0.571429	0.111111	1	1	0	0	0	0	0	99.34	0.07	571	88.5066	33.7687	3279329	Bacteroidota	Bacteroidia	Flavobacteriales	Flavobacteriaceae
GCF_000225345	0.333333	0.714286	0.6	1	1	0.0909091	0.833333	1	1	0.857143	0.714286	1	0.5	1	0.666667	0.6	0.666667	0.5	0	1	0	0.4	0.166667	1	0.4	0.571429	0	1	1	0	0	0	0	0	99.44	0.24	420	88.7284	48.6783	3549767	Firmicutes_A	Clostridia	Lachnospirales	Lachnospiraceae
GCF_000226255	0.666667	0.857143	0.4	1	1	0.0909091	0.666667	1	1	1	0.571429	1	0.5	1	0.333333	0.6	0.666667	0.333333	1	1	0	1	0.166667	0.857143	0.6	0.75	0.333333	1	1	1	1	1	0.67	1	96.91	0	284	82.3773	67.4881	3916043	Desulfobacterota	Desulfovibrionia	Desulfovibrionales	Desulfovibrionaceae
GCF_000230835	0.333333	0.857143	0.8	1	1	0.0909091	0.833333	1	1	0.714286	0.857143	1	0.5	1	1	0.8	0.666667	0.5	0.777778	1	0.428571	1	1	1	1	0.714286	0.111111	1	1	0	1	0	0	0	100	2.11	332	80.758	30.1001	6477357	Firmicutes_A	Clostridia	Clostridiales	Clostridiaceae
GCF_000233455	0.333333	1	0.4	1	1	0.0909091	1	1	1	1	0.857143	1	0.5	1	1	0.8	1	0.5	0	0.6	0	0.4	0.166667	1	0.6	0.714286	0	1	1	0	0	0	0	0	99.37	0	278	89.4784	49.4832	6476507	Firmicutes_A	Clostridia	Lachnospirales	Lachnospiraceae
GCF_000233955	1	0.857143	0.6	0.666667	1	0	1	1	1	1	0.857143	0.5	0	0.5	0.666667	0.8	0.666667	0	0.666667	1	0.285714	0.3	0.5	1	1	0.75	0.111111	1	1	0	0	0	0	0	99.26	0.2	492	90.9727	48.2605	4187245	Bacteroidota	Bacteroidia	Bacteroidales	Bacteroidaceae
GCF_000235445	0	0.857143	0	1	1	0.181818	0	0.75	0	0.666667	0.714286	0	0	0.5	0	0.6	0	0	0	0.2	0	0.5	0	0.857143	0.6	0.571429	0	1	1	0	0	0	0	0	98.3	0	277	85.257	35.7352	2687075	Firmicutes_A	Clostridia	Lachnospirales	Lachnospiraceae
GCF_000235465	0.666667	0.857143	0.2	0	0.333333	0	0	0	0	0	0.428571	0	0	0	0	0.2	0	0	0	1	0	0.7	0	1	0.8	0.428571	0	0.666667	1	0	0	0	0	0	100	0	149	89.4121	27.5009	2093299	Fusobacteriota	Fusobacteriia	Fusobacteriales	Fusobacteriaceae
GCF_000235505	0	0.714286	0.4	1	1	0.0909091	1	1	1	1	0.857143	1	0.5	1	1	0.8	1	0.5	0	0.6	0	0.2	0.166667	0.285714	0.6	0.333333	0	1	1	0	0	0	0	0	99.35	0.95	278	90.8223	50.0158	5654180	Firmicutes_A	Clostridia	Lachnospirales	Lachnospiraceae
GCF_000237825	1	0.857143	0.6	1	0.5	0.0909091	0.5	1	0.666667	0.666667	0.857143	0.5	0.5	0.5	0.666667	1	0.666667	0.5	0	0.8	0	0.555556	1	0.857143	0.6	0.75	0	0.666667	1	0	0	0	0	0	100	0	105	90.7879	58.78	1880838	Synergistota	Synergistia	Synergistales	Synergistaceae
GCF_000238075	0.333333	0	0.2	0.333333	0.5	0	0	1	1	0.857143	0.714286	0	0	0	0	0.6	0	0	0	0.4	0	0.2	0	0.285714	0.4	0.285714	0	0.666667	0.875	0	0	0	0	0	99.04	0.32	276	87.8769	43.2521	2518361	Firmicutes_A	Clostridia	Lachnospirales	Lachnospiraceae
GCF_000242235	0.333333	0.857143	0.2	0.333333	1	0	0	1	1	0.857143	0.571429	0	0	0	1	0.8	1	0.5	0	0.4	0	0.2	0.166667	0.857143	0.4	0.428571	0	1	1	0	0	0	0	0	98.73	0.63	278	88.1341	55.054	2313632	Firmicutes_A	Clostridia	Lachnospirales	Lachnospiraceae
GCF_000243215	1	0.857143	0.4	1	0.333333	0.0909091	1	1	1	0.857143	0.428571	0.25	0	0	0.666667	0.2	0	0.5	0.333333	0.8	0.142857	0.3	1	0.857143	1	0.75	0.111111	1	1	0	0	0	0.33	0	100	0	278	86.726	40.5461	3773011	Bacteroidota	Bacteroidia	Marinilabiliales	Marinifilaceae
GCF_000243235	0.666667	0.142857	0.6	0.666667	1	0.272727	1	1	1	1	1	0.25	0	0.5	0.666667	1	0.666667	0.5	0.555556	0.875	0.285714	1	0.5	0.857143	1	0.25	0.111111	1	1	0	0	0	0.33	0	99.49	0	496	86.1509	37.6146	3966857	Bacteroidota	Bacteroidia	Flavobacteriales	Flavobacteriaceae
GCF_000243275	0.333333	0.142857	0.6	0.666667	1	0.272727	0	0.4	0	1	0.571429	0.5	0	0	0.333333	0.6	0	0	0.666667	0.875	0.285714	1	0.5	0.857143	0.8	0.571429	0.111111	1	0.875	0	0	0	0	1	99.65	1.23	511	85.6139	35.7829	4227641	Bacteroidota	Bacteroidia	Flavobacteriales	Flavobacteriaceae
GCF_000244755	0.666667	0.857143	0.6	1	1	0.363636	0.666667	1	1	1	0.714286	0.75	0.5	0.5	1	1	0.666667	0.5	0.6	0.8	0	0.8	0.5	0.714286	0.4	0.571429	0.111111	1	1	0	0	0	0.33	0	98.82	0	140	91.8055	41.1832	4196959	Spirochaetota	Leptospirae	Leptospirales	Leptospiraceae
GCF_000244815	0.666667	1	0.6	1	1	0.363636	0.666667	1	1	1	0.714286	0.75	0.5	1	0.666667	1	0.666667	0.5	0.6	0.8	0	0.6	0.5	0.857143	0.4	0.25	0.111111	1	1	0	0	0	0.33	0	98.82	0	140	83.0152	40.6946	4325376	Spirochaetota	Leptospirae	Leptospirales	Leptospiraceae
GCF_000245055	1	0.714286	0.4	1	1	0.181818	0.666667	1	1	1	1	1	0.5	1	0.333333	0.8	0.666667	0.333333	1	1	0	1	0.166667	0.857143	0.4	1	0.333333	1	1	1	1	1	0.33	1	100	0	280	86.8121	65.2867	4590519	Desulfobacterota	Desulfovibrionia	Desulfovibrionales	Desulfovibrionaceae
GCF_000246895	0.666667	0.857143	0.6	1	1	0	0.833333	1	1	0.888889	1	1	0.5	1	0.333333	1	1	0.5	0.777778	1	0.428571	1	1	1	0.8	0.714286	0.111111	1	1	0	1	0	0	0	100	0.32	404	81.9505	29.8647	3970278	Firmicutes_A	Clostridia	Clostridiales	Clostridiaceae
GCF_000246945	0.333333	0.285714	0.6	0.666667	1	0.272727	1	0.666667	1	0.857143	0.857143	0.5	0	0	0.333333	1	0.666667	0.5	0.555556	0.75	0.285714	1	0.5	0.857143	0.8	0.5	0.111111	1	0.875	0	0	0	0	0	99.65	0.47	511	85.5807	31.3496	3458160	Bacteroidota	Bacteroidia	Flavobacteriales	Flavobacteriaceae
GCF_000250735	0.666667	0.142857	0.6	1	1	0.272727	1	1	1	1	0.857143	0.25	0	0.5	1	0.8	1	0	0.444444	0.8	0.142857	1	0.666667	0.857143	1	1	0.111111	1	1	0	0	0	0.67	0	98.91	1.63	275	83.1117	41.4209	4543205	Bacteroidota	Bacteroidia	Marinilabiliales	Marinilabiliaceae
GCF_000252125	0.333333	0.142857	0.6	0.666667	1	0.272727	1	1	1	0.857143	1	0.25	0	0.5	1	1	0.666667	0.5	0.555556	0.875	0.285714	1	0.5	1	1	0.25	0.111111	1	1	0	0	0	0.33	0	99.29	0	511	87.7959	34.3728	3934101	Bacteroidota	Bacteroidia	Flavobacteriales	Flavobacteriaceae
GCF_000255455	0.666667	0.571429	0.4	0.666667	1	0.181818	1	1	1	1	0.714286	0.25	0	0.5	1	1	1	0.5	0.555556	0.875	0.285714	1	0.5	0.857143	1	0.571429	0.111111	1	1	0	0	0	0.33	0	98.67	0.4	496	87.9855	32.8067	4257070	Bacteroidota	Bacteroidia	Flavobacteriales	Flavobacteriaceae
GCF_000257205	1	0.857143	0.6	1	1	0.6	1	1	1	1	0.857143	1	0.5	1	1	1	1	0.5	0.777778	0.8	0.285714	1	1	1	0.8	0.857143	1	1	1	0	0	0	1	0	99.59	0.28	946	87.5367	44.74	3412166	Proteobacteria	Gammaproteobacteria	Enterobacterales	Vibrionaceae
GCF_000257925	0.333333	0.142857	0.4	0	1	0	0	0.25	0	1	0.857143	0	0	0	1	0.6	0	0	0.555556	0.4	0.285714	0.4	1	1	0.8	0.25	0.111111	1	1	0	0	0	0	1	99.32	0.51	567	85.7544	41.4813	2818117	Bacteroidota	Bacteroidia	Bacteroidales	Bacteroidaceae
GCF_000258765	1	0.142857	0.6	0	1	0.2	0.833333	0.25	0	0.571429	0.571429	0	0	0.5	0.666667	0.2	0.666667	0	0.555556	0.875	0.285714	1	0.5	0.857143	1	0.25	0.111111	1	1	0	0	0	0	0	98.95	0	496	88.7075	34.8531	2981404	Bacteroidota	Bacteroidia	Flavobacteriales	Flavobacteriaceae
GCF_000259075	0.333333	1	0.6	1	1	0.272727	1	1	1	1	0.857143	0.25	0	0.5	1	0.8	0.666667	0	0.444444	0.8	0.142857	1	0.666667	0.857143	1	1	0.111111	1	1	0	0	0	1	0	100	1.63	275	86.5283	41.9305	4982627	Bacteroidota	Bacteroidia	Marinilabiliales	Marinilabiliaceae
GCF_000260115	0.666667	0.142857	0.4	0.666667	1	0.272727	1	1	1	1	1	0.25	0	0.5	0.666667	1	1	0.5	0.555556	0.75	0.285714	1	0.5	0.857143	1	0.571429	0.111111	1	1	0	0	0	0.67	0	99.67	0	571	86.6835	33.5949	4508243	Bacteroidota	Bacteroidia	Flavobacteriales	Flavobacteriaceae
GCF_000260835	0.666667	0.142857	0.6	0.666667	1	0.181818	1	1	1	1	1	0.25	0	0.5	0.666667	1	0.666667	0.5	0.666667	0.875	0.285714	1	0.5	0.857143	1	0.571429	0.111111	1	1	0	0	0	0.33	0	99.67	0	571	91.2292	35.503	3086951	Bacteroidota	Bacteroidia	Flavobacteriales	Flavobacteriaceae
GCF_000262545	0.333333	0.142857	0.4	0	1	0.0909091	0	0.25	0	1	0.714286	0	0	0	0.333333	0.6	0	0	0.666667	1	0.285714	0.4	1	1	1	1	0.111111	1	1	0	0	0	0	0	99.66	0	567	86.476	39.86	2521238	Bacteroidota	Bacteroidia	Bacteroidales	Bacteroidaceae
GCF_000264055	1	0.142857	0.6	0.666667	1	0.181818	1	1	1	0.857143	1	0.25	0	0.5	1	1	0.666667	0.5	0.555556	0.875	0.285714	1	0.5	1	0.8	0.571429	0.111111	1	1	0	0	0	0.67	0	99.12	0.12	511	83.0298	34.8325	3955605	Bacteroidota	Bacteroidia	Flavobacteriales	Flavobacteriaceae
GCF_000265385	0	0.142857	0.4	0	1	0.363636	1	0.4	0	0.714286	0.714286	0	0	0	0.666667	0.2	0.666667	0	0.555556	0.875	0.285714	1	0.5	0.857143	1	0.25	0.111111	1	1	0	0	0	0	0	99.49	0.19	496	89.8396	36.1913	3520671	Bacteroidota	Bacteroidia	Flavobacteriales	Flavobacteriaceae
GCF_000270205	0.333333	0.142857	0	0	0.166667	0	0	0.25	0	0.857143	0.285714	0	0	0	0	0.4	0	0	0	0.25	0	0.2	1	0.285714	0.4	0.2	0	0.666667	0.125	0	0	0	0	0	84.08	1	172	90.4322	28.0408	1270266	Firmicutes_A	Clostridia	Clostridiales	Clostridiaceae
GCF_000272045	1	1	0.6	1	1	0.6	1	1	1	1	0.857143	1	0.5	1	1	1	1	0.5	0.888889	0.8	0.428571	1	1	1	1	0.857143	1	1	1	0	0	0	1	0	100	0.88	1066	85.5052	44.5127	5009797	Proteobacteria	Gammaproteobacteria	Enterobacterales	Vibrionaceae
GCF_000272105	1	1	0.6	1	1	0.6	1	1	1	1	0.857143	1	0.5	1	1	1	1	0.5	0.888889	0.6	0.428571	1	1	1	1	0.857143	1	1	1	0	0	0	1	0	99.71	0.93	1066	85.7583	44.3342	5369111	Proteobacteria	Gammaproteobacteria	Enterobacterales	Vibrionaceae
GCF_000272145	1	1	0.6	1	1	0.6	0.833333	1	1	1	0.857143	1	0.5	1	1	1	1	0.5	1	0.8	0.571429	1	1	1	1	1	1	1	1	0	0	0	1	0	98.85	0.59	1066	87.2333	42.2734	4239624	Proteobacteria	Gammaproteobacteria	Enterobacterales	Vibrionaceae
GCF_000272405	1	1	0.6	1	1	0.6	1	1	1	1	0.857143	1	0.5	1	1	1	1	0.5	0.888889	0.8	0.428571	1	1	1	1	1	1	1	1	0	0	0	1	0	100	0.85	1066	85.65	43.8708	4891598	Proteobacteria	Gammaproteobacteria	Enterobacterales	Vibrionaceae
GCF_000282055	0.666667	0.571429	0.6	0.666667	1	0.181818	1	1	1	1	1	0.25	0	0.5	1	1	0.666667	0.5	0.555556	0.875	0.285714	1	0.5	1	0.8	0.571429	0.111111	1	1	0	0	0	0.33	0	99.65	1.06	511	88.7424	33.5927	5102016	Bacteroidota	Bacteroidia	Flavobacteriales	Flavobacteriaceae
GCF_000283555	0.333333	0.142857	0	0	0.166667	0	0	0.25	0	0.857143	0.285714	0	0	0	0	0.4	0	0	0	0.25	0	0.2	1	0.285714	0.4	0.2	0	0.666667	0.125	0	0	0	0	0	100	0.99	175	90.2811	27.9789	1515556	Firmicutes_A	Clostridia	Clostridiales	Clostridiaceae
GCF_000285575	0.666667	0.857143	0	1	1	0.181818	0	0.2	0	0.857143	0.571429	0	0	1	0.333333	0.4	0	0	0	0.4	0	0.7	0	1	0.8	0.571429	0	1	1	0	0	0	0	0	98.22	2.1	332	78.2391	26.8671	3925888	Firmicutes_A	Clostridia	Clostridiales	Clostridiaceae
GCF_000286835	1	0.428571	0.6	1	1	0.6	1	1	1	1	1	0.75	0.5	1	1	1	1	0.5	0.888889	0.8	0.428571	1	1	1	0.8	0.857143	1	1	1	0	0	0	1	1	100	0	312	86.5429	47.3648	5181803	Proteobacteria	Gammaproteobacteria	Enterobacterales	Vibrionaceae
GCF_000286955	1	0.285714	0.6	1	1	1	0.833333	1	1	1	0.857143	1	0.5	1	1	1	1	0.5	1	0.8	0.571429	1	1	1	0.8	0.857143	1	1	1	0	0	0	1	0	95.87	0.76	922	87.2161	41.1357	3447496	Proteobacteria	Gammaproteobacteria	Enterobacterales	Vibrionaceae
GCF_000287055	1	1	0.6	1	1	0.6	1	1	1	1	0.857143	1	0.5	1	1	1	1	0.5	0.888889	0.8	0.428571	1	1	1	1	0.857143	1	1	1	0	0	0	1	0	99.45	1.44	1067	86.9259	43.3231	4418179	Proteobacteria	Gammaproteobacteria	Enterobacterales	Vibrionaceae
GCF_000287675	0.333333	0.857143	0.2	1	1	0.0909091	0	1	1	0.833333	0.714286	1	0	1	0.666667	0.6	1	0.5	0	0.4	0	0.7	0.166667	0.285714	0.4	0.428571	0	0.666667	1	0	0	0	0	0	99.37	0	278	91.0994	35.9824	2779958	Firmicutes_A	Clostridia	Lachnospirales	Lachnospiraceae
GCF_000296385	0.333333	0.857143	0.2	1	1	0.0909091	0	1	1	0.833333	0.714286	1	0	1	0.666667	0.6	1	0.5	0	0.4	0	0.7	0.166667	0.285714	0.4	0.428571	0	0.666667	1	0	0	0	0	0	99.37	0	278	89.0518	36.5865	2932121	Firmicutes_A	Clostridia	Lachnospirales	Lachnospiraceae
GCF_000299415	0.666667	0.428571	0.4	1	0.5	0.272727	0.5	1	0.666667	1	0.857143	1	0	0.5	1	1	0.666667	0	0.333333	0.8	0.142857	0.9	1	1	0.6	0.2	0	1	1	0	0	0	0.67	0	93.59	0.85	171	90.6263	66.7543	3704061	Actinobacteriota	Acidimicrobiia	Acidimicrobiales	Microtrichaceae
GCF_000299575	0	0.714286	0.2	1	0.5	0.545455	1	1	1	1	0.857143	1	0.5	1	1	0.8	1	0.666667	0.222222	0.625	0.142857	0.875	0.666667	0.857143	0.6	0.2	0.555556	1	1	1	0	0	0.67	0	98.48	0.15	617	93.0357	67.3727	2897133	Proteobacteria	Alphaproteobacteria	Rhodobacterales	Rhodobacteraceae
GCF_000300195	1	0.857143	0.4	0.333333	1	0	0	0.8	0	0.857143	0.714286	0.25	0	0.5	0.333333	0.6	0	0	0	1	0	0.7	1	1	0.6	0.714286	0	1	1	0	0	0	0	1	97.12	2.88	178	81.1527	31.2363	4308385	Firmicutes_A	Clostridia	Clostridiales	Clostridiaceae
GCF_000300875	0.666667	0.142857	0.6	0.666667	1	0.363636	1	1	1	0.857143	1	0.25	0	0.5	0.666667	1	0.666667	0.5	0.555556	0.8	0.285714	1	0.5	0.857143	1	0.571429	0.111111	1	1	0	0	0	0.67	0	99.65	0.11	571	89.1224	37.0376	3572447	Bacteroidota	Bacteroidia	Flavobacteriales	Flavobacteriaceae
GCF_000306675	0.666667	0.142857	0.6	1	1	0.363636	0.666667	1	1	1	0.714286	0.75	0.5	0.5	1	1	0.666667	0.5	0.6	0.8	0	0.8	0.5	0.857143	0.4	0.25	0.111111	1	1	0	0	0	0.33	0	98.82	0	140	82.7365	39.447	4161553	Spirochaetota	Leptospirae	Leptospirales	Leptospiraceae
GCF_000307105	1	0.857143	0.4	1	1	0.363636	0.5	1	1	1	0.571429	1	0.5	1	1	1	0.666667	0.5	1	0.8	0	1	0.833333	0.857143	0.6	0.571429	0.222222	1	1	1	1	1	0.33	1	99.35	1.29	247	89.4216	41.3578	4871344	Desulfobacterota	Desulfobacteria	Desulfobacterales	Desulfobacteraceae
GCF_000312305	0.333333	0.571429	0.4	0	1	0	0	0.25	0	1	0.857143	0	0	0	0.666667	0.8	0	0	0.666667	1	0.285714	0.3	1	0.857143	0.8	0.25	0.111111	0.666667	1	0	0	0	0	1	99.59	0.08	567	78.9221	47.0405	3903571	Bacteroidota	Bacteroidia	Bacteroidales	Bacteroidaceae
GCF_000312445	0.333333	0.857143	0.2	0.666667	1	0	1	1	1	1	0.857143	0.25	0	0	0.666667	0.8	0	0	0.333333	0.4	0	0.3	1	1	1	0.25	0.111111	0.666667	1	0	0	0	0	0	96.28	0.37	492	89.8549	47.6819	2502741	Bacteroidota	Bacteroidia	Bacteroidales	Bacteroidaceae
GCF_000313175	0.666667	1	0.6	0.666667	1	0.363636	0.666667	1	1	1	0.714286	0.75	0.5	0.5	1	1	0.666667	0.5	0.6	0.8	0	0.8	0.5	0.857143	0.4	0.25	0.111111	1	1	0	0	0	0.33	0	97.65	0	140	84.753	41.8606	4031631	Spirochaetota	Leptospirae	Leptospirales	Leptospiraceae
GCF_000315485	1	0.857143	0.6	0.666667	1	0.181818	1	1	1	1	0.857143	0.25	0	0.5	0.666667	0.8	0.666667	0	0.444444	1	0.142857	0.3	0.666667	1	1	1	0.111111	1	1	0	0	0	0	0	99.26	0.93	491	91.468	43.4861	6457077	Bacteroidota	Bacteroidia	Bacteroidales	Bacteroidaceae
GCF_000316985	1	0.857143	0.6	0.666667	1	0.181818	1	1	1	1	0.857143	0.25	0	0.5	0.666667	0.8	0.666667	0	0.444444	1	0.142857	0.3	0.666667	1	1	1	0.111111	1	1	0	0	0	0	0	99.2	0.78	1066	84.8715	44.409	5467904	Proteobacteria	Gammaproteobacteria	Enterobacterales	Vibrionaceae
GCF_000318095	0.333333	0	0.4	0	1	0	0	0.25	0	1	0.857143	0	0	0	0.666667	0.6	0	0	0.444444	0.4	0.142857	0.4	0.5	1	1	0.571429	0.111111	1	1	0	0	0	0	0	97.12	0.37	492	85.0685	46.1314	2553017	Bacteroidota	Bacteroidia	Bacteroidales	Bacteroidaceae
GCF_000318275	0.666667	0	0.4	0	1	0.181818	0	0.25	0	0.857143	0.857143	0	0	0	0.666667	0.6	0.666667	0.5	0.555556	0.2	0.285714	1	0.5	0.857143	0.8	0.25	0.111111	0.666667	1	0	0	0	0.33	0	99.52	0.71	316	90.5842	38.4007	2656035	Bacteroidota	Bacteroidia	Flavobacteriales	Flavobacteriaceae
GCF_000320405	0.333333	0.857143	0.4	1	1	0.0909091	0.666667	1	1	0.833333	0.571429	1	0.5	0.5	0.333333	0.8	0	0.5	0	0.8	0	0.7	0	1	0.8	0.428571	0.222222	1	1	0	0	0	0	0	99.19	0	332	85.9675	27.7181	3553721	Firmicutes_A	Clostridia	Clostridiales	Clostridiaceae
GCF_000331025	1	0.714286	0.4	1	1	0.181818	0.666667	1	1	1	0.571429	1	0.5	1	0.333333	0.8	0.666667	0.333333	1	1	0	1	0.166667	0.857143	0.6	0.75	0.333333	1	1	1	1	1	0.67	1	100	0	284	87.082	45.1523	3708362	Desulfobacterota	Desulfovibrionia	Desulfovibrionales	Desulfovibrionaceae
GCF_000331515	1	1	0.6	1	1	0.8	1	1	1	1	1	0.75	0.5	1	1	1	1	0.5	1	0.8	0.571429	1	1	1	0.8	0.857143	1	1	1	0	0	0	1	1	98.64	1.69	922	84.3284	46.3853	5684538	Proteobacteria	Gammaproteobacteria	Enterobacterales	Vibrionaceae
GCF_000332115	0.666667	0.142857	0.4	0	1	0.363636	1	0.25	0	0.857143	0.857143	0	0	0.5	0.333333	1	0.666667	0.5	0.444444	0.75	0.285714	1	0.5	0.857143	0.8	0.25	0	1	1	0	0	0	0	0	98.54	0.19	496	90.4085	35.2478	3845825	Bacteroidota	Bacteroidia	Flavobacteriales	Flavobacteriaceae
GCF_000332415	0.666667	1	0.6	1	1	0.363636	0.666667	1	1	1	0.714286	0.75	0.5	1	1	1	0.666667	0.5	0.6	0.8	0	0.8	0.5	0.857143	0.4	0.5	0.111111	1	1	0	0	0	0.33	0	98.82	0	140	85.819	42.6641	4026722	Spirochaetota	Leptospirae	Leptospirales	Leptospiraceae
GCF_000332455	0.666667	0.428571	0.6	1	1	0.363636	0.666667	1	1	1	0.714286	0.75	0.5	0.5	1	1	0.333333	0.5	0.6	0.8	0	0.8	0.5	0.714286	0.4	0.75	0.111111	1	1	0	0	0	0.67	0	100	0	140	92.9192	39.0484	4065234	Spirochaetota	Leptospirae	Leptospirales	Leptospiraceae
GCF_000332495	0.666667	0.428571	0.6	1	1	0.363636	0.666667	1	1	1	0.714286	0.75	0.5	0.5	1	1	0.333333	0.5	0.6	0.8	0	0.8	0.5	0.714286	0.4	0.75	0.111111	1	1	0	0	0	0.67	0	100	0	140	92.8244	38.2129	4092188	Spirochaetota	Leptospirae	Leptospirales	Leptospiraceae
GCF_000332875	0.333333	0.142857	0.6	1	1	0.0909091	0.666667	1	1	1	0.857143	1	0.5	1	0.333333	0.8	1	0.5	0	1	0	0.7	1	0.857143	0.8	0.714286	0	1	1	0	1	0	0	0	99.33	3.36	263	88.8231	36.8567	3221241	Firmicutes_A	Clostridia	Lachnospirales	Lachnospiraceae
GCF_000338875	1	1	0.6	1	1	0.6	1	1	1	1	0.714286	1	0.5	1	1	1	1	0.5	1	0.8	0.571429	1	1	1	0.8	0.857143	0.888889	1	1	0	0	0	1	0	99.69	0.19	1130	88.3118	46.4012	4161829	Proteobacteria	Gammaproteobacteria	Enterobacterales	Vibrionaceae
GCF_000340885	0.666667	0.857143	0.6	1	1	0.0909091	0.833333	1	1	0.857143	1	1	0.5	1	0.666667	1	0.666667	0.5	0.222222	1	0	1	1	1	0.8	0.714286	0.111111	1	1	0	1	0	0	0	99.19	1.29	332	82.9627	29.5801	6385397	Firmicutes_A	Clostridia	Clostridiales	Clostridiaceae
GCF_000341395	1	0.857143	0.6	1	1	0.272727	0.666667	1	1	1	0.714286	1	0.5	1	0.666667	0.8	1	0.333333	1	0.8	0	1	0.833333	0.857143	0.6	0.75	0.222222	0.666667	0.875	1	1	1	0.33	1	98.13	1.39	280	89.5925	45.3758	4023512	Desulfobacterota	Desulfobulbia	Desulfobulbales	Desulfocapsaceae
GCF_000341895	0.666667	0.714286	0.6	1	1	0.181818	0.666667	1	1	1	0.714286	1	0.5	1	0.666667	0.8	0.666667	0.333333	1	1	0	1	0.166667	0.857143	0.6	0.75	0.333333	1	1	1	1	1	0.67	1	100	0	284	89.1027	49.9541	3646098	Desulfobacterota	Desulfovibrionia	Desulfovibrionales	Desulfovibrionaceae
GCF_000347035	0.666667	0.857143	0.6	1	1	0.363636	0.666667	1	1	1	0.714286	0.75	0.5	0.5	1	1	0.666667	0.5	0.6	0.8	0	0.8	0.5	0.714286	0.4	0.571429	0.111111	1	1	0	0	0	0.33	0	98.82	0	140	91.1843	41.6551	4180037	Spirochaetota	Leptospirae	Leptospirales	Leptospiraceae
GCF_000347175	0.666667	1	0.6	1	1	0.363636	0.666667	1	1	1	0.714286	0.75	0.5	1	1	1	0.666667	0.5	0.6	0.8	0	0.8	0.5	0.857143	0.4	0.5	0.111111	1	1	0	0	0	0.33	0	98.82	0	140	85.9913	42.5054	4437581	Spirochaetota	Leptospirae	Leptospirales	Leptospiraceae
GCF_000348785	0	0.857143	0.4	1	0.5	0.181818	0.666667	1	0.666667	0.888889	0.857143	1	0.5	0.5	1	1	1	0.5	0.666667	1	0.428571	1	1	0.571429	0.4	0.2	0	1	1	0	0	0	0.67	0	99.15	1.71	171	92.3884	67.2924	4830181	Actinobacteriota	Acidimicrobiia	Acidimicrobiales	Ilumatobacteraceae
GCF_000350145	0	0.857143	0.4	1	0.5	0.181818	0.5	1	0.666667	0.888889	0.857143	1	0.5	0.5	1	1	1	0.5	0.555556	1	0.285714	1	1	0.857143	0.6	0.2	0	1	1	0	0	0	0.67	0	99.15	3.42	171	93.1606	66.9857	4282232	Actinobacteriota	Acidimicrobiia	Acidimicrobiales	Ilumatobacteraceae
GCF_000350545	0.333333	0.857143	0.6	1	1	0.363636	0.666667	1	1	1	0.714286	1	0	1	1	1	0.666667	0.5	1	0.8	0.142857	1	0.666667	0.857143	0.6	0.571429	0.222222	1	1	1	1	1	0.33	1	99.35	0	247	90.538	51.2551	4998761	Desulfobacterota	Desulfobacteria	Desulfobacterales	Desulfobacteraceae
GCF_000355805	0.666667	0.142857	0.6	0.666667	1	0.181818	1	1	1	0.857143	1	0.25	0	0.5	0.666667	1	0.666667	0.5	0.666667	0.875	0.285714	1	0.5	1	1	0.571429	0.111111	1	1	0	0	0	0	0	98.86	0.29	496	90.1361	37.3956	3305193	Bacteroidota	Bacteroidia	Flavobacteriales	Flavobacteriaceae
GCF_000355905	0.666667	0.142857	0.4	0.666667	1	0.363636	1	1	1	0.857143	0.857143	0.25	0	0.5	0.666667	1	0.666667	0.5	0.555556	0.75	0.285714	1	0.5	0.857143	1	0.5	0.111111	1	0.875	0	0	0	0.33	0	99.49	0.19	496	88.0734	35.7093	3363118	Bacteroidota	Bacteroidia	Flavobacteriales	Flavobacteriaceae
GCF_000359585	0.666667	1	0.6	1	1	0	0.833333	1	1	0.888889	1	1	0	1	0.333333	1	1	0.5	0	1	0	1	1	1	0.8	0.714286	0	1	1	0	1	0	0	0	99.49	0.23	404	87.5022	31.0391	3085051	Firmicutes_A	Clostridia	Clostridiales	Clostridiaceae
GCF_000364225	0.5	0.142857	0.4	1	1	0.0909091	0.833333	1	1	0.857143	0.571429	1	0.5	1	1	0.8	1	0.5	0	1	0	0.7	0.166667	1	0.8	0.714286	0	1	1	0	0	0	0	0	98.16	1.91	354	81.5572	42.8649	6508819	Firmicutes_A	Clostridia	Lachnospirales	Lachnospiraceae
GCF_000373985	0.666667	0.857143	0.6	1	1	0.0909091	0.5	1	1	1	0.714286	1	0.5	1	1	1	0.666667	0.5	0.666667	0.8	0.285714	1	0.666667	0.857143	0.8	0.428571	0.111111	1	1	1	1	1	0.33	1	99.96	0	247	87.506	46.9005	5644283	Desulfobacterota	Desulfobacteria	Desulfobacterales	Desulfobacteraceae
GCF_000374145	0	0.857143	0.6	1	1	0.545455	1	1	1	1	0.714286	1	0	1	1	0.8	1	0.333333	0.111111	0.8	0	0.875	0.666667	0.857143	0.8	0.25	0.666667	1	1	0	0	0	0.67	0	99.84	0	388	89.3795	67.2084	3409949	Proteobacteria	Alphaproteobacteria	Rhodobacterales	Rhodobacteraceae
GCF_000374365	1	0.857143	0.6	0.666667	1	0.181818	1	1	1	1	0.857143	0.25	0	1	0.666667	0.8	0.666667	0	0.333333	1	0.142857	0.3	0.5	1	1	0.75	0.111111	1	1	0	0	0	0	0	98.88	0.84	492	88.8685	47.7024	4917576	Bacteroidota	Bacteroidia	Bacteroidales	Bacteroidaceae
GCF_000375485	0.666667	0.571429	0.6	1	1	0.181818	0.666667	0.75	1	1	0.571429	1	0.5	1	0.666667	0.8	0.666667	0.333333	1	0.8	0	1	0.166667	0.857143	0.4	1	0.222222	1	1	1	1	1	0.67	1	95.27	1.78	284	90.2832	59.1205	3324581	Desulfobacterota	Desulfovibrionia	Desulfovibrionales	Desulfovibrionaceae
GCF_000377625	0.333333	0.142857	0.4	0	1	0	0	0.25	0	0.833333	0.142857	0	0	0	1	0.2	0	0	0.555556	0.4	0.285714	0.3	1	1	0.8	0.25	0.111111	1	1	0	0	0	0	0	99.32	0	567	82.9267	41.9272	2993935	Bacteroidota	Bacteroidia	Bacteroidales	Bacteroidaceae
GCF_000378085	0.333333	0.571429	0.4	0	1	0	0	0.25	0	1	0.857143	0	0	0	0.666667	0.8	0	0	0.666667	1	0.285714	0.4	1	0.857143	0.8	0.25	0.111111	0.666667	1	0	0	0	0	0	99.66	0	567	82.5346	46.6164	3508589	Bacteroidota	Bacteroidia	Bacteroidales	Bacteroidaceae
GCF_000378485	0.666667	0.142857	0.4	0.666667	1	0.363636	1	1	1	1	1	0.25	0	0.5	0.333333	1	0.333333	0.5	0.555556	0.875	0.285714	1	0.5	0.857143	1	0.5	0.111111	1	1	0	0	0	0.33	0	99.46	0	511	88.5094	39.6169	4489248	Bacteroidota	Bacteroidia	Flavobacteriales	Flavobacteriaceae
GCF_000378745	0.333333	0	0.4	0	1	0	0	0.25	0	0.666667	0.285714	0	0	0	0.333333	0.2	0	0	0.555556	1	0.285714	0.4	1	1	0.6	0.25	0.111111	1	1	0	0	0	0	1	99.66	0.34	567	87.4043	36.5571	2391937	Bacteroidota	Bacteroidia	Bacteroidales	Bacteroidaceae
GCF_000378765	0.666667	0.142857	0.4	0	1	0.363636	1	0.25	0	0.714286	0.714286	0	0	0.5	0.666667	0.4	0.666667	0.5	0.555556	0.75	0.285714	1	0.5	0.857143	1	0.5	0.111111	1	0.875	0	0	0	0.33	0	99.62	0	496	90.6103	36.5493	3001811	Bacteroidota	Bacteroidia	Flavobacteriales	Flavobacteriaceae
GCF_000379185	0.666667	0	0.4	0	0.5	0.272727	0	0.25	0	0.714286	0.714286	0	0	0	0.666667	0.6	0.666667	0.5	0.666667	0.2	0.285714	1	0.5	0.857143	1	0.25	0.111111	1	1	0	0	0	0.33	0	100	0.48	316	89.0218	34.4156	2667569	Bacteroidota	Bacteroidia	Flavobacteriales	Flavobacteriaceae
GCF_000379485	0	0.857143	0.6	1	0.5	0.545455	1	1	1	1	0.857143	1	0.5	1	1	0.8	1	0.666667	0.111111	0.5	0	0.875	0.666667	0.857143	0.6	0.2	0.555556	1	1	1	0	0	0.67	0	99.39	0.45	617	89.5798	70.5467	4175892	Proteobacteria	Alphaproteobacteria	Rhodobacterales	Rhodobacteraceae
GCF_000379665	1	0.857143	0.4	1	0.333333	0.0909091	1	0	0	0.833333	0.428571	0.25	0	0	0.666667	0.2	0	0	0.666667	0.8	0.285714	0.3	1	0.857143	1	0.75	0.111111	1	1	0	0	0	0	0	100	0	278	91.7307	44.642	4965295	Bacteroidota	Bacteroidia	Marinilabiliales	Marinifilaceae
GCF_000379965	0.333333	0	0.4	0	1	0	0	0.4	0	0.666667	0.142857	0	0	0	0.333333	0.2	0	0	0.555556	0.4	0.285714	0.4	1	1	1	0.25	0.111111	0.666667	1	0	0	0	0	0	99	0.34	567	85.6188	38.3605	2647472	Bacteroidota	Bacteroidia	Bacteroidales	Bacteroidaceae
GCF_000381365	1	0.142857	0.6	0.666667	1	0.181818	1	1	1	1	0.857143	0.5	0	0.5	0.666667	0.8	0.666667	0	0.666667	1	0.285714	0.3	0.666667	1	1	0.75	0.111111	1	1	0	0	0	0	0	99.26	0.33	492	89.8183	41.6954	5836629	Bacteroidota	Bacteroidia	Bacteroidales	Bacteroidaceae
GCF_000381525	0.333333	0.714286	0.4	0	1	0	0	0.2	0	0.666667	0.428571	0	0	0.5	0.333333	1	0	0	0	0.6	0	0.5	0	0.857143	0.8	0.714286	0	0.666667	1	0	0	0	0	0	100	0	250	87.8034	35.8808	2083092	Firmicutes_A	Clostridia	Peptostreptococcales	Peptostreptococcaceae
GCF_000381725	0.666667	0.857143	0.4	0	0.166667	0	0	0.4	0	0.166667	0.428571	0	0	1	0	0.8	0	0	0	0.8	0	0.7	0	1	0.8	0.5	0	0.666667	1	0	0	0	0	0	98.88	0	149	90.5101	28.6431	1941804	Fusobacteriota	Fusobacteriia	Fusobacteriales	Fusobacteriaceae
GCF_000382125	0.666667	0.142857	0.4	0.666667	1	0.181818	1	1	1	1	1	0.25	0	0.5	0.666667	1	0.666667	0.5	0.555556	0.75	0.285714	1	0.5	0.857143	1	0.25	0.111111	1	1	0	0	0	0.33	0	99.28	1.11	571	90.3061	38.2523	3906474	Bacteroidota	Bacteroidia	Flavobacteriales	Flavobacteriaceae
GCF_000382265	0	0.857143	0.2	1	0.5	0.545455	1	1	1	1	0.857143	1	0.5	1	1	0.8	1	0.666667	0.111111	0.5	0	0.875	0.666667	0.857143	0.6	0.25	0.555556	1	1	1	0	0	0.67	0	99.29	0	615	91.3741	61.846	3721596	Proteobacteria	Alphaproteobacteria	Rhodobacterales	Rhodobacteraceae
GCF_000382385	0.333333	0.571429	0.4	0.666667	1	0.0909091	1	1	1	1	0.857143	0.25	0	0.5	0.666667	0.8	0	0	0.444444	0.4	0.285714	0.4	1	1	0.8	0.25	0	1	1	0	0	0	0	0	99.32	0.34	567	87.3935	47.3856	3314235	Bacteroidota	Bacteroidia	Bacteroidales	Bacteroidaceae
GCF_000382445	1	0.857143	0.6	0.666667	1	0.181818	1	1	1	1	0.857143	0.25	0	1	0.666667	0.8	1	0	0.555556	1	0.285714	0.3	0.5	1	1	0.75	0.111111	1	1	0	0	0	0	0	99.26	0.19	492	87.6022	42.6936	4646209	Bacteroidota	Bacteroidia	Bacteroidales	Bacteroidaceae
GCF_000384815	0.666667	0.857143	0.6	1	1	0.0909091	0.666667	1	1	1	0.571429	1	0.5	1	0.333333	0.8	0.333333	0.333333	1	1	0	1	0.166667	0.857143	0.6	0.75	0.333333	1	1	1	1	1	0.67	1	100	0.07	284	85.2057	45.114	3544809	Desulfobacterota	Desulfovibrionia	Desulfovibrionales	Desulfovibrionaceae
GCF_000389635	1	0.857143	0.6	1	1	0	1	1	1	0.888889	1	1	0	1	0.666667	1	1	0.5	0.777778	1	0.428571	1	1	1	1	0.714286	0.111111	1	1	0	1	0	0	0	100	0.39	404	80.1948	30.5595	5044100	Firmicutes_A	Clostridia	Clostridiales	Clostridiaceae
GCF_000400365	1	1	0.6	1	1	0.6	1	1	1	1	0.857143	1	1	1	1	1	1	1	1	0.8	0.571429	1	1	1	1	1	1	1	1	0	0	0	1	0	100	0.33	922	86.7721	45.0597	6089772	Proteobacteria	Gammaproteobacteria	Enterobacterales	Vibrionaceae
GCF_000401215	0.333333	0.857143	0	1	1	0.0909091	0.666667	1	1	1	0.857143	1	0	1	0.333333	1	0	0.5	0	0.4	0	0.7	0	1	0.6	0.285714	0	1	1	0	0	0	0	0	99.19	1.86	332	86.3318	28.0325	4020958	Firmicutes_A	Clostridia	Clostridiales	Clostridiaceae
GCF_000403255	0.333333	0.857143	0.4	1	1	0.0909091	0.833333	1	1	1	0.857143	1	0.5	1	0.666667	0.8	0	0.5	0	1	0	0.7	1	1	0.8	0.571429	0	1	1	0	0	0	0	0	97.99	3.64	354	86.7007	42.3463	5083159	Firmicutes_A	Clostridia	Lachnospirales	Lachnospiraceae
GCF_000403275	0	0	0	1	1	0.0909091	1	1	1	0.857143	0.714286	1	0.5	1	0.333333	0.6	0	0.5	0	0.4	0	0.2	1	0.285714	0.6	0.142857	0	1	1	0	0	0	0	0	97.13	0.57	354	87.3331	45.0752	4283535	Firmicutes_A	Clostridia	Lachnospirales	Lachnospiraceae
GCF_000403295	0.333333	0.142857	0.2	1	1	0.0909091	0.833333	1	1	0.857143	0.714286	1	0.5	1	0.666667	0.6	0.666667	0.5	0	0.4	0	0.7	0.166667	1	0.8	0.428571	0	1	1	0	0	0	0	0	94.74	1.95	333	86.3075	47.1594	5799088	Firmicutes_A	Clostridia	Lachnospirales	Lachnospiraceae
GCF_000403785	0.666667	0.142857	0.6	0.666667	1	0.272727	1	1	1	0.857143	1	0.25	0	0.5	0.666667	1	0.666667	0	0.555556	0.875	0.285714	1	0.5	0.857143	0.8	0.25	0.111111	0.666667	1	0	0	0	0.33	0	96.58	0.1	496	88.8353	33.8959	3646721	Bacteroidota	Bacteroidia	Flavobacteriales	Flavobacteriaceae
GCF_000411115	1	0	0.4	0	1	0.181818	0	0.25	0	0.857143	0.857143	0	0	0	0.666667	1	0.666667	0.5	0.666667	0.2	0.285714	1	0.5	0.857143	1	0.25	0.111111	1	1	0	0	0	0.33	0	100	0.5	316	88.9318	41.4725	2746278	Bacteroidota	Bacteroidia	Flavobacteriales	Flavobacteriaceae
GCF_000417905	1	1	0.6	1	0.5	0.6	1	1	1	1	0.857143	1	1	1	1	1	1	1	1	0.8	0.571429	1	1	1	1	1	1	1	1	0	0	0	1	0	100	2.79	922	85.9006	45.087	5175153	Proteobacteria	Gammaproteobacteria	Enterobacterales	Vibrionaceae
GCF_000419685	1	0.142857	0.4	0	1	0.363636	1	0.25	0	0.571429	0.571429	0	0	0	0.333333	0.2	0.666667	0	0.555556	0.8	0.285714	1	0.5	0.857143	1	0.571429	0.111111	1	1	0	0	0	0	0	99.65	0	511	89.3705	34.9688	3079036	Bacteroidota	Bacteroidia	Flavobacteriales	Flavobacteriaceae
GCF_000420085	0.333333	0.857143	0.6	1	1	0.181818	0.666667	1	1	1	0.714286	1	0.5	1	1	1	0.666667	0.5	1	0.8	0	1	0.666667	0.857143	0.8	0.5	0.222222	1	1	1	1	1	0.33	1	99.35	1.61	247	88.2685	50.5793	6119470	Desulfobacterota	Desulfobacteria	Desulfobacterales	Desulfobacteraceae
GCF_000420145	0.333333	0.857143	0.6	1	1	0.181818	0.666667	1	1	1	0.714286	1	0.5	1	1	1	0.666667	0.5	1	0.8	0	1	0.666667	0.857143	0.8	0.5	0.222222	1	1	1	1	1	0.33	1	97.97	0	568	92.2221	67.2446	3049695	Proteobacteria	Alphaproteobacteria	Rhodobacterales	Rhodobacteraceae
GCF_000420465	1	0.857143	0.4	1	1	0.0909091	0.666667	1	1	1	0.714286	1	0.5	1	0.333333	0.8	0.666667	0.333333	1	0.8	0	1	1	0.857143	0.4	0.75	0.333333	1	1	1	1	1	0.33	1	99.41	0	284	86.9906	57.4151	3607017	Desulfobacterota	Desulfovibrionia	Desulfovibrionales	Desulfovibrionaceae
GCF_000420485	0.333333	0.714286	0.4	1	0.5	0.181818	0.666667	1	1	1	0.571429	1	0.5	1	0.666667	0.8	0.666667	0.333333	1	1	0	1	0.333333	0.857143	0.6	1	0.222222	1	1	1	1	1	0.67	1	100	0.2	284	89.9744	63.6582	3701832	Desulfobacterota	Desulfovibrionia	Desulfovibrionales	Desulfovibrionaceae
GCF_000420745	0	0.857143	0.6	1	0.5	0.545455	1	1	1	1	0.857143	1	0.5	1	1	0.8	1	0.666667	0.111111	0.5	0	0.9	0.666667	0.857143	0.6	0.25	0.666667	1	1	0	0	0	0.67	0	99.55	0.08	568	89.9412	58.4991	3433177	Proteobacteria	Alphaproteobacteria	Rhodobacterales	Rhodobacteraceae
GCF_000420865	0	0.714286	0.2	1	1	0.0909091	0.833333	1	1	0.857143	0.714286	1	0.5	1	1	0.8	1	0.5	0	0.4	0	0.2	0.166667	0.285714	0.4	0.5	0	1	1	0	0	0	0	1	99.57	0	642	92.685	43.3663	3888106	Firmicutes_A	Clostridia	Lachnospirales	Lachnospiraceae
GCF_000421285	0.333333	0.857143	0.6	1	1	0.363636	0.666667	1	1	1	0.714286	1	0	1	1	1	0.666667	0.5	1	0.8	0.142857	1	0.666667	0.857143	0.6	0.571429	0.222222	1	1	1	1	1	0.33	1	99.35	0	247	90.302	51.237	5118755	Desulfobacterota	Desulfobacteria	Desulfobacterales	Desulfobacteraceae
GCF_000421405	0	0.714286	0.2	1	1	0.0909091	0.833333	1	1	0.857143	0.714286	1	0.5	1	0.666667	0.8	1	0.5	0	0.2	0	0.2	0.166667	0.285714	0.4	0.5	0	1	1	0	0	0	0	0	99.57	0	642	91.7717	43.6127	4000398	Firmicutes_A	Clostridia	Lachnospirales	Lachnospiraceae
GCF_000422205	1	0.857143	0.4	1	1	0.272727	0.666667	1	1	1	0.857143	1	0.5	1	0.666667	0.8	0.666667	0.333333	0.833333	0.8	0	1	0.166667	0.857143	0.6	1	0.333333	1	1	1	1	1	0.67	1	99.41	0	284	88.3419	67.9856	3912295	Desulfobacterota	Desulfovibrionia	Desulfovibrionales	Desulfovibrionaceae
GCF_000422245	0.333333	0.714286	0.4	1	1	0.181818	0.666667	1	1	1	0.714286	1	0.5	1	0.666667	0.8	0.666667	0.333333	0.833333	0.8	0	1	0.166667	0.857143	0.6	1	0.333333	1	1	1	1	1	0.67	1	100	0	284	89.6008	64.4817	3202328	Desulfobacterota	Desulfovibrionia	Desulfovibrionales	Desulfovibrionaceae
GCF_000422365	0	0.142857	0.4	0	1	0.272727	1	1	1	1	0.857143	0	0	0.5	1	1	0.666667	0.5	0.555556	0.875	0.285714	1	0.5	0.857143	0.6	0.25	0.111111	1	1	0	0	0	0.33	0	99.67	0	571	92.1071	31.3254	3057700	Bacteroidota	Bacteroidia	Flavobacteriales	Flavobacteriaceae
GCF_000422545	1	0.714286	0.4	1	1	0.0909091	0.666667	1	1	1	0.571429	1	0.5	1	0.333333	0.8	0.666667	0.333333	1	0.8	0	1	0.166667	0.857143	0.6	1	0.222222	1	1	1	1	1	0.67	1	100	0	284	85.7993	61.2492	3929487	Desulfobacterota	Desulfovibrionia	Desulfovibrionales	Desulfovibrionaceae
GCF_000422565	1	0.714286	0.4	1	1	0.181818	0.666667	1	1	1	0.571429	1	0.5	1	0.666667	0.8	0.666667	0.333333	1	0.8	0	1	0.166667	0.857143	0.6	1	0.333333	1	1	1	1	1	0.67	1	100	0	284	90.6858	66.2492	3419064	Desulfobacterota	Desulfovibrionia	Desulfovibrionales	Desulfovibrionaceae
GCF_000422645	1	0.857143	0.6	1	1	0.8	1	1	1	1	1	1	1	1	1	1	1	1	0.888889	1	0.428571	1	1	1	1	0.857143	1	1	1	0	0	0	0.67	0	100	0	310	88.4975	58.67	4296027	Proteobacteria	Gammaproteobacteria	Enterobacterales	Shewanellaceae
GCF_000422665	0.666667	0.714286	0.6	1	1	0.8	1	1	1	1	1	0.75	0.5	1	1	1	1	0.5	1	1	0.571429	1	1	1	1	0.857143	1	1	1	0	0	0	1	0	100	0	309	88.8	53.9837	3885737	Proteobacteria	Gammaproteobacteria	Enterobacterales	Shewanellaceae
GCF_000422685	0.666667	0.714286	0.6	1	1	0.8	1	1	1	1	1	0.75	0.5	1	1	1	1	0.5	1	1	0.571429	1	1	1	1	0.857143	1	1	1	0	0	0	1	0	99.65	0	511	90.9633	30.0314	3441043	Bacteroidota	Bacteroidia	Flavobacteriales	Flavobacteriaceae
GCF_000422705	1	0.142857	0.4	0	1	0.181818	1	0.25	0	1	0.857143	0	0	0.5	0.666667	1	0.666667	0	0.666667	0.75	0.285714	1	0.5	0.857143	1	0.5	0.111111	1	1	0	0	0	0.67	0	99.65	0.35	511	89.8182	36.089	4002854	Bacteroidota	Bacteroidia	Flavobacteriales	Flavobacteriaceae
GCF_000422725	0.666667	0.142857	0.4	0.666667	1	0.272727	1	1	1	1	0.857143	0.25	0	0.5	0.666667	1	0.333333	0.5	0.666667	0.875	0.285714	1	0.5	0.857143	1	0.5	0.111111	1	1	0	0	0	0.33	0	99.65	0	511	89.0486	41.6153	4638566	Bacteroidota	Bacteroidia	Flavobacteriales	Flavobacteriaceae
GCF_000423005	0	0.142857	0.4	0.666667	1	0.272727	1	1	1	1	1	0.25	0	0.5	1	1	0.666667	0.5	0.555556	0.875	0.285714	1	0.5	0.857143	0.8	0.25	0.111111	1	0.875	0	0	0	0.33	0	99.67	0.99	571	87.2658	36.852	4430943	Bacteroidota	Bacteroidia	Flavobacteriales	Flavobacteriaceae
GCF_000423045	1	0.142857	0.6	0.666667	1	0.272727	1	1	1	0.857143	1	0.25	0	0.5	0.666667	1	0.666667	0.5	0.666667	0.75	0.285714	1	0.5	0.857143	1	0.25	0.111111	1	1	0	0	0	0.33	0	99.6	0.19	496	91.8705	39.5895	3269398	Bacteroidota	Bacteroidia	Flavobacteriales	Flavobacteriaceae
GCF_000423065	1	0.142857	0.6	0.666667	1	0.272727	1	1	1	0.857143	1	0.25	0	0.5	0.666667	1	0.666667	0.5	0.555556	0.875	0.285714	1	0.5	0.857143	1	0.25	0.111111	1	1	0	0	0	0.33	0	99.62	0	496	91.1704	36.9106	3513826	Bacteroidota	Bacteroidia	Flavobacteriales	Flavobacteriaceae
GCF_000423405	0.666667	0.142857	0.4	0	1	0.272727	1	1	1	0.857143	1	0	0	0.5	0.666667	1	0.666667	0.5	0.666667	0.875	0.285714	1	0.5	1	0.8	0.5	0.111111	1	1	0	0	0	0.33	0	99.62	0	496	90.5671	35.1619	3205558	Bacteroidota	Bacteroidia	Flavobacteriales	Flavobacteriaceae
GCF_000423585	0.666667	0.142857	0.6	0.666667	1	0.2	1	0.4	0	0.714286	0.714286	0.25	0	0.5	0.666667	0.2	1	0.5	0.555556	0.875	0.285714	1	0.5	0.857143	0.8	0.25	0.111111	1	1	0	0	0	0.33	0	99.62	0	496	88.1553	41.2725	3764506	Bacteroidota	Bacteroidia	Flavobacteriales	Flavobacteriaceae
GCF_000423645	0	0.857143	0.4	1	0.5	0.545455	1	1	1	1	0.857143	1	0.5	1	1	0.8	1	0.666667	0.111111	1	0	0.875	0.666667	0.857143	0.6	0.444444	0.666667	1	1	1	0	0	0.67	0	99.55	0.3	654	89.5426	63.8279	3554982	Proteobacteria	Alphaproteobacteria	Rhodobacterales	Rhodobacteraceae
GCF_000423925	0	0.714286	0.6	1	1	0.0909091	0.833333	1	1	0.857143	0.714286	1	0	1	1	0.8	1	0.5	0	0.4	0	0.2	0.166667	1	0.4	0.5	0	1	1	0	0	0	0	0	99.58	0	543	88.3353	41.1934	4705279	Firmicutes_A	Clostridia	Lachnospirales	Lachnospiraceae
GCF_000423945	0	0.714286	0.2	1	1	0.0909091	0.833333	1	1	0.857143	0.714286	1	0	1	1	0.8	1	0.5	0	0.4	0	0.2	0.166667	1	0.4	0.6	0	1	1	0	0	0	0	0	99.58	0	543	89.2476	41.7722	4442963	Firmicutes_A	Clostridia	Lachnospirales	Lachnospiraceae
GCF_000424005	0.333333	0.857143	0.4	1	1	0.0909091	0.666667	1	1	0.857143	0.714286	1	0.5	1	0.666667	0.8	1	0.5	0	1	0	0.7	0.333333	1	0.6	0.714286	0	1	1	1	1	0	0.33	1	99.52	0	420	91.7451	39.502	3271126	Firmicutes_A	Clostridia	Lachnospirales	Lachnospiraceae
GCF_000424105	0.333333	0	0.4	1	1	0.0909091	0.833333	1	1	0.857143	0.714286	1	0.5	1	0.666667	0.8	0.666667	0.5	0	1	0	0.2	1	1	0.8	0.714286	0	1	1	0	0	0	0	0	98.66	0	263	87.265	35.2143	2841494	Firmicutes_A	Clostridia	Lachnospirales	Lachnospiraceae
GCF_000424205	0.75	1	0.2	0.333333	1	0.181818	0	0	0	1	0.571429	0	0	0.5	0.666667	0.4	0	0.5	0	0.4	0	0.7	1	1	0.6	0.571429	0	0.666667	1	0	0	0	0	0	99.19	1.61	332	87.9642	31.1054	3532192	Firmicutes_A	Clostridia	Clostridiales	Clostridiaceae
GCF_000424265	0	0.714286	0.2	1	1	0.0909091	0.833333	1	1	0.857143	0.857143	1	0	1	1	0.8	1	0.5	0	0.2	0	0.2	0.166667	0.285714	0.4	0.2	0	1	1	0	0	0	0	0	99.58	0	543	90.1178	41.4688	4254596	Firmicutes_A	Clostridia	Lachnospirales	Lachnospiraceae
GCF_000424285	0	0.714286	0	1	1	0.0909091	0.833333	1	1	0.857143	0.857143	1	0	1	1	0.8	1	0.5	0	0.2	0	0.2	0.166667	0.285714	0.4	0.2	0	1	1	0	0	0	0	0	99.58	0	543	90.3034	41.4609	4147770	Firmicutes_A	Clostridia	Lachnospirales	Lachnospiraceae
GCF_000424305	0.333333	0.857143	0.4	1	1	0.0909091	0.666667	1	1	0.857143	0.714286	1	0.5	1	0.666667	0.8	1	0.5	0.111111	0.8	0	0.4	0.166667	0.285714	0.4	0.714286	0	1	1	0	0	0	0	0	99.52	0	420	91.3962	38.4759	2912101	Firmicutes_A	Clostridia	Lachnospirales	Lachnospiraceae
GCF_000424445	0.333333	0.857143	0.2	1	1	0	0.833333	1	1	0.857143	0.714286	1	0.5	1	0.666667	0.8	0.666667	0.5	0	0.4	0	1	0.166667	0.285714	0.4	0.285714	0	1	1	0	0	0	0	0	98.72	0.64	276	85.4166	43.0165	3790484	Firmicutes_A	Clostridia	Lachnospirales	Lachnospiraceae
GCF_000424465	0.333333	0.857143	0.4	1	1	0.0909091	0.833333	1	1	0.857143	0.714286	1	0.5	1	0.666667	0.8	1	0.5	0	1	0	0.2	1	1	0.8	0.714286	0	1	1	0	0	0	0	0	98.77	0.4	642	88.9844	40.9535	3464030	Firmicutes_A	Clostridia	Lachnospirales	Lachnospiraceae
GCF_000424585	0.333333	0.714286	0.2	1	1	0.0909091	0.833333	1	1	0.857143	0.714286	1	0.5	1	1	0.8	1	0.5	0.111111	0.8	0	0.2	0.166667	0.857143	0.6	0.571429	0	1	1	0	0	0	0	1	99.58	0	543	89.4657	44.0061	3813073	Firmicutes_A	Clostridia	Lachnospirales	Lachnospiraceae
GCF_000424665	0.666667	0.142857	0.4	0.666667	1	0.272727	1	1	1	0.857143	1	0.25	0	0.5	0.666667	1	1	0.5	0.555556	0.875	0.285714	1	0.5	1	0.8	0.571429	0.111111	1	1	0	0	0	0.67	0	99.62	0	496	89.6495	40.3558	3544726	Bacteroidota	Bacteroidia	Flavobacteriales	Flavobacteriaceae
GCF_000424985	0.25	0.142857	0.4	0.666667	1	0.363636	1	1	1	1	1	0.25	0	0.5	0.666667	1	1	0.5	0.555556	0.875	0.285714	1	0.5	1	0.8	0.25	0.111111	1	1	1	0	0	0.67	0	99.67	0.17	571	86.2481	36.807	4480165	Bacteroidota	Bacteroidia	Flavobacteriales	Flavobacteriaceae
GCF_000425045	1	0	0.6	1	0.333333	0.0909091	1	1	1	1	1	0.5	0.5	1	0.666667	1	1	0.5	0	0.2	0	0.2	0.166667	1	0.6	0.571429	0	0.666667	1	0	0	0	0	0	100	0	334	87.0641	49.9959	2282467	Firmicutes_C	Negativicutes	Acidaminococcales	Acidaminococcaceae
GCF_000425165	1	0.857143	0.6	1	1	0.8	1	1	1	1	1	0.75	0.5	1	1	1	1	0.5	1	0.8	0.571429	1	1	1	0.8	0.857143	1	1	1	0	0	0	1	0	97.64	1.27	922	86.6185	50.9108	4690166	Proteobacteria	Gammaproteobacteria	Enterobacterales	Vibrionaceae
GCF_000425265	1	0.714286	0.4	1	1	0.181818	0.666667	1	1	1	0.571429	1	0.5	1	0.666667	0.8	0.666667	0.333333	1	1	0	1	0.166667	0.857143	0.6	0.75	0.333333	1	1	1	1	1	0.67	1	100	0	284	88.0449	41.7599	4092653	Desulfobacterota	Desulfovibrionia	Desulfovibrionales	Desulfovibrionaceae
GCF_000425305	0.666667	0.142857	0.4	0	1	0.181818	1	1	1	0.857143	0.857143	0	0	0.5	0.666667	1	0.666667	0.5	0.555556	0.875	0.285714	1	0.5	0.857143	0.8	0.25	0.111111	1	0.875	0	0	0	0.33	0	99.67	1.87	571	87.9219	33.4107	3976448	Bacteroidota	Bacteroidia	Flavobacteriales	Flavobacteriaceae
GCF_000425405	1	0.714286	0.6	1	1	0.8	1	1	1	1	1	1	0.5	1	1	1	1	0.5	0.888889	1	0.428571	1	1	1	1	0.857143	1	1	1	0	0	0	0.67	0	100	0.54	310	87.7941	56.9312	4930960	Proteobacteria	Gammaproteobacteria	Enterobacterales	Shewanellaceae
GCF_000425425	1	0.714286	0.4	0.666667	0.5	0.181818	1	1	1	1	0.714286	0.25	0	0.5	1	1	0.666667	0.5	0.555556	0.875	0.285714	1	0.5	1	0.8	0.571429	0.111111	1	1	0	0	0	0.67	0	99.65	0.31	511	89.5752	34.6546	4244138	Bacteroidota	Bacteroidia	Flavobacteriales	Flavobacteriaceae
GCF_000425445	0.666667	0.571429	0.4	0.666667	1	0.272727	1	1	1	1	1	0.25	0	0.5	1	1	1	0.5	0.555556	0.875	0.285714	1	0.5	1	0.6	0.571429	0.111111	1	1	0	0	0	0.67	0	99.65	0.05	511	88.2937	34.0386	4823485	Bacteroidota	Bacteroidia	Flavobacteriales	Flavobacteriaceae
GCF_000425465	0	0.142857	0.4	0	1	0.272727	0	0.25	0	1	0.857143	0	0	0	0.666667	1	0	0.5	0.666667	0.875	0.285714	1	0.5	0.857143	1	0.25	0.111111	1	1	0	0	0	0	0	99.29	0	511	91.5679	33.8226	3192093	Bacteroidota	Bacteroidia	Flavobacteriales	Flavobacteriaceae
GCF_000425485	1	0.142857	0.4	0.666667	1	0.181818	1	0.25	0	0.714286	0.571429	0.5	0	0	0.666667	0.2	0.666667	0	0.555556	0.75	0.285714	1	0.5	0.857143	1	0.571429	0.111111	1	1	0	0	0	0	0	99.65	0.09	511	87.1973	34.9769	3774544	Bacteroidota	Bacteroidia	Flavobacteriales	Flavobacteriaceae
GCF_000425645	0.666667	0.142857	0.4	0.666667	0.5	0.181818	1	1	1	1	0.857143	0.25	0	0.5	0.333333	1	0.666667	0.5	0.555556	0.875	0.285714	1	0.5	0.857143	0.8	0.571429	0.111111	1	0.875	0	0	0	0.33	0	99.5	0	571	91.0192	34.3151	3089149	Bacteroidota	Bacteroidia	Flavobacteriales	Flavobacteriaceae
GCF_000426145	1	0.714286	0.6	0.666667	1	0.181818	1	1	1	1	1	0.25	0	0.5	1	1	0.666667	0.5	0.666667	0.875	0.285714	1	0.5	1	0.6	0.571429	0.111111	1	1	0	0	0	0.33	0	99.65	0.76	511	87.7581	33.717	5264264	Bacteroidota	Bacteroidia	Flavobacteriales	Flavobacteriaceae
GCF_000426305	0.333333	0.142857	0.4	1	1	0	0.666667	1	1	0.888889	0.714286	1	0	1	0.666667	0.8	1	0	0	1	0	0.3	1	0.857143	0.8	0.714286	0	1	1	0	0	0	0	0	99.29	0.35	247	86.3611	31.4989	3263520	Firmicutes_A	Clostridia	Peptostreptococcales	Anaerovoracaceae
GCF_000426585	0.333333	0.142857	0.4	0.666667	1	0	1	1	1	1	0.857143	0.25	0	0	0.666667	0.8	0.666667	0	0.666667	1	0.285714	0.3	1	0.857143	0.8	0.25	0.111111	1	1	0	0	0	0	1	99.32	0.51	567	88.7405	53.2526	3024338	Bacteroidota	Bacteroidia	Bacteroidales	Bacteroidaceae
GCF_000426625	0.666667	0.857143	0.6	1	1	0.181818	0	1	1	0.857143	1	0	0	1	0	1	1	0.5	0.111111	0.8	0	0.7	1	1	1	0.6	0.111111	1	1	0	0	0	0	0	98.88	2.25	149	85.5097	31.8994	3539325	Fusobacteriota	Fusobacteriia	Fusobacteriales	Fusobacteriaceae
GCF_000426765	1	0.285714	0.6	1	1	0.8	1	1	1	1	0.857143	1	0.5	1	1	1	1	0.5	1	0.8	0.571429	1	1	1	0.8	1	1	1	1	0	0	0	1	0	96.08	1.71	922	86.8647	41.9294	3823881	Proteobacteria	Gammaproteobacteria	Enterobacterales	Vibrionaceae
GCF_000427335	0	0.142857	0.4	0.666667	1	0.0909091	1	1	1	0.857143	1	0.75	0	0.5	0.666667	1	0.666667	0.5	0.666667	0.875	0.285714	1	0.5	0.857143	0.8	0.571429	0.111111	0.666667	1	0	0	0	0.33	0	98.99	1.48	571	88.3119	33.4848	4337031	Bacteroidota	Bacteroidia	Flavobacteriales	Flavobacteriaceae
GCF_000428105	1	1	0.4	0.666667	1	0.181818	1	1	1	1	0.857143	0.25	0	0.5	0.666667	0.8	0	0	0.666667	1	0.285714	0.4	0.666667	1	1	0.75	0.111111	1	1	0	0	0	0	0	99.25	0.66	481	87.6016	45.7242	3535094	Bacteroidota	Bacteroidia	Bacteroidales	Bacteroidaceae
GCF_000429125	0	0.142857	0.4	0	1	0.363636	1	1	0	0.571429	0.714286	0	0	0.5	0.333333	0.2	0.666667	0	0.555556	0.875	0.285714	1	0.5	0.857143	1	0.25	0.111111	1	1	0	0	0	0	0	99.62	0	496	86.7678	36.8783	4042904	Bacteroidota	Bacteroidia	Flavobacteriales	Flavobacteriaceae
GCF_000429305	0	0.142857	0.4	0	1	0.363636	1	1	0	0.571429	0.714286	0	0	0.5	0.333333	0.2	0.666667	0	0.555556	0.875	0.285714	1	0.5	0.857143	1	0.25	0.111111	1	1	0	0	0	0	0	100	0.6	280	87.6685	49.1558	5767550	Desulfobacterota	Desulfovibrionia	Desulfovibrionales	Desulfovibrionaceae
GCF_000429325	1	0.857143	0.4	1	1	0.181818	0.666667	1	1	1	0.714286	1	0.5	1	0.333333	0.8	0.666667	0.333333	1	1	0	1	0.166667	0.857143	0.6	0.75	0.333333	1	1	1	1	1	0.67	1	99.4	0.1	280	87.2853	62.8211	4705742	Desulfobacterota	Desulfovibrionia	Desulfovibrionales	Desulfovibrionaceae
GCF_000429365	0.333333	0.857143	0.8	1	1	0.545455	1	1	1	1	0.857143	1	0.5	1	1	0.8	1	0.666667	0.111111	0.6	0	0.9	0.666667	0.857143	0.8	0.5	0.555556	1	1	1	0	0	0.67	0	99.89	0.72	582	89.0196	63.5779	4791472	Proteobacteria	Alphaproteobacteria	Rhodobacterales	Rhodobacteraceae
GCF_000429545	0.5	0.142857	0.4	0.666667	1	0.363636	1	1	1	1	1	0.25	0	0.5	0.666667	1	0.666667	0.5	0.555556	0.875	0.285714	1	0.5	1	1	0.25	0.111111	1	1	1	0	0	0.67	0	99.67	0.5	571	86.6214	37.6695	4989751	Bacteroidota	Bacteroidia	Flavobacteriales	Flavobacteriaceae
GCF_000429765	0.333333	0.857143	0.4	1	0.5	0.545455	1	1	1	1	0.857143	1	0.5	1	1	0.8	1	0.666667	0.333333	0.75	0.142857	0.9	0.666667	0.857143	0.4	0.2	0.555556	1	1	1	0	0	0.67	0	99.32	0.98	568	90.399	66.2257	4523636	Proteobacteria	Alphaproteobacteria	Rhodobacterales	Rhodobacteraceae
GCF_000429945	0.666667	1	0.6	1	1	0.363636	0.666667	1	1	1	0.714286	1	0.5	1	0.333333	0.8	1	0.333333	1	0.8	0	1	0.833333	0.857143	0.8	0.75	0.222222	1	0.875	1	1	1	0.33	1	100	0	280	83.9477	45.797	5800571	Desulfobacterota	Desulfobulbia	Desulfobulbales	Desulfobulbaceae
GCF_000429965	0.666667	1	0.6	1	1	0.363636	0.666667	1	1	1	0.714286	1	0.5	1	0.333333	0.8	1	0.333333	1	0.8	0	1	0.666667	0.857143	0.6	0.75	0.222222	1	0.875	1	1	1	0.33	1	100	0	280	84.9817	57.6614	4796810	Desulfobacterota	Desulfobulbia	Desulfobulbales	Desulfobulbaceae
GCF_000429985	1	0.714286	0.4	1	1	0.181818	0.666667	1	1	1	0.714286	1	0.5	1	0.333333	0.8	0.666667	0.333333	1	0.8	0	1	0.166667	0.857143	0.6	0.75	0.222222	1	1	1	1	1	0.67	1	100	0	284	87.5604	43.0509	3909169	Desulfobacterota	Desulfovibrionia	Desulfovibrionales	Desulfovibrionaceae
GCF_000430005	0	0.857143	0.4	1	1	0.0909091	0.666667	1	1	1	0.714286	1	0	1	0	0.8	0.333333	0	0.555556	0.8	0.285714	1	0	0.857143	0.4	0.75	0.111111	1	0.875	1	1	1	0.33	1	98.82	0.3	284	84.3435	53.5458	3359127	Desulfobacterota	Desulfovibrionia	Desulfovibrionales	Desulfovibrionaceae
GCF_000430025	1	0.142857	0.4	0	1	0.181818	0	0.25	0	0.857143	1	0	0	0.5	0.666667	0.6	0	0	0.555556	0.875	0.285714	1	0.5	0.857143	0.8	0.25	0.111111	1	1	0	0	0	0	0	99.65	0	511	91.0516	40.5318	2883777	Bacteroidota	Bacteroidia	Flavobacteriales	Flavobacteriaceae
GCF_000430525	0.333333	0.142857	0.4	0	0.333333	0.181818	0	0.25	0	0.666667	0.571429	0	0	0.5	0.666667	0.4	0	0	0.666667	1	0.285714	0.3	1	0.857143	0.8	1	0.111111	1	1	0	0	0	0	0	96.91	0.22	567	85.348	44.1535	2778426	Bacteroidota	Bacteroidia	Bacteroidales	Bacteroidaceae
GCF_000430545	0.666667	0.857143	0.6	0.666667	0.5	0.181818	1	1	1	1	1	0.25	0	0.5	0.666667	1	0.666667	0.5	0.555556	0.875	0.285714	1	0.5	0.857143	1	0.571429	0.111111	1	0.875	0	0	0	0.33	0	99.33	0	548	89.5123	29.5482	4124462	Bacteroidota	Bacteroidia	Flavobacteriales	Flavobacteriaceae
GCF_000430645	0.666667	0.571429	0.6	0.666667	1	0.181818	1	1	1	1	1	0.25	0	0.5	0.666667	1	0.666667	0.5	0.555556	0.875	0.285714	1	0.5	0.857143	1	0.571429	0.111111	1	1	0	0	0	0.33	1	99.62	0.38	496	90.0405	32.0909	5461560	Bacteroidota	Bacteroidia	Flavobacteriales	Flavobacteriaceae
GCF_000430665	1	1	0.6	0.666667	1	0.272727	1	1	1	0.857143	1	0.25	0	0.5	0.666667	1	0.666667	0.5	0.555556	0.875	0.285714	1	0.5	0.857143	1	0.571429	0.111111	1	1	0	0	0	0.33	0	99.62	0	496	86.8683	31.3446	4903219	Bacteroidota	Bacteroidia	Flavobacteriales	Flavobacteriaceae
GCF_000439105	0.5	0.857143	0.4	0.666667	1	0.181818	1	1	1	0.857143	1	0	0	0.5	0.666667	1	1	0	0	1	0	0.7	1	1	0.6	0.714286	0	0.666667	1	0	0	0	0	0	100	0	249	86.8512	28.3763	4001803	Firmicutes_A	Clostridia	Peptostreptococcales	Peptostreptococcaceae
GCF_000442255	0.333333	0.428571	0.8	1	0.5	0.545455	1	1	1	1	0.857143	1	0.5	1	1	0.8	0.666667	0.666667	0.111111	0.8	0	0.875	0.666667	0.857143	0.6	0.555556	0.555556	1	1	1	0	0	0.33	0	95.8	1.05	654	88.4259	67.2687	5689389	Proteobacteria	Alphaproteobacteria	Rhodobacterales	Rhodobacteraceae
GCF_000442275	0	0.857143	0.2	1	0.5	0.545455	1	1	1	1	0.857143	1	0.5	1	1	0.8	1	0.666667	0.222222	0.75	0.142857	0.875	0.666667	0.857143	0.6	0.2	0.555556	1	1	1	0	0	0.67	1	100	0.1	617	91.1641	60.2576	3682761	Proteobacteria	Alphaproteobacteria	Rhodobacterales	Rhodobacteraceae
GCF_000442315	0	0.714286	0.6	1	0.5	0.363636	0.833333	0.8	0.666667	0.888889	0.571429	0.75	0	1	1	0.8	0.333333	0.333333	0.111111	0.8	0	0.875	0.333333	0.857143	0.6	0.25	0.333333	1	1	1	0	0	0.67	0	87.05	0	388	88.1866	69.1782	3163144	Proteobacteria	Alphaproteobacteria	Rhodobacterales	Rhodobacteraceae
GCF_000444995	0.666667	0.857143	0.8	1	0.5	0.454545	1	1	1	1	1	1	0.5	1	1	0.8	1	0.666667	0.222222	1	0.142857	0.875	0.666667	0.857143	0.8	0.444444	0.555556	1	1	0	0	0	0.67	1	99.6	0.61	568	89.6146	63.3963	4873118	Proteobacteria	Alphaproteobacteria	Rhodobacterales	Rhodobacteraceae
GCF_000449425	0.666667	0.857143	0.8	1	0.5	0.454545	1	1	1	1	1	1	0.5	1	1	0.8	1	0.666667	0.222222	1	0.142857	0.875	0.666667	0.857143	0.8	0.444444	0.555556	1	1	0	0	0	0.67	1	99.3	0.72	250	84.4359	28.2252	4759543	Firmicutes_A	Clostridia	Peptostreptococcales	Peptostreptococcaceae
GCF_000452245	1	0.857143	0.4	0.333333	1	0.0909091	0	0.2	0	0.857143	0.428571	0	0	0.5	0.333333	0.4	0	0	0	0.25	0	0.8	0	1	0.6	0.714286	0	0.666667	1	0	0	0	0	0	99.3	1.4	250	87.4095	28.1873	3552671	Firmicutes_A	Clostridia	Peptostreptococcales	Peptostreptococcaceae
GCF_000455445	0.333333	0.142857	0	0	0.333333	0	0	0	0	1	0.714286	0	0	0	0.333333	0.6	0	0	0.555556	1	0.285714	0.4	1	0.857143	1	0.25	0.111111	1	1	0	0	0	0	1	97.59	0	530	86.0672	42.487	3116396	Bacteroidota	Bacteroidia	Bacteroidales	Bacteroidaceae
GCF_000455605	0.666667	0.714286	0.4	0	1	0.272727	1	1	0	0.857143	1	0	0	0.5	1	0.6	0.666667	0	0.555556	0.875	0.285714	1	0.5	0.857143	0.8	0.25	0.111111	1	1	0	0	0	0	0	99.29	0.07	511	91.3609	31.3836	2993089	Bacteroidota	Bacteroidia	Flavobacteriales	Flavobacteriaceae
GCF_000466425	1	0	0.4	0	1	0.181818	0	0.25	0	0.857143	0.857143	0	0	0	0.666667	1	0.666667	0.5	0.666667	0.2	0.285714	1	0.5	0.857143	1	0.25	0.111111	1	1	0	0	0	0.33	0	100	0	316	88.8793	41.6226	2724306	Bacteroidota	Bacteroidia	Flavobacteriales	Flavobacteriaceae
GCF_000466485	0.666667	1	0.2	1	1	0	0	1	1	1	0.857143	1	0.5	1	0.666667	0.8	1	0.5	0	1	0	0.5	0.166667	1	0.6	0.571429	0	1	1	0	0	0	0	0	99.37	0	278	86.0238	47.9735	4767382	Firmicutes_A	Clostridia	Lachnospirales	Lachnospiraceae
GCF_000466585	0.666667	1	0	0.333333	1	0.181818	0	0	0	0.857143	0.714286	0.25	0	0.5	0.666667	0.8	0	0	0.111111	0.4	0	0.3	0	1	0.8	0.285714	0.111111	1	1	0	0	0	0	0	97.24	4.72	404	87.1647	32.9403	4767532	Firmicutes_A	Clostridia	Clostridiales	Clostridiaceae
GCF_000466965	0.666667	0.857143	0.6	1	0.5	0.181818	0.833333	0.75	1	1	0.714286	1	0	1	1	0.8	0.333333	0	0.111111	0.8	0	0.875	0.5	0.857143	0.6	0.4	0.555556	1	1	1	0	0	0.67	0	96.6	0.61	617	88.7889	66.7129	3896245	Proteobacteria	Alphaproteobacteria	Rhodobacterales	Rhodobacteraceae
GCF_000467125	1	1	0.6	1	1	0.6	1	1	1	1	0.857143	1	1	1	1	1	1	1	1	0.8	0.571429	1	1	1	1	1	1	1	1	0	0	0	0.67	0	97.49	1.21	1067	89.2998	50.4565	4653754	Proteobacteria	Gammaproteobacteria	Enterobacterales	Vibrionaceae
GCF_000467185	1	0.714286	0.6	1	1	0.8	1	1	1	1	0.857143	1	1	1	1	1	1	1	0.888889	0.8	0.428571	1	1	1	1	0.857143	1	1	1	0	0	0	1	0	95.63	0.75	922	86.3321	43.293	3713626	Proteobacteria	Gammaproteobacteria	Enterobacterales	Vibrionaceae
GCF_000467895	0.333333	0.142857	0.4	0	1	0	0	0.25	0	1	0.857143	0	0	0	0.333333	0.6	0	0	0.555556	1	0.285714	0.3	1	1	0.8	0.25	0.111111	1	1	0	0	0	0	0	98.31	0	567	82.8427	41.1128	3193725	Bacteroidota	Bacteroidia	Bacteroidales	Bacteroidaceae
GCF_000468495	0.333333	1	0.4	1	1	0.181818	0.666667	1	1	1	0.714286	1	0.5	1	0.333333	0.8	0.666667	0.333333	1	1	0	1	0.166667	0.857143	0.4	1	0.333333	1	1	1	1	1	0.33	1	100	0	284	88.8666	63.689	3788225	Desulfobacterota	Desulfovibrionia	Desulfovibrionales	Desulfovibrionaceae
GCF_000469345	0.333333	0.857143	0.4	1	1	0.0909091	0.833333	1	1	1	0.857143	1	0	1	0.333333	0.8	0.666667	0.5	0	1	0	0.7	1	1	0.8	0.714286	0	1	1	0	0	0	0.33	0	98.28	0.21	354	85.8925	42.6259	3447136	Firmicutes_A	Clostridia	Lachnospirales	Lachnospiraceae
GCF_000472185	0	0.857143	0.8	1	0.5	0.272727	1	1	1	1	0.857143	1	0.5	1	1	0.8	1	0.666667	0.111111	0.375	0	0.9	0.666667	0.857143	0.6	0.2	0.444444	1	1	0	0	0	0.67	0	99.09	0.3	568	90.5675	49.7323	3098747	Proteobacteria	Alphaproteobacteria	Rhodobacterales	Rhodobacteraceae
GCF_000473105	0.666667	0.857143	0.6	1	0.5	0.454545	1	1	1	1	0.857143	1	0.5	1	1	0.8	1	0.666667	0.111111	0.8	0	0.875	0.666667	0.857143	0.8	0.444444	0.555556	1	1	1	0	0	0.67	0	99.42	0.35	625	88.4015	59.7895	4429187	Proteobacteria	Alphaproteobacteria	Rhodobacterales	Rhodobacteraceae
GCF_000473145	0.666667	0.857143	0.6	1	1	0.454545	1	1	1	1	0.714286	1	0.5	1	1	0.8	1	0.666667	0.222222	0.8	0	0.875	0.666667	0.857143	0.8	0.444444	0.555556	1	1	1	0	0	0.67	1	99.47	0	625	87.3406	64.4292	4344244	Proteobacteria	Alphaproteobacteria	Rhodobacterales	Rhodobacteraceae
GCF_000473165	0.666667	0.857143	0.6	1	1	0.454545	1	1	1	1	0.857143	1	0.5	1	1	0.8	1	0.666667	0.111111	0.8	0	0.9	0.666667	0.857143	0.8	0.444444	0.555556	1	1	1	0	0	0.67	1	99.82	0	625	87.2207	61.356	5344253	Proteobacteria	Alphaproteobacteria	Rhodobacterales	Rhodobacteraceae
GCF_000473205	0.666667	0.857143	0.8	1	0.5	0.454545	1	1	1	1	0.714286	1	0.5	1	1	0.8	1	0.666667	0.222222	0.8	0.142857	0.875	0.666667	0.857143	1	0.444444	0.666667	1	1	1	0	0	0.67	0	99.82	0	625	87.8177	59.2692	5049234	Proteobacteria	Alphaproteobacteria	Rhodobacterales	Rhodobacteraceae
GCF_000473225	0.333333	0.857143	0.2	1	0.5	0.545455	1	1	1	1	0.714286	1	0.5	1	1	0.8	1	0.666667	0.111111	0.5	0	0.9	0.666667	0.857143	0.8	0.25	0.555556	1	1	1	0	0	0.67	0	99.89	0.32	582	89.2081	60.7728	4948550	Proteobacteria	Alphaproteobacteria	Rhodobacterales	Rhodobacteraceae
GCF_000473325	0.666667	0.857143	0.6	1	1	0.454545	1	1	1	1	0.714286	1	0.5	1	1	0.8	1	0.666667	0.111111	1	0	0.9	0.666667	0.857143	0.8	0.444444	0.666667	1	1	1	0	0	0.67	1	99.65	0	625	87.9398	63.2733	5344419	Proteobacteria	Alphaproteobacteria	Rhodobacterales	Rhodobacteraceae
GCF_000473995	0.666667	0.857143	0.6	1	1	0.0909091	0.833333	1	1	0.857143	0.857143	1	0.5	1	1	1	0.666667	0.5	0	1	0	0.7	1	1	0.8	0.714286	0	1	1	0	1	0	0.33	0	99.19	0.81	332	78.9796	28.6624	5107814	Firmicutes_A	Clostridia	Clostridiales	Clostridiaceae
GCF_000479005	0.333333	0.142857	0	0	1	0	0	0.25	0	1	0.714286	0	0	0	0.333333	0.6	0	0	0.666667	1	0.285714	0.4	1	0.857143	0.8	0.25	0.111111	0.666667	1	0	0	0	0	0	99.29	0	530	86.6868	45.6597	2793995	Bacteroidota	Bacteroidia	Bacteroidales	Bacteroidaceae
GCF_000479045	0.666667	0.714286	0.2	0.666667	0.5	0.181818	0	1	0	0.857143	0.857143	0	0	0.5	0	0.6	0	0	0	0.4	0	0.7	0	1	1	0.428571	0	1	1	0	0	0	0	0	94.38	2.25	149	90.5145	29.0851	2984168	Fusobacteriota	Fusobacteriia	Fusobacteriales	Fusobacteriaceae
GCF_000482745	0.666667	0.857143	0.4	1	1	0.0909091	0.666667	1	1	1	0.714286	1	0.5	1	0	0.8	0.666667	0.333333	1	1	0	1	0.166667	0.857143	0.6	0.75	0.222222	1	1	1	1	1	0.67	1	100	0	284	88.018	57.8361	3730232	Desulfobacterota	Desulfovibrionia	Desulfovibrionales	Desulfovibrionaceae
GCF_000485795	1	1	0.6	1	1	0.8	1	1	1	1	1	0.5	1	1	1	1	1	1	1	1	0.571429	1	1	1	1	1	1	1	1	0	0	0	0.67	1	99.84	0	989	86.41	47.1196	4719362	Proteobacteria	Gammaproteobacteria	Enterobacterales	Shewanellaceae
GCF_000488855	0.333333	0	0.4	0	1	0	0	0	0	0.222222	0.428571	0	0	0.5	0.333333	0.6	0	0	0	0.8	0	0.2	0.166667	1	0.6	0.714286	0	0.666667	0.75	0	0	0	0	1	96.1	0	247	87.1044	37.9086	1544525	Firmicutes_A	Clostridia	Peptostreptococcales	Anaerovoracaceae
GCF_000493815	0.666667	0.857143	0.6	0	1	0.0909091	0	1	0	0.166667	0.857143	0	0.5	0	0.333333	0.8	0	0	0	0.8	0	0.7	0	1	0.8	0.571429	0	0.666667	0.875	0	0	0	0	0	100	0	149	89.8432	27.5798	2477971	Fusobacteriota	Fusobacteriia	Fusobacteriales	Fusobacteriaceae
GCF_000496695	1	0.857143	0.6	1	1	0.8	1	1	1	1	0.857143	1	1	1	1	1	1	1	1	0.8	0.571429	1	1	1	1	0.714286	1	1	1	0	0	0	1	0	95.43	0.25	922	86.3638	43.0054	3838292	Proteobacteria	Gammaproteobacteria	Enterobacterales	Vibrionaceae
GCF_000498355	0.666667	0.857143	0.2	1	1	0	0	0.4	0	0.714286	0.25	0	0	1	0.333333	0.2	0	0	0.111111	0.4	0	0.7	0	1	0.8	0.428571	0	1	1	0	0	0	0	0	99.98	1.08	332	87.6825	26.7462	3113901	Firmicutes_A	Clostridia	Clostridiales	Clostridiaceae
GCF_000498475	1	0.142857	0.4	0	1	0.272727	1	1	0	0.857143	1	0	0	0.5	0.666667	0.6	0.666667	0	0.555556	0.875	0.285714	1	0.5	0.857143	0.8	0.25	0.111111	1	1	0	0	0	0.33	0	99.65	0	511	91.2807	38.1731	3113956	Bacteroidota	Bacteroidia	Flavobacteriales	Flavobacteriaceae
GCF_000498495	1	0.714286	0.4	0.666667	1	0.272727	1	0.25	0	1	1	0.25	0	0.5	0.666667	1	0.666667	0.5	0.555556	0.875	0.285714	1	0.5	0.857143	0.8	0.571429	0.111111	1	1	0	0	0	0.67	0	99.65	0.35	511	90.1807	37.7311	3387090	Bacteroidota	Bacteroidia	Flavobacteriales	Flavobacteriaceae
GCF_000498535	1	0.714286	0.4	0.666667	1	0.272727	1	1	0	1	1	0.25	0	0.5	0.666667	0.6	1	0.5	0.555556	0.8	0.285714	1	0.5	0.857143	0.8	0.571429	0.111111	1	1	0	0	0	0.67	0	99.65	0.35	511	89.61	38.5281	3466544	Bacteroidota	Bacteroidia	Flavobacteriales	Flavobacteriaceae
GCF_000498755	0.5	0.857143	0	0.666667	1	0.181818	0	0.6	0	0.857143	0.857143	0	0	0.5	0.333333	1	0	0	0	1	0	0.4	0	0.857143	0.8	0.714286	0	0.666667	1	0	0	0	0	0	98.6	0.7	250	82.9781	31.2792	3052440	Firmicutes_A	Clostridia	Peptostreptococcales	Peptostreptococcaceae
GCF_000499525	1	0.857143	0	1	1	0.0909091	0	0.4	0	0.857143	0.571429	0	0	0.5	0.333333	0.4	0	0	0	0.2	0	0.8	0	1	0.6	0.571429	0.222222	0.666667	1	0	0	0	0	0	98.36	0.35	249	86.3254	27.9842	3735762	Firmicutes_A	Clostridia	Peptostreptococcales	Peptostreptococcaceae
GCF_000499785	1	0.857143	0.6	0.666667	1	0.181818	1	1	1	0.857143	0.857143	0.5	0	0.5	0.666667	0.8	1	0	0.666667	1	0.285714	0.8	0.666667	1	1	0.75	0.111111	1	1	0	0	0	0.33	0	98.14	1.02	492	90.7472	43.5461	5025334	Bacteroidota	Bacteroidia	Bacteroidales	Bacteroidaceae
GCF_000504185	0.333333	0.857143	0.8	1	0.5	0.545455	0.833333	1	0.333333	1	0.857143	1	0.5	1	1	0.8	0.333333	0.333333	0.111111	1	0	0.875	0.666667	0.714286	1	0.555556	0.555556	1	1	1	0	0	0.67	0	99.1	4.58	654	86.9001	65.9641	5232338	Proteobacteria	Alphaproteobacteria	Rhodobacterales	Rhodobacteraceae
GCF_000504305	1	0.857143	0.4	1	1	0.0909091	0.666667	1	1	1	0.714286	1	0.5	1	0	0.8	0.666667	0.333333	1	1	0	1	0.166667	0.857143	0.4	0.75	0.333333	1	1	1	1	1	0.67	1	100	0	284	82.9749	66.0887	4257954	Desulfobacterota	Desulfovibrionia	Desulfovibrionales	Desulfovibrionaceae
GCF_000508985	0.333333	0.857143	0.6	1	1	0.0909091	0.833333	1	1	1	0.714286	1	0.5	1	0.666667	0.8	1	0.5	0	1	0	0.8	1	1	0.8	0.714286	0	1	1	0	0	0	0	0	99.33	4.05	263	88.4643	43.4044	3446523	Firmicutes_A	Clostridia	Lachnospirales	Lachnospiraceae
GCF_000509105	0.333333	0.857143	0.2	1	1	0.181818	0.666667	1	1	1	0.857143	1	0.5	1	0.666667	0.8	1	0.5	0	1	0	0.6	0.166667	1	0.8	0.571429	0	1	1	0	0	0	0	0	99.42	0	333	87.323	45.9912	5056031	Firmicutes_A	Clostridia	Lachnospirales	Lachnospiraceae
GCF_000509125	0.333333	0.857143	0.2	1	1	0.181818	0.833333	1	1	1	0.714286	1	0.5	1	0.666667	0.8	0	0.5	0	1	0	0.6	0.166667	0.285714	0.6	0.714286	0	1	0.875	0	0	0	0	0	94.13	0.29	333	90.3497	47.5352	3912387	Firmicutes_A	Clostridia	Lachnospirales	Lachnospiraceae
GCF_000510425	0	0.857143	0.6	1	1	0	0	0	0	0.166667	0.428571	0	0	0	0.666667	0.8	0	0	0	0.6	0	0.5	0.166667	1	0.6	0.5	0	0.666667	1	0	0	0	0	0	98.94	0	247	88.8417	38.1012	1829558	Firmicutes_A	Clostridia	Peptostreptococcales	Anaerovoracaceae
GCF_000511355	0.666667	0.857143	0.8	1	1	0.454545	1	1	1	1	0.714286	1	0.5	1	1	0.8	1	0.666667	0.111111	1	0	0.9	0.666667	0.857143	0.8	0.444444	0.555556	1	1	1	0	0	0.67	1	99.82	0	625	86.3154	62.328	4650996	Proteobacteria	Alphaproteobacteria	Rhodobacterales	Rhodobacteraceae
GCF_000511385	0.666667	0.857143	0.8	1	1	0.454545	1	1	1	1	0.857143	1	0.5	1	1	0.8	1	0.666667	0.111111	0.8	0	0.875	0.666667	0.857143	0.8	0.444444	0.555556	1	1	1	0	0	0.67	0	99.47	0.35	625	88.8398	59.456	4541872	Proteobacteria	Alphaproteobacteria	Rhodobacterales	Rhodobacteraceae
GCF_000513195	1	0.857143	0.6	0.666667	1	0.181818	1	1	1	1	0.857143	0.25	0	0.5	0.666667	0.8	0.666667	0	0.333333	1	0.142857	0.4	0.666667	1	1	1	0.111111	1	1	0	0	0	0	1	98.88	0.87	490	89.9997	43.3479	7017222	Bacteroidota	Bacteroidia	Bacteroidales	Bacteroidaceae
GCF_000513555	0	0.857143	0.2	1	1	0	0.833333	1	1	0.857143	0.714286	1	0.5	1	1	0.8	1	0.5	0	0.4	0	0.2	0.166667	1	0.4	0.333333	0	1	1	0	0	0	0	0	98.1	0	278	87.0895	43.4395	3591883	Firmicutes_A	Clostridia	Lachnospirales	Lachnospiraceae
GCF_000513715	0.666667	0.285714	0.6	1	1	0.4	0.666667	0.8	0.666667	0.888889	0.714286	0.75	0.5	0.5	1	1	0.666667	0.5	0.888889	0.8	0.428571	1	0.833333	1	0.8	0.857143	1	1	1	0	0	0	0.67	0	99.38	0.23	312	86.1529	49.5083	3406510	Proteobacteria	Gammaproteobacteria	Enterobacterales	Vibrionaceae
GCF_000517065	0.333333	1	0.6	0.666667	1	0.272727	1	1	1	1	0.857143	0.25	0.5	0.5	0.666667	0.8	0.666667	0	0.444444	0.8	0.142857	0.5	0.666667	0.857143	1	0.571429	0.111111	1	1	0	0	0	0.67	0	96.74	1.09	275	87.1832	42.7089	4122270	Bacteroidota	Bacteroidia	Marinilabiliales	Marinilabiliaceae
GCF_000517085	0.666667	0.857143	0.6	0.666667	1	0.181818	1	1	1	0.857143	0.857143	0.25	0	0.5	1	0.8	0.666667	0	0.444444	0.8	0.142857	1	0.666667	1	1	1	0.111111	1	1	0	0	0	0.67	1	99.46	0.54	275	87.2358	37.4164	5649521	Bacteroidota	Bacteroidia	Marinilabiliales	Marinilabiliaceae
GCF_000517545	0.666667	0.142857	0.6	0.666667	1	0.272727	1	1	1	0.857143	0.857143	0.5	0	0.5	0.666667	0.8	1	0	0.444444	1	0.285714	0.4	0.666667	1	0.8	0.75	0	1	1	0	0	0	0	0	99.11	0.19	492	88.671	43.2741	5382020	Bacteroidota	Bacteroidia	Bacteroidales	Bacteroidaceae
GCF_000518485	0	0.142857	0.6	0.666667	1	0.272727	1	1	1	0.857143	1	0.25	0	0.5	1	1	1	0.5	0.555556	0.75	0.285714	1	0.5	0.857143	0.6	0.5	0.111111	1	1	0	0	0	0	0	99.67	0	571	89.6733	31.6155	3401892	Bacteroidota	Bacteroidia	Flavobacteriales	Flavobacteriaceae
GCF_000518545	0.333333	0.142857	0	0.666667	1	0.0909091	1	1	1	1	0.857143	0.25	0	0.5	0.666667	0.8	0.666667	0	0.555556	0.4	0.285714	0.4	1	0.857143	0.8	0.25	0.111111	1	1	0	0	0	0	0	99.32	0	567	88.652	55.8524	3350206	Bacteroidota	Bacteroidia	Bacteroidales	Bacteroidaceae
GCF_000518605	1	1	0.6	1	1	0.8	1	1	1	1	1	0.75	1	1	1	1	1	1	1	1	0.571429	1	1	1	1	1	1	1	1	0	0	0	0.67	1	99.84	3.37	868	85.1107	42.7715	5462838	Proteobacteria	Gammaproteobacteria	Enterobacterales	Shewanellaceae
GCF_000518685	0.333333	0	0.6	1	1	0.0909091	0.833333	1	1	1	0.857143	1	0.5	1	1	1	1	0.5	0	0.8	0	0.2	0.166667	1	0.8	0.714286	0	1	1	0	0	0	0	0	98.66	0.22	263	90.9165	39.84	2579248	Firmicutes_A	Clostridia	Lachnospirales	Lachnospiraceae
GCF_000518705	0.666667	1	0.8	1	1	0.8	1	1	1	1	1	0.5	0.5	1	1	1	1	0.5	1	1	0.571429	1	1	1	1	0.857143	1	1	1	0	0	0	1	1	99.84	0	868	87.1764	45.3921	4575622	Proteobacteria	Gammaproteobacteria	Enterobacterales	Shewanellaceae
GCF_000518805	1	1	0.6	1	1	0.8	1	0.8	1	1	1	1	0.5	1	1	1	1	0.5	1	1	0.571429	1	1	1	1	0.857143	1	1	1	0	0	0	1	0	99.84	0	868	87.0608	45.2507	4971480	Proteobacteria	Gammaproteobacteria	Enterobacterales	Shewanellaceae
GCF_000518925	0.666667	0.857143	0.8	1	1	0.454545	1	1	1	1	0.857143	1	0.5	1	1	0.8	1	0.666667	0.222222	1	0.142857	0.875	0.666667	0.857143	0.6	0.444444	0.666667	1	1	0	0	0	0.67	0	99.39	0	568	89.8847	68.0653	4294957	Proteobacteria	Alphaproteobacteria	Rhodobacterales	Rhodobacteraceae
GCF_000519105	1	1	0.6	1	0.333333	0.0909091	1	0	0	0.833333	0.428571	0.25	0	0	0.666667	0.2	0	0	0.555556	0.8	0.285714	0.3	1	0.857143	1	0.75	0.111111	1	1	0	0	0	0	0	99.46	0	278	90.6853	42.6901	4851888	Bacteroidota	Bacteroidia	Marinilabiliales	Marinifilaceae
GCF_000519125	1	0.857143	0.6	1	1	0.0909091	0.666667	1	1	1	0.571429	1	0.5	1	0.333333	0.8	0.666667	0.333333	1	1	0	1	0.166667	0.857143	0.4	0.75	0.333333	1	1	1	1	1	0.67	1	99.41	0	284	88.2723	69.7537	3627185	Desulfobacterota	Desulfovibrionia	Desulfovibrionales	Desulfovibrionaceae
GCF_000520955	0.666667	0.571429	0.6	0.666667	1	0.181818	1	1	1	0.857143	1	0.25	0	0.5	0.666667	1	0.666667	0.5	0.555556	0.875	0.285714	1	0.5	1	0.8	0.571429	0.111111	1	1	0	0	0	0.33	1	99.62	0.76	496	87.1835	33.4894	5262767	Bacteroidota	Bacteroidia	Flavobacteriales	Flavobacteriaceae
GCF_000520975	1	1	0.6	0.666667	1	0.181818	1	1	1	0.857143	1	0.25	0	0.5	0.666667	1	0.666667	0.5	0.555556	0.8	0.285714	1	0.5	1	1	0.571429	0.111111	1	1	0	0	0	0.33	0	99.62	1.52	496	88.9641	32.9325	6206385	Bacteroidota	Bacteroidia	Flavobacteriales	Flavobacteriaceae
GCF_000520995	0.666667	0.857143	0.6	0.666667	1	0.181818	1	1	1	0.857143	1	0.25	0	0.5	0.666667	1	0.666667	0.5	0.555556	0.8	0.285714	1	0.5	1	1	0.571429	0.111111	1	1	0	0	0	0.33	0	99.62	1.65	496	88.1962	32.9339	6056208	Bacteroidota	Bacteroidia	Flavobacteriales	Flavobacteriaceae
GCF_000521785	0	0.857143	0.6	1	1	0.545455	1	1	1	1	0.857143	1	0.5	1	1	0.8	1	0.666667	0.111111	0.5	0	0.875	0.666667	0.857143	0.8	0.25	0.555556	1	1	1	0	0	0.67	1	98.24	1.27	654	88.289	66.3418	4492810	Proteobacteria	Alphaproteobacteria	Rhodobacterales	Rhodobacteraceae
GCF_000521865	0	0.857143	0.8	1	1	0.545455	1	1	1	1	0.857143	1	0.5	1	1	0.8	1	0.666667	0.111111	0.5	0	0.875	0.666667	0.857143	0.8	0.444444	0.555556	1	1	1	0	0	0.67	0	98.49	2.46	654	90.9866	69.7764	4898228	Proteobacteria	Alphaproteobacteria	Rhodobacterales	Rhodobacteraceae
GCF_000525775	0.333333	0	0	0	1	0	0	0	0	0.333333	0.428571	0	0	0.5	0.666667	0.8	0	0	0	0.2	0	0.2	0.166667	0.857143	0.8	0.571429	0	0.666667	1	0	0	0	0	0	98.58	0	247	87.7284	44.305	1806210	Firmicutes_A	Clostridia	Peptostreptococcales	Anaerovoracaceae
GCF_000526275	0	0.857143	0.4	1	0.5	0.454545	0.833333	1	1	1	0.714286	1	0.5	1	1	0.8	1	0.666667	0.111111	0.75	0	0.875	0.666667	0.857143	0.6	0.444444	0.555556	1	1	1	0	0	0.67	0	99.3	0.3	654	89.9607	63.936	4310573	Proteobacteria	Alphaproteobacteria	Rhodobacterales	Rhodobacteraceae
GCF_000526455	1	0.857143	0.6	1	1	0.181818	0.666667	1	1	1	0.714286	1	0.5	1	0.333333	0.8	0.666667	0.333333	1	1	0	1	0.333333	0.857143	0.4	0.75	0.333333	1	1	1	1	1	0.33	1	99.4	0	280	86.4429	64.7207	4844648	Desulfobacterota	Desulfovibrionia	Desulfovibrionales	Desulfovibrionaceae
GCF_000526575	0.333333	0.857143	0.4	1	1	0.0909091	1	1	1	1	1	1	0.5	1	0.666667	0.8	1	0.5	0	0.4	0	0.8	0.166667	1	0.6	0.571429	0	1	1	0	1	0	0	0	99.37	0	277	88.809	42.0629	4605255	Firmicutes_A	Clostridia	Lachnospirales	Lachnospiraceae
GCF_000526995	0.333333	1	0.2	1	1	0.0909091	1	1	1	1	0.857143	1	0.5	1	0.666667	0.8	1	0.5	0	0.6	0	0.7	0.166667	1	0.6	0.714286	0.222222	1	1	0	1	0	0	0	99.37	1.58	278	87.7056	44.5415	7085377	Firmicutes_A	Clostridia	Lachnospirales	Lachnospiraceae
GCF_000565345	0.666667	0.285714	0.6	1	0.5	0.6	0.833333	0.8	1	1	0.571429	0.75	0	0.5	1	1	0.333333	0.5	0.777778	0.6	0.428571	1	0.833333	1	0.8	0.857143	0.888889	1	1	0	0	0	0.67	0	100	0	312	88.4826	49.3541	3308854	Proteobacteria	Gammaproteobacteria	Enterobacterales	Vibrionaceae
GCF_000577815	0.333333	0.857143	0.6	1	1	0.0909091	0.666667	1	1	0.714286	0.571429	1	0.5	1	0.666667	0.8	1	0.5	0	0.8	0	0.7	0.166667	1	1	0.428571	0	1	1	0	0	0	0	0	99.19	2.42	332	85.1009	27.9281	3739749	Firmicutes_A	Clostridia	Clostridiales	Clostridiaceae
GCF_000577895	0.333333	0.857143	0.6	1	1	0.0909091	0.833333	1	1	0.777778	0.714286	0.5	0.5	1	0.333333	0.8	0.666667	0.5	0	1	0	0.7	1	1	1	0.714286	0	1	1	0	1	0	0	0	96.9	4.14	404	86.3487	29.4504	3617025	Firmicutes_A	Clostridia	Clostridiales	Clostridiaceae
GCF_000585335	0.666667	0.857143	0.6	1	1	0.181818	0.666667	1	0.333333	0.714286	0.857143	0.5	0.5	0.5	0.666667	1	1	0.5	0	0.4	0	0.7	1	1	0.4	0.5	0	0.666667	1	0	0	0	0	0	100	0	104	87.1695	56.0672	3287261	Synergistota	Synergistia	Synergistales	Synergistaceae
GCF_000585355	0	0.857143	0.6	0.666667	1	0	1	1	1	1	0.857143	0.25	0.5	0.5	0.333333	0.8	0.666667	0	0.555556	1	0.285714	0.4	0.5	1	0.6	0.25	0.111111	1	1	0	0	0	0	0	98.88	0.56	492	89.7974	36.9565	3287991	Bacteroidota	Bacteroidia	Bacteroidales	Bacteroidaceae
GCF_000590925	0	0.857143	0.2	1	1	0.454545	0.833333	1	1	1	0.857143	1	0.5	1	1	0.8	1	0.666667	0.111111	0.375	0	0.875	0.666667	0.857143	0.6	0.25	0.666667	1	0.875	1	0	0	0.67	0	97.94	0.91	617	89.5852	65.7424	3555109	Proteobacteria	Alphaproteobacteria	Rhodobacterales	Rhodobacteraceae
GCF_000597865	0.333333	1	0.6	1	1	0.272727	1	1	1	0.888889	0.857143	1	0.5	1	0.666667	1	1	0.5	0	1	0	0.8	1	1	0.6	0.714286	0	1	1	0	0	0	0	0	100	2.8	250	87.3392	44.0827	3055036	Firmicutes_A	Clostridia	Peptostreptococcales	Peptostreptococcaceae
GCF_000599605	0.333333	0.714286	0.6	0	1	0	0	0.4	0	1	0.857143	0	0	0	0	0.6	0	0	0.555556	0.4	0.285714	0.4	1	1	0.6	0.25	0.111111	1	1	0	0	0	0.33	0	98.58	0	567	87.8817	45.0799	3023893	Bacteroidota	Bacteroidia	Bacteroidales	Bacteroidaceae
GCF_000600335	0	1	0.8	1	0.5	0.363636	0.833333	1	1	0.888889	0.714286	1	0	1	1	0.6	0.333333	0.333333	0.111111	0.625	0	0.875	0.666667	0.857143	0.6	0.2	0.777778	1	0.875	1	0	0	0.67	0	93.22	0.84	617	86.1482	69.7005	4921837	Proteobacteria	Alphaproteobacteria	Rhodobacterales	Rhodobacteraceae
GCF_000600975	0.666667	1	0.8	1	1	0.454545	1	1	1	1	0.714286	1	0.5	1	1	0.8	1	0.666667	0.111111	1	0	0.875	0.666667	0.857143	0.6	0.444444	0.444444	1	1	1	0	0	0.67	0	98.59	0	617	90.4014	68.3467	3188840	Proteobacteria	Alphaproteobacteria	Rhodobacterales	Rhodobacteraceae
GCF_000611675	0.666667	0.714286	0.6	0.666667	1	0.181818	1	1	1	0.857143	1	0.25	0	0.5	1	1	0.666667	0.5	0.555556	0.8	0.285714	1	0.5	1	0.8	0.571429	0.111111	1	1	0	0	0	0.67	0	98.76	4.18	511	86.5425	35.4628	3980312	Bacteroidota	Bacteroidia	Flavobacteriales	Flavobacteriaceae
GCF_000612845	1	0.857143	0.6	0.333333	1	0.181818	0	0.2	0	0.571429	0.285714	0	0	0.5	0.333333	0.2	0	0	0	0.8	0	0.9	1	1	1	0.571429	0	1	1	0	0	0	0	0	99.19	2.18	332	82.2137	26.6574	4433668	Firmicutes_A	Clostridia	Clostridiales	Clostridiaceae
GCF_000613345	0.333333	0.142857	0.6	0	0.5	0	0	0.25	0	0.666667	0.285714	0	0	0	0.666667	0.2	0	0	0.444444	1	0.142857	0.4	1	0.714286	0.8	1	0.111111	0.666667	0.875	0	0	0	0	0	97.68	0.34	567	85.8614	39.8751	2802641	Bacteroidota	Bacteroidia	Bacteroidales	Bacteroidaceae
GCF_000613385	1	0.142857	0.6	0.666667	1	0.0909091	0.833333	1	1	1	0.857143	0.5	0	0.5	0.666667	0.8	1	0	0.555556	1	0.142857	0.2	0.5	0.857143	1	0.75	0.111111	1	1	0	0	0	0	1	98.88	0.28	492	89.0406	43.1167	5143076	Bacteroidota	Bacteroidia	Bacteroidales	Bacteroidaceae
GCF_000613405	0.333333	0.571429	0.6	0	0.333333	0	0	0.25	0	0.666667	0.428571	0	0	0	0.666667	0.2	0	0	0.666667	0.4	0.285714	0.4	1	1	0.8	0.25	0.111111	0.666667	0.75	0	0	0	0	1	98.65	0	567	87.8461	46.4709	2861432	Bacteroidota	Bacteroidia	Bacteroidales	Bacteroidaceae
GCF_000613445	0.333333	0.571429	0.6	0	0.5	0	0	0.25	0	1	0.857143	0.166667	0	0	0.666667	0.6	0	0	0.444444	0.8	0.285714	0.4	1	0.857143	0.6	0.25	0	0.666667	0.875	0	0	0	0	0	97.4	0.34	567	81.385	44.3768	3489881	Bacteroidota	Bacteroidia	Bacteroidales	Bacteroidaceae
GCF_000613585	0.333333	0.142857	0.6	0	1	0	0	0.25	0	0.833333	0.428571	0	0	0	0.333333	0.2	0	0	0.444444	1	0.142857	0.3	1	0.714286	0.8	0.25	0.111111	0.666667	1	0	0	0	0	0	99.21	0	567	85.332	49.9102	3177783	Bacteroidota	Bacteroidia	Bacteroidales	Bacteroidaceae
GCF_000613725	0.333333	0.571429	0.6	0	0.333333	0.0909091	0	0.25	0	0.833333	0.285714	0	0	0	0.666667	0.2	0	0	0.555556	1	0.285714	0.4	1	1	0.8	0.25	0.111111	0.666667	1	0	0	0	0	0	97.92	0.17	567	87.1187	44.984	2560108	Bacteroidota	Bacteroidia	Bacteroidales	Bacteroidaceae
GCF_000613785	0.333333	0.714286	0.6	0	1	0	0	0.4	0	1	0.857143	0	0	0	0	0.6	0	0	0.555556	0.2	0.285714	0.4	1	1	0.8	0.25	0.111111	0.666667	1	0	0	0	0	0	96.32	0.11	567	87.6944	46.7964	2827758	Bacteroidota	Bacteroidia	Bacteroidales	Bacteroidaceae
GCF_000613925	0.333333	0.142857	0.6	0	1	0	0	1	1	1	0.857143	0	0.5	0	0.666667	0.8	0	0	0.555556	1	0.285714	0.4	1	1	0.8	0.25	0.111111	0.666667	1	0	0	0	0	0	98.06	0	567	84.022	41.2306	2949807	Bacteroidota	Bacteroidia	Bacteroidales	Bacteroidaceae
GCF_000613945	0	0.142857	0.6	0	0.333333	0.181818	0	0.25	0	0.666667	0.285714	0	0	0	0.666667	0.2	0	0	0.444444	0.8	0.142857	0.3	1	1	0.6	1	0.111111	0.666667	1	0	0	0	0.33	0	97.72	0	567	84.4044	44.0227	2800241	Bacteroidota	Bacteroidia	Bacteroidales	Bacteroidaceae
GCF_000614025	0	0.142857	0.6	0	0.333333	0.181818	0	0.25	0	0.666667	0.285714	0	0	0	0.666667	0.2	0	0	0.555556	1	0.285714	0.3	1	1	0.6	0.75	0.111111	0.666667	0.875	0	0	0	0	0	98.57	0	567	84.0698	38.9418	3002170	Bacteroidota	Bacteroidia	Bacteroidales	Bacteroidaceae
GCF_000614065	0.333333	0.142857	0.6	0	0.166667	0	0	0.25	0	0.666667	0.285714	0	0	0.5	0.333333	0.2	0	0	0.555556	0.8	0.285714	0.2	1	1	0.8	1	0.111111	0.666667	1	0	0	0	0	0	95.35	0	567	83.1422	50.5759	2546609	Bacteroidota	Bacteroidia	Bacteroidales	Bacteroidaceae
GCF_000614105	0	0.142857	0.6	0	0.333333	0	0	0.25	0	0.666667	0.285714	0	0	0	0.666667	0.2	0	0	0.555556	0.8	0.285714	0.3	1	0.857143	0.8	0.25	0.111111	0.666667	0.875	0	0	0	0	0	99.29	0	532	85.262	45.5119	2487950	Bacteroidota	Bacteroidia	Bacteroidales	Bacteroidaceae
GCF_000614125	1	0.857143	0.6	0.666667	1	0.181818	0.833333	1	0.666667	0.857143	0.571429	0.25	0	0.5	0.666667	0.4	0.333333	0	0.333333	0.6	0.142857	0.3	0.666667	0.571429	1	0.571429	0.111111	0.666667	1	0	0	0	0	0	95.52	0.5	492	89.0886	47.0515	4884492	Bacteroidota	Bacteroidia	Bacteroidales	Bacteroidaceae
GCF_000614145	1	0.285714	0.6	0.666667	1	0.181818	1	1	1	0.857143	0.857143	0.5	0	0.5	0.666667	0.8	0.666667	0	0.444444	0.8	0.285714	0.3	0.666667	1	0.8	0.75	0.111111	1	1	0	0	0	0	0	98.41	0.68	492	87.4699	38.7349	4782583	Bacteroidota	Bacteroidia	Bacteroidales	Bacteroidaceae
GCF_000614165	1	0.857143	0.6	0.666667	1	0.181818	0.666667	0.75	0.666667	0.857143	0.857143	0.25	0	0.5	0.666667	0.8	0.333333	0	0.222222	0.8	0.142857	0.4	0.666667	1	0.6	1	0	1	1	0	0	0	0	0	97.97	0.37	491	89.8533	44.6144	6092914	Bacteroidota	Bacteroidia	Bacteroidales	Bacteroidaceae
GCF_000614185	1	0.857143	0.6	0.666667	1	0.181818	0.833333	1	1	0.571429	0.571429	0.25	0	0.5	0.666667	0.4	1	0	0.555556	1	0.285714	0.4	0.333333	1	1	0.75	0.111111	1	1	0	0	0	0	0	99.25	0.13	486	89.5402	43.8532	5464209	Bacteroidota	Bacteroidia	Bacteroidales	Bacteroidaceae
GCF_000614205	0.333333	0.714286	0.6	0.666667	1	0	1	0.75	1	1	0.857143	0.25	0	0	0.666667	0.8	0	0	0.555556	0.4	0.285714	0.3	1	0.857143	0.8	0.25	0.111111	0.666667	0.625	0	0	0	0	0	99.66	0	567	86.4368	43.1604	2853490	Bacteroidota	Bacteroidia	Bacteroidales	Bacteroidaceae
GCF_000614975	0.75	1	0.6	1	1	0.8	0.833333	1	1	0.888889	0.714286	1	0.5	1	1	0.8	1	0.5	0.888889	1	0.428571	1	0.833333	1	1	0.571429	0.666667	1	1	0	0	0	0.67	1	99.16	1.08	312	87.5799	40.3683	4424648	Proteobacteria	Gammaproteobacteria	Enterobacterales	Shewanellaceae
GCF_000615005	1	0.857143	0.6	1	1	0.8	0.833333	1	1	0.888889	0.857143	0.5	0.5	1	1	0.6	0.666667	0.5	1	1	0.571429	1	0.833333	1	1	1	1	1	1	0	0	0	0.67	1	99.94	0	989	85.861	44.6333	4708380	Proteobacteria	Gammaproteobacteria	Enterobacterales	Shewanellaceae
GCF_000619825	1	0.857143	0.6	1	1	0.8	0.833333	1	1	0.888889	0.857143	0.5	0.5	1	1	0.6	0.666667	0.5	1	1	0.571429	1	0.833333	1	1	1	1	1	1	0	0	0	0.67	1	99.63	0	487	93.4503	47.7506	3384011	Bacteroidota	Bacteroidia	Bacteroidales	Bacteroidaceae
GCF_000619945	0.666667	1	0.2	1	1	0.181818	1	0.2	0	1	1	1	0	1	0.333333	1	0	0	0	0.4	0	1	1	1	0.6	0.5	0	1	1	0	0	0	0	0	100	0	404	86.727	29.2867	4753597	Firmicutes_A	Clostridia	Clostridiales	Clostridiaceae
GCF_000620505	0	0.857143	0.4	1	1	0.545455	1	1	1	1	0.714286	1	0.5	1	1	0.8	1	0.666667	0.222222	0.8	0	0.9	0.666667	0.857143	1	0.444444	0.555556	1	1	1	0	0	0.67	0	99.68	0	582	90.4523	61.7197	4740410	Proteobacteria	Alphaproteobacteria	Rhodobacterales	Rhodobacteraceae
GCF_000621125	0.666667	0.142857	0.6	0.666667	1	0.272727	1	1	1	1	1	0.25	0.5	0.5	0.666667	1	0.666667	0.5	0.666667	0.75	0.285714	1	0.5	0.857143	1	0.5	0.111111	1	1	0	0	0	0.33	0	99.67	0.11	571	85.7542	37.4263	4853010	Bacteroidota	Bacteroidia	Flavobacteriales	Flavobacteriaceae
GCF_000621145	1	1	0.6	1	1	0.363636	0.666667	1	1	1	0.714286	1	0.5	1	0.333333	0.8	1	0.333333	1	0.8	0.142857	1	0.666667	0.857143	0.8	0.75	0.222222	1	1	1	1	1	0.33	1	99.82	0.6	280	88.085	61.7355	3961953	Desulfobacterota	Desulfobulbia	Desulfobulbales	Desulfobulbaceae
GCF_000621165	1	0.428571	0.6	1	1	0.6	1	1	1	1	1	0.75	0.5	1	1	1	1	0.5	1	0.8	0.571429	1	1	1	1	0.857143	1	1	1	0	0	0	1	1	100	0	312	86.5381	47.4592	5503346	Proteobacteria	Gammaproteobacteria	Enterobacterales	Vibrionaceae
GCF_000621405	0	0.714286	0.2	1	1	0.0909091	0.833333	1	1	0.857143	0.714286	1	0	1	0.666667	0.8	0.666667	0	0	0.4	0	0.2	0.166667	0.142857	0.6	0.2	0	1	1	0	0	0	0	0	98.21	0	420	91.5163	47.6271	2944241	Firmicutes_A	Clostridia	Lachnospirales	Lachnospiraceae
GCF_000621565	0.333333	0.857143	0.6	1	1	0.0909091	0.833333	1	1	0.857143	0.714286	1	0.5	1	1	0.8	1	0.5	0	1	0	0.2	1	1	0.8	0.714286	0	1	1	0	0	0	0	0	99.43	1.52	642	89.3651	40.6173	3718842	Firmicutes_A	Clostridia	Lachnospirales	Lachnospiraceae
GCF_000621605	0	0.857143	0	1	1	0.0909091	0.833333	1	1	0.857143	0.714286	1	0.5	1	0.666667	0.8	1	0.5	0	0.2	0	0.2	0.166667	0.285714	0.4	0.5	0	1	1	0	0	0	0	0	99.96	0.1	642	91.0696	44.4105	4362523	Firmicutes_A	Clostridia	Lachnospirales	Lachnospiraceae
GCF_000621705	0.333333	0.857143	0.6	1	1	0.272727	1	1	1	0.888889	0.857143	1	0.5	0.5	0.666667	0.8	1	0.5	1	0.8	0	1	0.666667	0.857143	1	0.5	0.333333	1	1	0	0	0	0.33	0	100	2.42	278	88.0465	44.2081	5151245	Bacteroidota	Bacteroidia	Marinilabiliales	Prolixibacteraceae
GCF_000621725	0.333333	0.857143	0.6	0.666667	1	0	1	1	1	1	0.857143	0.25	0.5	0.5	0.666667	0.8	0.666667	0	0.666667	1	0.285714	0.9	1	1	0.6	0.75	0.111111	1	1	0	0	0	0	0	99.63	0	487	91.1384	49.2012	3216972	Bacteroidota	Bacteroidia	Bacteroidales	Bacteroidaceae
GCF_000621745	1	0.857143	0.8	1	1	0.0909091	0.833333	1	1	0.714286	0.857143	1	0.5	1	1	0.8	0.666667	0.5	0	1	0	0.7	1	1	0.8	0.714286	0	1	1	0	1	0	0	0	99.19	0	332	80.2731	29.5841	6106710	Firmicutes_A	Clostridia	Clostridiales	Clostridiaceae
GCF_000621865	0.333333	0.857143	0.6	1	1	0.0909091	0.666667	1	1	0.857143	0.714286	1	0.5	1	0.666667	0.8	1	0.5	0	0.8	0	0.4	0.166667	1	0.8	0.714286	0	1	1	0	1	0	0	0	99.52	0	420	89.6926	38.3366	3086437	Firmicutes_A	Clostridia	Lachnospirales	Lachnospiraceae
GCF_000622025	0.333333	0.857143	0.2	1	1	0.0909091	0.833333	1	1	1	0.857143	1	0	1	1	1	0.333333	0	0	0.2	0	0.2	0.333333	0.285714	0.6	0.285714	0	1	1	0	0	0	0	0	99.13	0.48	420	90.4953	45.6565	3554992	Firmicutes_A	Clostridia	Lachnospirales	Lachnospiraceae
GCF_000622085	0	0.857143	0	1	1	0.0909091	0.833333	1	1	0.857143	0.714286	1	0.5	1	1	0.8	1	0.5	0	0.2	0	0.2	0.166667	0.285714	0.6	0.5	0	1	1	0	0	0	0	0	99.96	0	642	89.7714	41.8592	3927843	Firmicutes_A	Clostridia	Lachnospirales	Lachnospiraceae
GCF_000622145	0.333333	0.857143	0.8	1	1	0.454545	1	1	1	1	0.857143	1	0.5	1	1	0.8	1	0.666667	0.222222	1	0.142857	0.9	0.666667	0.857143	0.8	0.444444	0.666667	1	1	1	0	0	0.67	1	99.39	0.61	568	89.9968	67.4276	4399776	Proteobacteria	Alphaproteobacteria	Rhodobacterales	Rhodobacteraceae
GCF_000622245	0.666667	0.714286	0	0.666667	0.166667	0	0	0.8	1	0.857143	0.857143	0	0.5	1	0	1	0	0	0	0.4	0	0.8	0	1	0.8	0.428571	0	0.666667	1	0	0	0	0	0	100	1.12	149	90.7645	25.9699	2103008	Fusobacteriota	Fusobacteriia	Fusobacteriales	Fusobacteriaceae
GCF_000622325	0	0.857143	0.4	1	0.5	0.545455	1	1	1	1	0.857143	1	0.5	1	1	0.8	1	0.666667	0.111111	0.5	0	0.875	0.666667	0.857143	0.6	0.444444	0.555556	1	1	1	0	0	0.67	0	99.68	0.64	582	91.5069	57.8458	4222073	Proteobacteria	Alphaproteobacteria	Rhodobacterales	Rhodobacteraceae
GCF_000622365	0	0.857143	0.4	1	0.5	0.545455	1	1	1	1	0.714286	1	0.5	1	1	0.8	1	0.666667	0.111111	0.625	0	0.875	0.666667	0.857143	0.6	0.2	0.555556	1	1	1	0	0	0.67	0	99.36	0	582	91.1937	58.3215	3914541	Proteobacteria	Alphaproteobacteria	Rhodobacterales	Rhodobacteraceae
GCF_000622385	0	0.857143	0.4	1	0.5	0.545455	1	1	1	1	0.714286	1	0.5	1	1	0.8	1	0.666667	0.111111	0.625	0	0.875	0.666667	0.857143	0.8	0.2	0.555556	1	1	1	0	0	0.67	0	99.36	0.43	582	92.0609	57.0588	4078304	Proteobacteria	Alphaproteobacteria	Rhodobacterales	Rhodobacteraceae
GCF_000622405	0	0.857143	0.8	1	0.5	0.545455	1	1	1	1	0.714286	1	0.5	1	1	0.8	1	0.666667	0.111111	0.5	0	0.875	0.666667	0.857143	0.6	0.2	0.555556	1	1	1	0	0	0.67	0	99.68	0.02	582	91.253	55.2292	3540159	Proteobacteria	Alphaproteobacteria	Rhodobacterales	Rhodobacteraceae
GCF_000626635	0.333333	1	0.6	1	1	0.272727	1	1	1	1	0.857143	0.25	0.5	0.5	0.666667	0.8	0.666667	0.5	0.666667	0.8	0.285714	1	0.666667	0.857143	1	0.285714	0.111111	1	1	0	0	0	1	0	99.89	3.06	278	86.9234	41.3026	5073141	Bacteroidota	Bacteroidia	Marinilabiliales	Prolixibacteraceae
GCF_000626715	1	1	0.6	0.666667	1	0.181818	1	1	1	0.857143	1	0.25	0	0.5	0.666667	1	0.666667	0.5	0.555556	0.8	0.285714	1	0.5	1	1	0.571429	0.111111	1	1	0	0	0	0.33	0	99.62	1.84	496	88.8913	32.9888	5687995	Bacteroidota	Bacteroidia	Flavobacteriales	Flavobacteriaceae
GCF_000633595	1	0.142857	0.8	1	1	0.363636	0.833333	1	1	1	1	1	0	1	1	1	0.666667	0	1	1	0.571429	1	1	1	1	0.888889	0.111111	1	1	1	0	0	0.67	1	100	2.09	404	84.9453	29.5225	5578774	Firmicutes_A	Clostridia	Clostridiales	Clostridiaceae
GCF_000647975	0.666667	0.857143	0.8	1	0.5	0.545455	1	1	1	1	0.714286	1	0.5	1	1	0.8	1	0.666667	0.111111	0.8	0	0.875	0.666667	0.857143	0.6	0.333333	0.555556	1	1	1	0	0	0.67	0	99.39	0.97	616	92.2397	60.8439	3715337	Proteobacteria	Alphaproteobacteria	Rhodobacterales	Rhodobacteraceae
GCF_000671395	0.666667	0.857143	0.8	1	1	0.454545	1	1	1	1	0.714286	1	0.5	1	1	0.8	1	0.666667	0.111111	1	0	0.875	0.666667	0.857143	0.6	0.444444	0.555556	1	1	1	0	0	0.67	0	98.52	1.01	616	91.9916	59.043	3176383	Proteobacteria	Alphaproteobacteria	Rhodobacterales	Rhodobacteraceae
GCF_000686145	1	0.857143	0	1	1	0.0909091	0	0.2	0	0.888889	0.571429	0.25	0	0.5	0.333333	0.6	0	0	0	0.25	0	0.9	0	1	0.6	0.428571	0	0.666667	1	0	0	0	0	0	98.59	1.41	249	81.8986	28.6337	3583479	Firmicutes_A	Clostridia	Peptostreptococcales	Peptostreptococcaceae
GCF_000686705	1	1	0	0	1	0.181818	0	0.2	0	0.714286	0.857143	0	0	0.5	0.333333	0.4	0	0	0.111111	0.4	0	0.7	0	0.428571	0.8	0.571429	0	0.666667	1	0	0	0	0	0	99.19	2.47	332	81.4711	29.3748	4101506	Firmicutes_A	Clostridia	Clostridiales	Clostridiaceae
GCF_000686725	0.333333	0.857143	0.8	1	1	0	0.833333	1	1	0.888889	1	1	0.5	1	0.333333	1	1	0.5	0	1	0	0.8	1	1	0.8	0.714286	0	1	1	0	1	0	0	0	97.93	3.79	404	86.2307	30.741	4589511	Firmicutes_A	Clostridia	Clostridiales	Clostridiaceae
GCF_000687675	0	0.714286	0.6	1	1	0.0909091	0.666667	1	1	1	0.857143	1	0	1	0.666667	1	1	0	0	0.4	0	0.2	0.166667	1	0.8	0.2	0	1	1	0	0	0	0	0	99.52	0	420	90.6571	36.9059	2730030	Firmicutes_A	Clostridia	Lachnospirales	Lachnospiraceae
GCF_000687695	0.333333	0	0.6	1	1	0.0909091	0.833333	1	1	0.857143	0.857143	1	0	1	1	0.8	1	0	0	0.4	0	0.2	0.166667	0.857143	0.6	0.285714	0	1	1	0	0	0	0.33	0	97.99	0.22	263	91.5782	45.8169	2688503	Firmicutes_A	Clostridia	Lachnospirales	Lachnospiraceae
GCF_000687915	0.666667	0.142857	0.6	0.666667	1	0.181818	1	1	1	0.857143	1	0.25	0	0.5	0.666667	1	0.666667	0.5	0.555556	0.75	0.285714	1	0.5	1	1	0.75	0.111111	1	1	0	0	0	0.33	0	99.62	0	496	90.5315	36.5159	4281274	Bacteroidota	Bacteroidia	Flavobacteriales	Flavobacteriaceae
GCF_000687935	0.666667	0.142857	0.6	0.666667	1	0.181818	1	1	1	0.857143	1	0.25	0	0.5	0.666667	1	0.666667	0.5	0.555556	0.75	0.285714	1	0.5	0.857143	0.8	0.25	0.111111	1	1	0	0	0	0.33	0	99.66	0.11	548	89.2809	29.9929	3996527	Bacteroidota	Bacteroidia	Flavobacteriales	Flavobacteriaceae
GCF_000687955	0.5	0.857143	0	0.666667	1	0.181818	0	0.6	0	0.857143	0.857143	0	0	0.5	0.333333	1	0	0	0	0.8	0	0.5	0	0.857143	0.8	0.714286	0	0.666667	1	0	0	0	0	0	99.16	0.7	250	81.6308	31.5548	3023790	Firmicutes_A	Clostridia	Peptostreptococcales	Peptostreptococcaceae
GCF_000687975	0.333333	0.714286	0.6	0.666667	1	0.0909091	0.833333	1	1	1	1	1	0	1	1	1	1	0	0	0.4	0	0.3	0.333333	1	0.8	0.714286	0	1	1	0	0	0	0	0	98.1	0.34	263	91.4057	39.474	3191482	Firmicutes_A	Clostridia	Lachnospirales	Lachnospiraceae
GCF_000688015	0.333333	0.857143	0.6	1	1	0	1	1	0	0.333333	0.714286	0	0	1	0.666667	0.8	1	0	0	0.25	0	0.6	0.166667	1	0.6	0.285714	0	0.666667	1	0	0	0	0	0	97.87	0.35	247	89.6829	52.9743	2301752	Firmicutes_A	Clostridia	Peptostreptococcales	Anaerovoracaceae
GCF_000688295	0	0.857143	0.8	1	1	0.545455	1	1	1	1	0.857143	1	0.5	1	1	0.8	1	0.666667	0.111111	0.8	0	0.9	0.666667	0.857143	0.8	0.5	0.555556	1	1	1	0	0	0.67	0	99.4	0.3	654	89.8712	67.9289	4659730	Proteobacteria	Alphaproteobacteria	Rhodobacterales	Rhodobacteraceae
GCF_000688335	0.666667	0.142857	0.6	0.666667	1	0.181818	1	1	1	0.857143	1	0.25	0.5	0.5	0.666667	1	1	0.5	0.555556	0.875	0.285714	1	0.5	0.857143	1	0.25	0.111111	1	1	0	0	0	0.33	0	99.67	0	571	90.2262	36.9865	4106053	Bacteroidota	Bacteroidia	Flavobacteriales	Flavobacteriaceae
GCF_000688375	0.333333	0.142857	0.6	0	1	0.181818	0	0.25	0	0.833333	0.714286	0	0	0.5	0.666667	0.6	0	0	0.555556	1	0.285714	0.4	1	1	0.8	1	0.111111	1	1	0	0	0	0	0	99.32	0.34	567	84.3016	45.259	3318148	Bacteroidota	Bacteroidia	Bacteroidales	Bacteroidaceae
GCF_000695685	1	0.857143	0.6	1	1	0.6	1	1	1	1	0.857143	1	0.5	1	1	1	1	0.5	1	0.8	0.571429	1	1	1	1	0.857143	1	1	1	0	0	0	1	0	99.74	0.94	1067	86.0197	44.717	5889290	Proteobacteria	Gammaproteobacteria	Enterobacterales	Vibrionaceae
GCF_000695795	1	0.714286	0.6	0.666667	1	0.181818	1	1	1	0.857143	0.714286	0.25	0	0.5	1	1	0.666667	0.5	0.555556	0.75	0.285714	1	0.5	1	0.8	0.571429	0.111111	1	1	0	0	0	0.67	0	99.47	0.08	511	90.3402	33.2497	3792640	Bacteroidota	Bacteroidia	Flavobacteriales	Flavobacteriaceae
GCF_000696385	1	1	0.6	1	1	0.6	1	1	0.666667	1	0.857143	0.75	0.5	1	1	0.8	1	0.5	1	0.6	0.571429	1	1	1	0.6	0.857143	0.888889	1	1	0	0	0	1	0	98.09	0.2	1130	86.9957	46.8725	3963175	Proteobacteria	Gammaproteobacteria	Enterobacterales	Vibrionaceae
GCF_000701705	0.666667	0.857143	0.6	1	1	0.0909091	0.666667	1	1	1	0.714286	1	0.5	1	0.333333	0.8	0.666667	0.333333	0.222222	0.8	0	1	1	0.857143	0.6	0.571429	0.111111	1	1	0	1	1	0	1	100	0	284	83.6335	59.3115	4391194	Desulfobacterota	Desulfovibrionia	Desulfovibrionales	Desulfovibrionaceae
GCF_000701905	0.666667	0.714286	0	0.333333	1	0.181818	0	0.25	0	0.857143	0.714286	0.25	0	1	0.666667	1	0	0	0	0.4	0	0.2	0.166667	0.285714	0.6	0.285714	0	1	1	0	0	0	0	0	88.11	2.18	332	88.618	43.2376	2985576	Firmicutes_A	Clostridia	Clostridiales	Clostridiaceae
GCF_000702265	0	0.714286	0	1	1	0.0909091	0.833333	1	1	0.857143	0.571429	1	0.5	1	1	0.8	1	0.5	0	0.2	0	0.2	0.166667	0.285714	0.4	0.5	0	1	1	0	0	0	0	0	99.58	0.21	543	90.3377	40.2032	3407272	Firmicutes_A	Clostridia	Lachnospirales	Lachnospiraceae
GCF_000702525	0.333333	0.857143	0.6	1	1	0.0909091	0.833333	1	1	0.857143	0.714286	1	0.5	1	1	0.8	1	0.5	0	1	0	0.2	1	1	0.6	0.571429	0	1	1	0	0	0	0	0	99.52	0	420	89.5515	41.2901	2555436	Firmicutes_A	Clostridia	Lachnospirales	Lachnospiraceae
GCF_000702665	1	0.857143	0.6	1	1	0.181818	0.666667	1	1	0.857143	0.857143	1	0.5	1	0.333333	0.8	0.666667	0.333333	1	1	0	1	0.166667	0.857143	0.4	0.75	0.333333	1	1	1	1	1	0.33	1	100	2.98	280	87.3158	64.7032	5128906	Desulfobacterota	Desulfovibrionia	Desulfovibrionales	Desulfovibrionaceae
GCF_000702685	0	0	0	1	1	0.0909091	0.666667	1	1	0.714286	0.714286	1	0.5	1	1	0.8	1	0.5	0	0.2	0	0.2	0.166667	0.285714	0.8	0.142857	0	1	1	0	0	0	0	0	98.55	0	420	93.4596	46.23	2772364	Firmicutes_A	Clostridia	Lachnospirales	Lachnospiraceae
GCF_000702885	0	0.857143	0.2	1	1	0	0.833333	1	1	0.857143	0.714286	1	0.5	1	1	0.8	1	0.5	0	0.4	0	1	0.166667	1	0.4	0.333333	0	1	1	0	0	0	0	0	98.52	0	278	85.7736	42.4604	3697107	Firmicutes_A	Clostridia	Lachnospirales	Lachnospiraceae
GCF_000703005	0.333333	1	0	1	1	0.0909091	0.666667	1	1	0.857143	0.714286	1	0.5	1	1	0.8	1	0.5	0	0.8	0	0.2	0.166667	0.285714	0.6	0.714286	0	0.666667	1	0	0	0	0	0	99.36	0	420	90.8892	38.857	2804489	Firmicutes_A	Clostridia	Lachnospirales	Lachnospiraceae
GCF_000703065	0.333333	0.714286	0.6	0.666667	1	0.0909091	0.833333	1	1	0.857143	0.714286	1	0	1	1	1	1	0	0	0.4	0	0.2	0.333333	1	0.8	0.571429	0	1	1	0	0	0	0	0	99.33	0.34	263	89.8472	49.8594	3859732	Firmicutes_A	Clostridia	Lachnospirales	Lachnospiraceae
GCF_000703165	0	0.714286	0.6	1	1	0.0909091	0.833333	1	1	0.857143	0.714286	1	0.5	1	1	0.8	1	0.5	0	0.4	0	0.2	0.166667	1	0.4	0.5	0	1	1	0	0	0	0	0	99.58	0	543	88.8518	39.6032	4470907	Firmicutes_A	Clostridia	Lachnospirales	Lachnospiraceae
GCF_000708595	0.666667	0.571429	0.6	0.666667	1	0.272727	1	1	1	1	1	0.25	0	0.5	1	1	1	0.5	0.555556	0.75	0.285714	1	0.5	1	0.6	0.571429	0.111111	1	1	0	0	0	0.67	0	99.65	0	511	88.9592	33.2571	4597628	Bacteroidota	Bacteroidia	Flavobacteriales	Flavobacteriaceae
GCF_000711295	0.333333	0.857143	0.6	1	1	0.181818	0.666667	1	1	1	0.714286	1	0.5	1	0.333333	0.8	0.666667	0.333333	0.833333	0.8	0	1	0.333333	0.714286	0.6	0.75	0.333333	1	1	1	1	1	0.33	1	99.21	0.12	284	90.604	65.4731	3390909	Desulfobacterota	Desulfovibrionia	Desulfovibrionales	Desulfovibrionaceae
GCF_000711735	1	1	0.8	1	1	0.181818	0.666667	1	1	1	0.571429	1	0.5	1	0.333333	0.8	0.666667	0.333333	1	0.8	0	1	0.166667	0.857143	0.4	0.75	0.333333	1	1	1	1	1	0.67	1	99.92	0.59	284	89.2257	42.7522	4185035	Desulfobacterota	Desulfovibrionia	Desulfovibrionales	Desulfovibrionaceae
GCF_000711795	1	0.857143	0.6	1	1	0.6	1	1	1	1	0.857143	1	0.5	1	1	1	1	0.5	1	0.8	0.571429	1	1	1	1	0.857143	1	1	1	0	0	0	1	0	99.91	0.27	1067	87.1009	45.2178	4304676	Proteobacteria	Gammaproteobacteria	Enterobacterales	Vibrionaceae
GCF_000711805	1	1	0.8	1	1	0.8	1	1	1	1	0.857143	1	1	1	1	1	1	1	1	0.8	0.571429	1	1	1	1	0.857143	1	1	1	0	0	0	1	0	94.67	2.51	946	86.567	46.2752	4463095	Proteobacteria	Gammaproteobacteria	Enterobacterales	Vibrionaceae
GCF_000712295	0.333333	0.714286	0.2	1	1	0.181818	0.666667	0.8	0.333333	0.857143	0.857143	0.5	0	0	1	1	0	0	0	0.2	0	0.7	0.166667	1	0.4	0.285714	0	0.666667	1	0	0	0	0	0	100	0	105	89.2042	56.4289	2636406	Synergistota	Synergistia	Synergistales	Synergistaceae
GCF_000714535	0	0.857143	0.8	1	1	0.454545	1	1	1	1	0.714286	1	0.5	1	1	0.8	1	0.666667	0.111111	1	0	0.875	0.666667	0.857143	0.6	0.2	0.555556	1	1	0	0	0	0.67	0	99.7	0.52	568	90.7288	63.8852	3728293	Proteobacteria	Alphaproteobacteria	Rhodobacterales	Rhodobacteraceae
GCF_000714545	0	0.857143	0.8	1	0.5	0.454545	1	1	1	1	0.714286	1	0.5	1	1	0.8	1	0.666667	0.111111	0.8	0	0.875	0.666667	0.857143	0.6	0.555556	0.555556	1	1	1	0	0	0.67	0	99.7	0	568	90.0387	60.2765	3822068	Proteobacteria	Alphaproteobacteria	Rhodobacterales	Rhodobacteraceae
GCF_000715505	0.666667	0.857143	0.8	1	0.5	0.454545	1	1	1	1	0.714286	1	0.5	1	1	0.8	1	0.666667	0.111111	0.8	0	0.875	0.666667	0.857143	0.6	0.4	0.555556	1	1	1	0	0	0.67	0	99.39	0.15	568	90.2148	62.4731	4197592	Proteobacteria	Alphaproteobacteria	Rhodobacterales	Rhodobacteraceae
GCF_000723205	0	0.142857	0.6	0.666667	0.5	0.272727	1	1	1	0.857143	0.714286	0.25	0	0.5	1	1	1	0.5	0.555556	0.8	0.285714	1	0.5	0.857143	0.8	0.571429	0.111111	1	1	0	0	0	0.33	0	99.01	0.71	571	88.7374	33.4631	4228350	Bacteroidota	Bacteroidia	Flavobacteriales	Flavobacteriaceae
GCF_000732605	0.333333	0.857143	0.4	1	1	0.0909091	0.833333	1	1	1	0.857143	1	0.5	1	0.666667	0.8	1	0.5	0	0.6	0	0.8	0.166667	1	0.4	0.571429	0.111111	1	1	0	0	0	0.33	0	99.37	1.9	278	88.2227	43.4973	5176158	Firmicutes_A	Clostridia	Lachnospirales	Lachnospiraceae
GCF_000732625	0.666667	0.142857	0.6	0.666667	1	0.181818	1	0.25	0	0.714286	0.571429	0.25	0	0.5	0.666667	0.2	0.666667	0.5	0.444444	0.75	0.285714	1	0.5	0.857143	1	0.25	0	1	1	0	0	0	0	0	94.59	0.38	496	90.4553	35.0541	3258856	Bacteroidota	Bacteroidia	Flavobacteriales	Flavobacteriaceae
GCF_000732725	0	0.857143	0.6	1	1	0.0909091	0.833333	1	0.666667	0.857143	0.857143	1	0.5	1	0.333333	0.6	1	0.5	0	1	0	0.3	0.166667	1	0.8	0.333333	0	1	1	0	0	0	0	0	97.99	1.63	354	87.5594	42.7412	4676087	Firmicutes_A	Clostridia	Lachnospirales	Lachnospiraceae
GCF_000733475	0.333333	0.142857	0.6	0	1	0.272727	0	0.25	0	0.857143	1	0	0	0.5	0.666667	0.6	0.666667	0.5	0.555556	0.875	0.285714	1	0.5	0.857143	0.8	0.25	0.111111	1	1	0	0	0	0.33	0	99.01	0.17	571	91.9412	39.1801	2641972	Bacteroidota	Bacteroidia	Flavobacteriales	Flavobacteriaceae
GCF_000733755	0	0.857143	0.2	1	1	0	1	1	1	1	0.857143	1	0.5	1	0.666667	0.8	1	0.5	0	0.4	0	0.3	0.166667	0.285714	0.4	0.2	0	1	1	0	0	0	0	0	99.11	3.36	263	83.396	35.5952	4711709	Firmicutes_A	Clostridia	Lachnospirales	Lachnospiraceae
GCF_000733925	0.666667	0.142857	0.6	0.666667	1	0.272727	1	1	1	1	1	0.25	0.5	0.5	0.666667	1	1	0.5	0.555556	0.875	0.285714	1	0.5	0.857143	1	0.25	0.111111	1	1	0	0	0	0.33	0	99.67	2.14	571	88.1342	39.7399	5354411	Bacteroidota	Bacteroidia	Flavobacteriales	Flavobacteriaceae
GCF_000733945	0.666667	0.142857	0.6	0.666667	1	0.272727	0.833333	1	1	0.857143	1	0.25	0	0.5	0.666667	1	1	0.5	0.555556	0.75	0.285714	1	0.5	1	1	0.5	0.111111	1	1	0	0	0	0.33	1	99.57	0.19	496	88.981	40.1534	4140757	Bacteroidota	Bacteroidia	Flavobacteriales	Flavobacteriaceae
GCF_000735715	0.666667	0.571429	0.6	0.666667	1	0.181818	1	1	1	0.857143	1	0.25	0	0.5	1	1	1	0.5	0.555556	0.75	0.285714	1	0.5	1	0.8	0.571429	0.111111	1	1	0	0	0	0.67	0	99.65	1.24	511	88.8025	33.8946	5508144	Bacteroidota	Bacteroidia	Flavobacteriales	Flavobacteriaceae
GCF_000737065	0.333333	0.142857	0.8	1	1	0.454545	1	1	1	1	0.714286	1	0.5	1	1	0.8	1	0.666667	0.111111	1	0	0.875	0.666667	0.857143	0.6	0.444444	0.555556	1	1	0	0	0	0.67	0	99.29	0.52	568	89.9785	65.3021	3928443	Proteobacteria	Alphaproteobacteria	Rhodobacterales	Rhodobacteraceae
GCF_000737325	1	0.571429	0.8	1	1	0.454545	1	1	1	0.888889	0.857143	1	0.5	1	0.666667	0.8	0.666667	0.333333	0.777778	0.8	0.428571	1	0.5	1	1	0.75	0.111111	1	1	0	0	0	0.33	0	96.56	4.19	247	92.1224	72.0359	10327335	Myxococcota	Polyangia	Polyangiales	Sandaracinaceae
GCF_000737695	0.333333	0.142857	0.8	1	1	0.454545	1	1	1	1	0.714286	1	0.5	1	1	0.8	1	0.666667	0.111111	1	0	0.875	0.666667	0.857143	0.6	0.444444	0.555556	1	1	0	0	0	0.67	0	99.65	1.62	511	87.5253	32.6878	5902573	Bacteroidota	Bacteroidia	Flavobacteriales	Flavobacteriaceae
GCF_000738435	0	0.857143	0.8	1	1	0.454545	0.833333	1	1	1	0.857143	1	0.5	1	1	0.8	1	0.666667	0.111111	0.375	0	0.875	0.666667	0.857143	0.6	0.2	0.555556	1	1	NA	NA	NA	NA	0	98.65	0.35	615	90.4108	53.6389	3288122	Proteobacteria	Alphaproteobacteria	Rhodobacterales	Rhodobacteraceae
GCF_000739715	0	0.857143	0.8	1	1	0.454545	0.833333	1	1	1	0.857143	1	0.5	1	1	0.8	1	0.666667	0.111111	0.375	0	0.875	0.666667	0.857143	0.6	0.2	0.555556	1	1	1	0	0	0.33	0	97.78	1.82	568	91.5912	60.255	2921973	Proteobacteria	Alphaproteobacteria	Rhodobacterales	Rhodobacteraceae
GCF_000740015	1	0.857143	0.6	1	1	0.8	1	1	1	1	0.857143	1	1	1	1	1	1	1	1	0.8	0.571429	1	1	1	1	1	1	1	1	0	0	0	1	0	99.66	2.77	946	87.5819	43.324	4544576	Proteobacteria	Gammaproteobacteria	Enterobacterales	Vibrionaceae
GCF_000740775	0.333333	0.857143	0.6	1	0.5	0.454545	1	1	1	1	0.857143	1	0.5	1	1	0.8	1	0.666667	0.111111	0.375	0	0.9	0.666667	0.857143	0.8	0.444444	0.555556	1	1	1	0	0	0.67	0	99.39	0.71	568	88.4998	64.1947	4323477	Proteobacteria	Alphaproteobacteria	Rhodobacterales	Rhodobacteraceae
GCF_000740785	0.333333	0.857143	0.4	1	0.5	0.363636	1	1	1	1	0.857143	1	0.5	1	1	0.8	1	0.666667	0.111111	0.2	0	1	0.666667	0.857143	0.8	0.444444	0.555556	1	1	1	0	0	0.67	0	98.08	0.15	568	89.291	66.8372	3439591	Proteobacteria	Alphaproteobacteria	Rhodobacterales	Rhodobacteraceae
GCF_000740795	0.333333	0.857143	0.6	1	0.5	0.454545	1	1	1	1	0.857143	1	0.5	1	1	0.8	1	0.666667	0.111111	0.375	0	0.9	0.666667	0.857143	0.6	0.444444	0.555556	1	1	1	0	0	0.67	0	98.94	0.38	568	88.5758	64.562	4128680	Proteobacteria	Alphaproteobacteria	Rhodobacterales	Rhodobacteraceae
GCF_000743705	0.666667	1	0.8	1	1	0.454545	1	1	1	1	0.857143	1	0.5	1	1	0.8	1	0.666667	0.111111	0.8	0	1	0.666667	0.857143	0.8	0.444444	0.666667	1	1	1	0	0	0.67	1	99.25	0.11	582	90.5252	58.3386	4314497	Proteobacteria	Alphaproteobacteria	Rhodobacterales	Rhodobacteraceae
GCF_000743715	0	0.857143	0.8	1	1	0.454545	1	1	1	1	0.857143	1	0	1	1	0.8	1	0.5	0.222222	0.375	0.142857	0.875	0.666667	0.857143	0.8	0.2	0.555556	1	1	1	0	0	0.67	0	98.79	0.34	617	87.7242	67.6848	3849771	Proteobacteria	Alphaproteobacteria	Rhodobacterales	Rhodobacteraceae
GCF_000744105	0.666667	0.142857	0.6	0.666667	1	0.272727	1	1	1	1	1	0.5	0.5	0.5	0.666667	1	0.666667	0.5	0.555556	0.75	0.285714	1	0.5	1	1	0.571429	0.111111	1	0.875	0	0	0	0.33	0	99.67	0.5	571	90.9295	35.1807	4514366	Bacteroidota	Bacteroidia	Flavobacteriales	Flavobacteriaceae
GCF_000744325	0.666667	0.857143	0.6	1	0.5	0.363636	1	1	1	1	0.714286	1	0.5	1	1	0.8	1	0.666667	0.111111	0.8	0	0.875	0.666667	0.857143	0.6	0.555556	0.666667	1	1	1	0	0	0.67	0	99.9	1	654	90.2975	60.7472	5113782	Proteobacteria	Alphaproteobacteria	Rhodobacterales	Rhodobacteraceae
GCF_000744835	1	0.571429	0.6	0.666667	1	0.181818	1	1	1	0.857143	1	0.25	0	0.5	1	1	0.666667	0.5	0.555556	0.75	0.285714	1	0.5	1	0.8	0.571429	0.111111	1	1	0	0	0	0.67	0	99.65	0.71	511	88.1774	33.3035	3790620	Bacteroidota	Bacteroidia	Flavobacteriales	Flavobacteriaceae
GCF_000744955	1	0.571429	0.6	0.666667	1	0.181818	1	1	1	0.857143	1	0.25	0	0.5	1	1	0.666667	0.5	0.555556	0.75	0.285714	1	0.5	1	0.8	0.571429	0.111111	1	1	0	0	0	0.67	0	100	0.3	616	90.3887	62.7401	3881122	Proteobacteria	Alphaproteobacteria	Rhodobacterales	Rhodobacteraceae
GCF_000745185	0.666667	0.142857	0.6	0.666667	1	0.181818	1	1	1	1	1	0.25	0.5	0.5	0.666667	1	1	0.5	0.555556	0.75	0.285714	1	0.5	0.857143	0.8	0.25	0.111111	1	1	0	0	0	0.33	0	99.34	1.71	571	91.8932	42.0323	4424696	Bacteroidota	Bacteroidia	Flavobacteriales	Flavobacteriaceae
GCF_000745315	0.666667	0.142857	0.6	0.666667	1	0.272727	1	1	1	0.857143	1	0.25	0	0.5	0.666667	1	1	0.5	0.555556	0.75	0.285714	1	0.5	1	1	0.25	0.111111	1	1	0	0	0	0.33	0	99.43	0.63	496	89.0351	36.5466	4212161	Bacteroidota	Bacteroidia	Flavobacteriales	Flavobacteriaceae
GCF_000745775	0.666667	0.571429	0.6	0.666667	1	0.181818	1	1	1	0.857143	1	0.25	0.5	0.5	1	1	1	0.5	0.555556	0.75	0.285714	1	0.5	1	0.8	0.571429	0.111111	1	1	0	0	0	0.67	0	99.65	0.42	511	89.1167	33.4287	5284058	Bacteroidota	Bacteroidia	Flavobacteriales	Flavobacteriaceae
GCF_000745975	0.666667	0.857143	0.8	1	1	0.0909091	0.5	1	1	1	0.571429	1	0.5	1	1	1	0.666667	0.5	0.555556	0.6	0.285714	1	0.666667	0.857143	0.8	0.571429	0	1	1	1	1	1	0.33	1	96.13	0.65	247	89.3182	48.6417	4466775	Desulfobacterota	Desulfobacteria	Desulfobacterales	Desulfobacteraceae
GCF_000746845	0.666667	0.142857	0.6	0	1	0.272727	1	0.4	0	0.714286	0.571429	0	0	0	0.666667	0.2	1	0	0.555556	0.875	0.285714	1	0.5	0.857143	1	0.25	0.111111	1	1	0	0	0	0	0	98.86	0.19	496	91.8058	42.1268	3160033	Bacteroidota	Bacteroidia	Flavobacteriales	Flavobacteriaceae
GCF_000753435	0.666667	0.857143	0	0.333333	1	0.181818	0	0.25	0	0.714286	0.857143	0	0	1	0.666667	0.4	0	0	0	0.4	0	0.8	0.166667	0.285714	0.8	0.428571	0	1	1	0	0	0	0	0	99.17	0.78	332	82.3667	30.5555	3750216	Firmicutes_A	Clostridia	Clostridiales	Clostridiaceae
GCF_000753795	0.666667	0.857143	0.6	1	1	0.8	1	1	1	1	1	1	0.5	1	1	1	1	0.5	1	1	0.571429	1	1	1	1	0.857143	1	1	1	0	0	0	1	1	99.46	0.54	312	88.8081	48.1335	4215794	Proteobacteria	Gammaproteobacteria	Enterobacterales	Shewanellaceae
GCF_000755285	0.666667	0.142857	0.6	0.666667	0.5	0.181818	0.833333	0.25	0	0.714286	0.571429	0.25	0	0.5	0.666667	0.2	0	0	0.444444	0.625	0.285714	1	0.5	0.857143	1	0.25	0	1	0.875	0	0	0	0	0	93.98	0.86	496	90.5812	35.1364	3260523	Bacteroidota	Bacteroidia	Flavobacteriales	Flavobacteriaceae
GCF_000755385	0.5	0.857143	0.6	1	1	0.6	0.833333	0.75	0.333333	1	0.714286	1	1	1	1	0.6	0.333333	1	0.555556	0.8	0.142857	0.9	0.666667	1	0.8	0.857143	0.666667	1	1	0	0	0	0	0	93.08	2.91	946	84.1754	45.932	5797527	Proteobacteria	Gammaproteobacteria	Enterobacterales	Vibrionaceae
GCF_000755425	0.666667	0.857143	0.6	1	1	0.6	0.5	1	1	0.857143	0.857143	0.75	0.5	0.5	1	0.8	0.666667	0.5	0.777778	0.8	0.285714	1	0.833333	0.857143	0.8	0.714286	0.777778	1	1	0	0	0	0.33	0	96.43	2.43	946	85.939	46.0544	5570107	Proteobacteria	Gammaproteobacteria	Enterobacterales	Vibrionaceae
GCF_000755705	0.666667	0.142857	0.2	0.333333	1	0.181818	0	0.25	0	0	0	0	0	0	0.333333	0	0	0	0	0.4	0	0.3	0	0.285714	0.6	0.285714	0	0.666667	1	0	0	0	0	0	100	1.33	126	91.5995	31.3413	1878735	Firmicutes	Bacilli	Izemoplasmatales	Izemoplasmataceae
GCF_000757385	0.666667	0.142857	0.6	0	1	0.181818	1	0.25	0	0.857143	1	0	0.5	0.5	0.666667	1	0.666667	0.5	0.555556	0.8	0.285714	1	0.5	0.857143	0.8	0.25	0.111111	1	1	0	0	0	0	0	99.65	0	511	90.732	32.227	3488813	Bacteroidota	Bacteroidia	Flavobacteriales	Flavobacteriaceae
GCF_000758885	0.333333	0.714286	0.6	0.666667	1	0	0	0.2	0	0.5	0.428571	0	0	0.5	0.666667	1	0	0	0	0.6	0	0.5	0	1	0.6	0.714286	0	0.666667	0.875	0	0	0	0	0	98.6	0	250	88.2491	36.5848	1981689	Firmicutes_A	Clostridia	Peptostreptococcales	Peptostreptococcaceae
GCF_000758905	0	0.857143	0.2	0.333333	1	0	0	0	0	0.222222	0.571429	0	0	0.5	0.333333	0.6	0	0	0	0.2	0	0.7	0.166667	0.857143	0.6	0.2	0	0.666667	1	0	0	0	0	0	96.45	0	247	90.9201	38.8585	1531433	Firmicutes_A	Clostridia	Peptostreptococcales	Anaerovoracaceae
GCF_000758925	0.333333	0.142857	0	0	0.333333	0	0	0.25	0	0.833333	0.714286	0	0	0	0.333333	0.6	0	0	0.555556	1	0.285714	0.4	1	0.857143	0.8	1	0.111111	1	1	0	0	0	0	1	98.3	1.13	567	86.5399	48.3753	2838933	Bacteroidota	Bacteroidia	Bacteroidales	Bacteroidaceae
GCF_000762405	0.333333	0.142857	0	0	0.333333	0	0	0	0	1	0.714286	0	0	0	0.333333	0.6	0	0	0.555556	1	0.285714	0.4	1	0.857143	1	0.25	0.111111	1	1	0	0	0	0	0	99.29	0.12	530	86.9008	42.5209	3291905	Bacteroidota	Bacteroidia	Bacteroidales	Bacteroidaceae
GCF_000763805	0.666667	0.857143	0.4	1	0.5	0.545455	1	1	1	1	0.857143	1	0.5	1	1	0.8	1	0.666667	0.222222	0.375	0.142857	0.875	0.666667	0.857143	0.6	0.444444	0.555556	1	1	1	0	0	0.67	0	98.74	0.61	568	90.1616	69.068	3358707	Proteobacteria	Alphaproteobacteria	Rhodobacterales	Rhodobacteraceae
GCF_000763885	0.666667	0.857143	0.8	1	1	0.454545	1	1	1	1	0.857143	1	0.5	1	1	1	1	0.666667	0.222222	1	0.142857	0.875	0.666667	0.857143	0.8	0.555556	0.666667	1	1	0	0	0	0.67	0	99.39	0.83	568	89.0458	67.6256	5500748	Proteobacteria	Alphaproteobacteria	Rhodobacterales	Rhodobacteraceae
GCF_000763905	0	0.857143	0.8	1	1	0.363636	1	1	1	1	0.857143	1	0.5	1	1	0.8	1	0.666667	0.222222	1	0.142857	0.875	0.666667	0.857143	0.8	0.444444	0.555556	1	1	1	0	0	0.67	0	99.64	0.4	568	89.414	65.1856	4012851	Proteobacteria	Alphaproteobacteria	Rhodobacterales	Rhodobacteraceae
GCF_000764325	1	1	0.6	1	1	0.6	1	1	1	1	0.857143	1	0.5	1	1	1	1	0.5	1	0.8	0.571429	1	1	1	1	0.857143	1	1	1	0	0	0	1	0	100	0.52	922	86.238	48.1963	4899555	Proteobacteria	Gammaproteobacteria	Enterobacterales	Vibrionaceae
GCF_000765215	0.333333	0.857143	0.2	1	1	0.181818	0.833333	1	1	1	0.857143	1	0.5	0.5	0.666667	0.8	0	0.5	0	1	0	0.5	0.333333	0.285714	0.6	0.714286	0	1	1	0	0	0	0	0	97.66	2.44	333	89.2679	52.6343	3314175	Firmicutes_A	Clostridia	Lachnospirales	Lachnospiraceae
GCF_000766795	0	0.142857	0.6	0.666667	0.5	0.181818	1	1	1	0.857143	0.714286	0.25	0	0.5	0.666667	1	0.666667	0.5	0.555556	0.8	0.285714	1	0.5	0.857143	0.8	0.5	0.111111	1	1	0	0	0	0.33	0	99.16	0.83	548	89.9433	29.242	3914068	Bacteroidota	Bacteroidia	Flavobacteriales	Flavobacteriaceae
GCF_000768315	0	0.857143	0.8	1	1	0.545455	1	1	1	1	0.714286	1	0.5	1	1	0.8	1	0.666667	0.111111	0.8	0	0.875	0.666667	0.857143	0.8	0.5	0.555556	1	1	1	0	0	0.67	0	99.7	1.12	654	90.2717	64.0563	4938305	Proteobacteria	Alphaproteobacteria	Rhodobacterales	Rhodobacteraceae
GCF_000768855	0.666667	1	0.6	0	0.166667	0.272727	0	0.25	0	0.714286	0.142857	0	0	0	0.333333	0.2	0	0	0.222222	1	0	0.2	0.5	0.857143	0.8	0.571429	0.111111	1	0.875	0	0	0	0	0	98.92	1.08	278	86.5785	37.6236	2392483	Bacteroidota	Bacteroidia	Bacteroidales	Paludibacteraceae
GCF_000769915	0.666667	0.142857	0.6	0.666667	1	0.272727	1	0.25	0	0.857143	0.714286	0.25	0	0	0.666667	0.6	0.666667	0	0.555556	0.875	0.285714	1	0.5	0.857143	1	0.75	0.111111	1	1	0	0	0	0.33	0	99.65	0.12	511	91.3034	37.7101	3800758	Bacteroidota	Bacteroidia	Flavobacteriales	Flavobacteriaceae
GCF_000772105	1	0.857143	0.6	1	1	0.6	1	1	1	1	0.857143	1	0.5	1	1	1	1	0.5	1	0.8	0.571429	1	1	1	1	1	1	1	1	0	0	0	1	0	100	0.76	1067	87.7347	45.0052	5540337	Proteobacteria	Gammaproteobacteria	Enterobacterales	Vibrionaceae
GCF_000775715	1	0.857143	0.6	1	1	0.6	1	1	1	1	0.857143	1	0.5	1	1	1	1	0.5	1	0.8	0.571429	1	1	1	0.8	1	1	1	1	0	0	0	1	0	100	1.11	1067	88.5034	45.0617	4144653	Proteobacteria	Gammaproteobacteria	Enterobacterales	Vibrionaceae
GCF_000787695	0.4	0.857143	0.6	1	1	0.363636	0.833333	0.666667	1	1	0.857143	1	0.5	0.5	1	0.8	1	0.5	0.111111	0.5	0	0.75	0.666667	0.857143	0.4	0.444444	0.555556	1	0.875	0	0	0	0.33	0	89.98	0.51	568	87.5983	66.058	4010486	Proteobacteria	Alphaproteobacteria	Rhodobacterales	Rhodobacteraceae
GCF_000789235	1	0.142857	0.6	0.666667	1	0.181818	1	1	1	0.888889	1	0.5	0	0.5	1	1	0.666667	0.5	0.555556	0.8	0.285714	1	0.5	0.857143	1	0.571429	0.111111	1	1	0	0	0	0.33	0	99.67	1.65	571	90.6555	32.0618	3953230	Bacteroidota	Bacteroidia	Flavobacteriales	Flavobacteriaceae
GCF_000789395	0.5	0.857143	0	1	1	0.0909091	0.833333	1	1	0.833333	0.714286	1	0.5	1	0.333333	0.8	0	0.5	0	0.4	0	0.7	1	0.285714	0.8	0.428571	0.222222	1	1	0	0	0	0	0	99.19	3.02	332	87.1086	28.2543	3338630	Firmicutes_A	Clostridia	Clostridiales	Clostridiaceae
GCF_000797445	0.5	0.857143	0	1	1	0.0909091	0.833333	1	1	0.833333	0.714286	1	0.5	1	0.333333	0.8	0	0.5	0	0.4	0	0.7	1	0.285714	0.8	0.428571	0.222222	1	1	0	0	0	0	0	99.59	2.72	571	88.1965	32.1795	4017534	Bacteroidota	Bacteroidia	Flavobacteriales	Flavobacteriaceae
GCF_000797465	0.666667	0.142857	0.8	0	1	0.181818	0	0.4	0	0.714286	0.857143	0	0	0.5	1	1	1	0.5	0.555556	0.875	0.285714	1	0.5	0.857143	0.8	0.25	0.111111	1	1	0	0	0	0.33	0	99.06	0.99	571	92.266	32.7101	3633537	Bacteroidota	Bacteroidia	Flavobacteriales	Flavobacteriaceae
GCF_000799465	0.666667	0.142857	0.6	0.666667	1	0.181818	1	1	1	0.857143	1	0.25	0	0.5	1	1	1	0.5	0.555556	0.875	0.285714	1	0.5	0.857143	0.8	0.25	0.111111	1	1	0	0	0	0.33	0	99.67	0.17	571	91.3226	34.0572	3842990	Bacteroidota	Bacteroidia	Flavobacteriales	Flavobacteriaceae
GCF_000799565	0.666667	0.142857	0.6	0.666667	1	0.272727	1	1	1	1	1	0.25	0.5	0.5	0.666667	1	1	0.5	0.555556	0.875	0.285714	1	0.5	1	1	0.25	0.111111	1	1	0	0	0	0.33	0	99.67	0.76	571	88.7058	35.302	4031126	Bacteroidota	Bacteroidia	Flavobacteriales	Flavobacteriaceae
GCF_000801335	1	0.857143	0.6	1	1	0.181818	0.666667	1	1	1	0.857143	1	0.5	1	0.333333	0.8	0.666667	0.333333	1	1	0	1	0.166667	0.857143	0.4	0.75	0.333333	1	1	1	1	1	0.33	1	99.7	0	280	86.5491	61.7115	5073175	Desulfobacterota	Desulfovibrionia	Desulfovibrionales	Desulfovibrionaceae
GCF_000807255	0.666667	0.857143	0.6	1	1	0	1	1	1	0.888889	1	1	0.5	1	0.333333	1	1	0.5	0.666667	1	0.428571	1	1	1	1	0.714286	0.111111	1	1	0	1	0	0	0	96.83	0.08	404	81.8136	29.8061	4265470	Firmicutes_A	Clostridia	Clostridiales	Clostridiaceae
GCF_000808015	1	0.857143	0.6	1	1	0.181818	1	0.8	1	0.857143	1	0	0	0.5	0.666667	1	0	0	0	0.8	0	0.5	1	1	0.8	0.714286	0	0.666667	1	0	0	0	0	0	96.71	0.7	249	86.8	28.6922	3806683	Firmicutes_A	Clostridia	Peptostreptococcales	Peptostreptococcaceae
GCF_000808535	0.666667	0.857143	0.6	1	1	0.6	1	1	1	1	0.857143	1	0.5	1	1	1	1	0.5	1	0.8	0.571429	1	1	1	1	1	1	1	1	0	0	0	1	0	99.6	0.43	1067	88.5687	46.2006	4516254	Proteobacteria	Gammaproteobacteria	Enterobacterales	Vibrionaceae
GCF_000812665	0	0.857143	0.8	1	1	0.454545	1	1	1	1	0.714286	1	0.5	1	1	0.8	1	0.666667	0.111111	0.8	0	0.875	0.666667	0.857143	0.6	0.444444	0.555556	1	1	1	0	0	0.67	0	98.85	0.56	615	88.2642	53.163	4376120	Proteobacteria	Alphaproteobacteria	Rhodobacterales	Rhodobacteraceae
GCF_000812685	0	0.857143	0.8	1	1	0.545455	1	1	1	1	0.714286	1	0.5	1	1	0.8	1	0.666667	0.111111	0.5	0	0.9	0.666667	0.857143	0.8	0.2	0.555556	1	1	1	0	0	0.67	0	99.39	0.3	615	90.0194	52.8165	3535512	Proteobacteria	Alphaproteobacteria	Rhodobacterales	Rhodobacteraceae
GCF_000812945	1	0.714286	0.6	0.666667	1	0.181818	1	1	1	0.857143	1	0.25	0	0.5	1	1	0.666667	0.5	0.555556	0.75	0.285714	1	0.5	1	0.8	0.571429	0.111111	1	1	0	0	0	0.67	0	98.59	0.88	511	89.2637	33.5722	3925153	Bacteroidota	Bacteroidia	Flavobacteriales	Flavobacteriaceae
GCF_000813005	0.666667	0.714286	0.6	0.666667	1	0.272727	1	1	1	0.857143	1	0.25	0	0.5	1	1	1	0.5	0.555556	0.8	0.285714	1	0.5	1	0.8	0.571429	0.111111	1	1	0	0	0	0.67	0	99.65	0.88	511	86.8961	32.5442	5396196	Bacteroidota	Bacteroidia	Flavobacteriales	Flavobacteriaceae
GCF_000813725	0.666667	0.857143	0.8	1	1	0.454545	1	1	1	1	0.714286	1	0.5	1	1	0.8	1	0.666667	0.111111	1	0	0.9	0.666667	0.857143	1	0.444444	0.555556	1	1	1	0	0	0.67	1	99.35	0	625	88.6448	62.4475	5150147	Proteobacteria	Alphaproteobacteria	Rhodobacterales	Rhodobacteraceae
GCF_000813745	0.666667	0.857143	0.8	1	1	0.454545	1	1	1	1	0.714286	1	0.5	1	1	0.8	1	0.666667	0.111111	1	0	0.9	0.666667	0.857143	1	0.444444	0.555556	1	1	1	0	0	0.67	1	98.29	0.45	625	87.5554	62.4476	5375119	Proteobacteria	Alphaproteobacteria	Rhodobacterales	Rhodobacteraceae
GCF_000813965	0.666667	0.857143	0.8	1	1	0.454545	1	1	1	1	0.714286	1	0.5	1	1	0.8	1	0.666667	0.111111	0.8	0	0.9	0.666667	0.857143	0.8	0.444444	0.666667	1	1	1	0	0	0.67	1	99.82	0	625	89.4159	62.439	4582254	Proteobacteria	Alphaproteobacteria	Rhodobacterales	Rhodobacteraceae
GCF_000813985	0.333333	1	0.8	1	1	0.454545	1	1	1	1	0.857143	1	0.5	1	1	0.8	1	0.666667	0.222222	0.5	0	0.9	0.666667	0.857143	0.6	0.444444	0.555556	1	1	1	0	0	0.67	1	99.57	0.52	582	89.5658	57.5232	4684550	Proteobacteria	Alphaproteobacteria	Rhodobacterales	Rhodobacteraceae
GCF_000814005	0	0.857143	0.8	1	0.5	0.454545	1	1	1	1	0.857143	1	0.5	1	1	0.8	1	0.666667	0.111111	0.8	0	0.9	0.666667	0.857143	0.8	0.444444	0.555556	1	1	1	0	0	0.67	1	99.57	0.06	582	90.6886	57.2593	4538199	Proteobacteria	Alphaproteobacteria	Rhodobacterales	Rhodobacteraceae
GCF_000814025	0.333333	0.857143	0.8	1	0.5	0.545455	1	1	1	1	0.857143	1	0	1	1	0.8	1	0.666667	0.111111	0.625	0	0.875	0.666667	0.857143	0.8	0.444444	0.555556	1	1	1	0	0	0.67	0	99.25	1.06	582	90.1977	60.6114	4425579	Proteobacteria	Alphaproteobacteria	Rhodobacterales	Rhodobacteraceae
GCF_000816675	0.666667	0.857143	0	1	1	0.181818	0	0.4	0	0.571429	0.571429	0.25	0	1	0.333333	0.2	0	0	0	0.4	0	0.9	1	1	0.8	0.428571	0	0.666667	1	0	0	0	0	0	97.93	4.07	404	78.8886	28.6137	4739350	Firmicutes_A	Clostridia	Clostridiales	Clostridiaceae
GCF_000817815	1	1	0.6	1	1	0.6	1	1	1	1	0.857143	1	0.5	1	1	0.8	1	0.5	1	0.8	0.571429	1	1	1	1	1	1	1	1	0	0	0	1	0	96.59	0.85	922	85.2274	45.5429	5982827	Proteobacteria	Gammaproteobacteria	Enterobacterales	Vibrionaceae
GCF_000819565	0.333333	0.857143	0.6	1	0.5	0.454545	1	1	1	1	0.714286	1	0.5	1	1	0.8	1	0.666667	0.111111	1	0	0.875	0.666667	0.857143	0.8	0.444444	0.666667	1	1	1	0	0	0.67	0	99.55	0.33	616	88.9879	65.8311	4816144	Proteobacteria	Alphaproteobacteria	Rhodobacterales	Rhodobacteraceae
GCF_000820705	0.666667	0.857143	0	0.333333	1	0.181818	0	0	0	0.857143	0.428571	0	0	1	0.333333	0.4	0	0	0.222222	0.4	0	0.8	1	0.285714	0.8	0.428571	0	1	0.75	0	0	0	0	1	98.39	2.35	332	87.0192	34.0026	3560738	Firmicutes_A	Clostridia	Clostridiales	Clostridiaceae
GCF_000821305	1	0.857143	0.4	0.333333	1	0.181818	0	0.25	0	0.857143	0.428571	0.25	0	0.5	0.333333	0.6	0	0	0	0.4	0	0.8	0	0.285714	0.8	0.285714	0	1	1	0	0	0	0	0	98.46	1.55	404	84.9097	32.2167	4325182	Firmicutes_A	Clostridia	Clostridiales	Clostridiaceae
GCF_000826645	0.666667	0.714286	0.6	1	1	0.0909091	0.833333	1	1	0.857143	0.714286	1	0.5	1	0.666667	0.8	0.666667	0.5	0	1	0	0.2	1	1	0.4	0.714286	0	1	1	0	1	0	0.33	0	99.65	0.63	571	91.7085	33.4148	3680502	Bacteroidota	Bacteroidia	Flavobacteriales	Flavobacteriaceae
GCF_000826655	0.666667	0.142857	0.4	0.666667	1	0.272727	1	1	1	0.857143	1	0.25	0	0.5	0.666667	1	0.666667	0.5	0.555556	0.875	0.285714	1	0.5	0.857143	0.8	0.25	0.111111	1	1	0	0	0	0.33	0	99.5	0.33	571	90.8043	32.4933	3945764	Bacteroidota	Bacteroidia	Flavobacteriales	Flavobacteriaceae
GCF_000827555	0.666667	0	0.6	0	0.5	0.272727	0	1	0	0.857143	0.857143	0	0	0	0.666667	0.6	0	0.5	0.444444	0.2	0.285714	1	0.5	0.857143	0.8	0.25	0.111111	1	1	0	0	0	0.33	0	100	0.48	316	87.4803	35.6756	2796573	Bacteroidota	Bacteroidia	Flavobacteriales	Flavobacteriaceae
GCF_000827885	1	0.857143	0.6	1	1	0.6	1	1	1	1	0.857143	1	0.5	1	1	1	1	0.5	1	0.8	0.571429	1	1	1	1	0.857143	1	1	1	0	0	0	1	0	99.25	0.7	1067	86.0115	45.2195	4347351	Proteobacteria	Gammaproteobacteria	Enterobacterales	Vibrionaceae
GCF_000827935	0.5	0.857143	0.6	1	1	0.0909091	0.666667	1	1	0.833333	0.571429	1	0.5	1	0.333333	0.8	0.333333	0.5	0	1	0	0.7	0	1	0.6	0.428571	0	1	1	0	0	0	0	0	99.19	0.81	332	83.6709	27.1469	3850229	Firmicutes_A	Clostridia	Clostridiales	Clostridiaceae
GCF_000828715	0.666667	0.142857	0.6	0.666667	1	0.181818	1	1	1	0.857143	1	0.25	0	0.5	1	1	1	0.5	0.666667	0.875	0.285714	1	0.5	0.857143	0.8	0.25	0.111111	1	1	0	0	0	0.33	0	99.67	0.54	571	91.3072	32.1777	3811479	Bacteroidota	Bacteroidia	Flavobacteriales	Flavobacteriaceae
GCF_000830505	0	0.142857	0.6	0.666667	0.5	0.272727	1	1	1	0.857143	0.714286	0.5	0	0.5	0.666667	1	0.666667	0.5	0.555556	0.875	0.285714	1	0.5	0.857143	0.8	0.25	0.111111	1	1	0	0	0	0.33	0	98.76	2.52	922	85.2408	44.417	4610819	Proteobacteria	Gammaproteobacteria	Enterobacterales	Vibrionaceae
GCF_000831385	0.666667	0.142857	0.4	0	1	0.2	1	0.25	0	0.714286	0.714286	0	0	0.5	0.333333	0.2	0.666667	0.5	0.555556	0.75	0.285714	1	0.5	0.857143	0.8	0.25	0.111111	1	1	0	0	0	0	0	97.78	0	496	90.8264	39.6595	2915920	Bacteroidota	Bacteroidia	Flavobacteriales	Flavobacteriaceae
GCF_000832025	0.666667	1	0.6	1	1	0.8	1	1	0.666667	1	1	0.75	0.5	1	1	1	0.666667	0.5	1	1	0.571429	1	0.833333	1	1	0.857143	1	1	1	0	0	0	1	1	99.7	0	868	85.9173	53.1314	4474554	Proteobacteria	Gammaproteobacteria	Enterobacterales	Shewanellaceae
GCF_000832125	1	0.714286	0.6	0.666667	1	0.181818	1	1	1	1	1	0.25	0	0.5	1	1	0.666667	0.5	0.555556	0.875	0.285714	1	0.5	1	0.8	0.571429	0.111111	1	1	0	0	0	0.33	0	99.65	0.14	511	88.2047	33.1563	5283672	Bacteroidota	Bacteroidia	Flavobacteriales	Flavobacteriaceae
GCF_000834015	0	1	0.6	1	1	0.363636	1	1	1	1	0.857143	1	0.5	1	1	0.8	1	0.666667	0.222222	0.5	0.142857	0.9	0.666667	0.857143	0.6	0.5	0.555556	1	1	0	0	0	0.67	0	99.26	0.86	487	85.0379	47.8423	3120120	Bacteroidota	Bacteroidia	Bacteroidales	Bacteroidaceae
GCF_000875945	0.333333	0.714286	0.4	1	1	0.0909091	0.833333	1	1	0.857143	0.714286	1	0.5	1	1	0.8	0.666667	0.5	0	0.8	0	0.7	0.166667	0.714286	0.8	0.428571	0	0.666667	1	0	1	0	0	0	96.89	0.63	278	79.8594	33.655	3201622	Firmicutes_A	Clostridia	Lachnospirales	Lachnospiraceae
GCF_000877395	0	0.714286	0.2	1	1	0.454545	1	1	1	1	0.857143	1	0.5	1	1	0.8	1	0.666667	0.111111	0.375	0	0.875	0.666667	0.857143	0.6	0.2	0.555556	1	1	1	0	0	0.67	0	98.26	0.61	617	90.2865	66.4469	4098947	Proteobacteria	Alphaproteobacteria	Rhodobacterales	Rhodobacteraceae
GCF_000934685	0.666667	0.142857	0.4	0.666667	1	0.2	1	1	1	1	1	0.25	0	0.5	0.666667	1	0.666667	0.5	0.555556	0.875	0.285714	1	0.5	0.857143	0.8	0.571429	0.111111	1	1	0	0	0	0.33	0	99.28	0.11	571	88.8363	34.6076	3819763	Bacteroidota	Bacteroidia	Flavobacteriales	Flavobacteriaceae
GCF_000940995	1	1	0.6	1	1	0.8	1	1	1	1	1	0.75	0.5	1	1	1	1	0.5	1	0.8	0.571429	1	1	1	1	1	1	1	1	0	0	0	1	1	98.91	2.4	922	86.1909	49.7132	5876222	Proteobacteria	Gammaproteobacteria	Enterobacterales	Vibrionaceae
GCF_000941055	0	0.142857	0.6	0.666667	0.5	0.181818	1	1	1	0.857143	0.857143	0.25	0	0.5	0.666667	1	0.666667	0.5	0.555556	0.8	0.285714	1	0.5	0.857143	0.8	0.25	0.111111	1	1	0	0	0	0.33	0	99.67	1.15	571	90.8077	33.5339	3303986	Bacteroidota	Bacteroidia	Flavobacteriales	Flavobacteriaceae
GCF_000943555	0	0.142857	0.4	0.666667	0.5	0.181818	1	1	1	1	0.714286	0.5	0	0.5	1	1	1	0.5	0.555556	0.875	0.285714	1	0.5	0.857143	1	0.75	0.111111	1	1	0	0	0	0.33	0	99.01	4.21	571	91.7651	34.208	4020819	Bacteroidota	Bacteroidia	Flavobacteriales	Flavobacteriaceae
GCF_000943565	0	0.142857	0.6	0.666667	1	0.181818	1	1	1	0.857143	0.714286	0.5	0	0.5	1	1	1	0.5	0.555556	0.75	0.285714	1	0.5	0.857143	1	0.5	0.111111	1	1	0	0	0	0.33	0	99.01	1.32	571	91.5097	32.9098	3961353	Bacteroidota	Bacteroidia	Flavobacteriales	Flavobacteriaceae
GCF_000949475	0.333333	1	0.4	1	1	0.272727	1	1	1	1	0.857143	0.25	0	0.5	0.666667	0.8	0.666667	0.5	0.666667	0.8	0.285714	1	0.666667	0.857143	1	0.285714	0.111111	1	1	0	0	0	1	0	99.89	2.96	278	89.0014	40.941	5992231	Bacteroidota	Bacteroidia	Marinilabiliales	Prolixibacteraceae
GCF_000950415	1	0.428571	0.6	1	1	0.8	1	1	1	1	0.857143	0.75	0.5	1	1	1	1	0.5	1	0.8	0.571429	1	1	1	1	0.857143	1	1	1	0	0	0	0.67	0	99.67	1.28	921	84.8622	40.9255	4625642	Proteobacteria	Gammaproteobacteria	Enterobacterales	Vibrionaceae
GCF_000953695	1	0.428571	0.6	1	1	0.8	1	0.8	1	1	0.857143	1	0.5	1	1	1	1	0.5	1	0.8	0.571429	1	1	1	1	0.857143	1	1	1	0	0	0	1	0	99.7	1.22	919	87.0559	38.4772	4635126	Proteobacteria	Gammaproteobacteria	Enterobacterales	Vibrionaceae
GCF_000960595	1	1	0.6	1	1	0.6	1	1	1	1	0.857143	1	0.5	1	1	1	1	0.5	1	0.8	0.571429	1	1	1	1	0.857143	1	1	1	0	0	0	1	0	100	2.01	922	84.8715	48.0076	4905567	Proteobacteria	Gammaproteobacteria	Enterobacterales	Vibrionaceae
GCF_000967495	1	0.857143	0.6	1	1	0.6	1	1	1	1	0.857143	1	0.5	1	1	1	1	0.5	1	0.8	0.571429	1	1	1	1	0.857143	1	1	1	0	0	0	1	0	99.47	0.54	1067	87.5287	44.8602	5150206	Proteobacteria	Gammaproteobacteria	Enterobacterales	Vibrionaceae
GCF_000967545	0.666667	0.857143	0.6	1	1	0.6	1	1	1	1	0.857143	1	0.5	1	1	1	1	0.5	1	0.8	0.571429	1	1	1	0.8	1	1	1	1	0	0	0	1	0	100	0.79	1067	88.4985	45.2737	4065199	Proteobacteria	Gammaproteobacteria	Enterobacterales	Vibrionaceae
GCF_000967725	0	0.857143	0.8	1	0.5	0.454545	1	1	1	1	0.714286	1	0.5	1	1	0.8	1	0.666667	0.111111	0.5	0	0.875	0.666667	0.857143	0.6	0.444444	0.555556	1	1	1	0	0	1	0	99.39	0.86	615	91.7124	54.3357	3557636	Proteobacteria	Alphaproteobacteria	Rhodobacterales	Rhodobacteraceae
GCF_000967805	0.666667	0.714286	0.6	0.666667	1	0.181818	1	1	1	1	1	0.25	0	0.5	0.666667	1	0.666667	0.5	0.555556	0.8	0.285714	1	0.5	0.857143	1	0.571429	0.111111	1	1	0	0	0	0.67	0	99.65	0.35	511	88.4184	29.2959	3971755	Bacteroidota	Bacteroidia	Flavobacteriales	Flavobacteriaceae
GCF_000968375	0.333333	1	0.2	1	1	0.181818	0.833333	1	1	1	1	0.5	0.5	1	0.666667	1	1	0.5	0.111111	1	0	1	0.166667	1	0.6	0.75	0.222222	1	1	0	0	0	0	0	100	3.35	404	84.8282	29.6071	5749410	Firmicutes_A	Clostridia	Clostridiales	Clostridiaceae
GCF_000972145	1	0.857143	0.6	1	1	0.8	1	1	1	1	0.857143	0.75	0.5	1	1	1	1	0.5	0.888889	0.8	0.428571	1	1	1	0.8	0.857143	1	1	1	0	0	0	1	0	97.64	0.73	922	86.7422	50.8798	4758027	Proteobacteria	Gammaproteobacteria	Enterobacterales	Vibrionaceae
GCF_000973105	1	0.142857	0.6	0.666667	1	0.272727	1	1	1	1	1	0.25	0	0.5	0.666667	1	0.666667	0.5	0.555556	0.875	0.285714	1	0.5	0.857143	1	0.75	0.111111	1	1	0	0	0	0.33	0	99.67	1.48	571	90.3688	42.6627	5395720	Bacteroidota	Bacteroidia	Flavobacteriales	Flavobacteriaceae
GCF_000974365	0.333333	1	0.6	1	1	0.272727	1	1	1	1	0.857143	0.25	0	0.5	0.666667	0.8	0.333333	0	0.444444	0.8	0.142857	1	0.666667	0.857143	1	0.571429	0.111111	1	0.875	0	0	0	0.67	0	98.1	1.27	275	89.4803	44.822	4921400	Bacteroidota	Bacteroidia	Marinilabiliales	Marinilabiliaceae
GCF_001005305	0.666667	0.714286	0.6	1	1	0.181818	0.666667	1	1	1	0.714286	1	0.5	1	0.666667	0.8	0.666667	0.333333	1	0.8	0	1	0.166667	0.857143	0.6	0.75	0.333333	1	1	1	1	1	0.67	1	99.59	0.77	571	90.98	33.84	4031603	Bacteroidota	Bacteroidia	Flavobacteriales	Flavobacteriaceae
GCF_001005315	1	0.142857	0.4	0.333333	1	0.272727	1	1	1	1	1	0.25	0	0.5	0.666667	1	0.666667	0.5	0.555556	0.875	0.285714	1	0.5	0.857143	1	0.25	0.111111	1	1	0	0	0	0	0	99.48	1.24	571	88.0943	33.9719	5356465	Bacteroidota	Bacteroidia	Flavobacteriales	Flavobacteriaceae
GCF_001012815	0.666667	0.857143	0.6	1	1	0.6	0.833333	0.8	1	1	0.714286	1	1	1	1	1	1	1	0.888889	0.8	0.428571	1	1	1	0.8	0.857143	1	1	1	0	0	0	1	0	96.54	2.26	1067	86.1851	45.0634	4811405	Proteobacteria	Gammaproteobacteria	Enterobacterales	Vibrionaceae
GCF_001020205	0.5	0.857143	0.6	1	1	0.0909091	0.833333	0.6	0	0.857143	1	0	0	0.5	0.333333	1	0	0	0	1	0	0.7	1	1	0.4	0.571429	0	0.666667	1	0	0	0	0	1	95.63	0.69	404	79.4437	27.9007	3997146	Firmicutes_A	Clostridia	Clostridiales	Clostridiaceae
GCF_001020565	0.666667	0.142857	0.6	0.666667	1	0.272727	1	1	1	1	1	0.5	0	0.5	0.666667	1	0.666667	0.5	0.555556	0.75	0.285714	1	0.5	0.857143	1	0.25	0.111111	1	1	0	0	0	0.33	0	99.67	0.05	571	91.0815	38.9346	4050606	Bacteroidota	Bacteroidia	Flavobacteriales	Flavobacteriaceae
GCF_001025035	0.4	0.142857	0.4	1	0.5	0.272727	0.666667	1	0.666667	0.888889	0.714286	1	0.5	1	1	1	1	0.5	0.333333	1	0.142857	1	1	1	0.8	0.2	0	1	1	0	0	0	0.33	0	97.44	1.28	171	93.0089	57.2589	3316799	Actinobacteriota	Acidimicrobiia	Acidimicrobiales	Microtrichaceae
GCF_001027725	0.666667	0.714286	0.6	0.666667	1	0.181818	1	1	1	1	1	0.25	0	0.5	1	1	1	0.5	0.555556	0.875	0.285714	1	0.5	1	0.8	0.571429	0.111111	1	1	0	0	0	0.67	0	99.65	0.65	511	86.0718	35.1201	5270010	Bacteroidota	Bacteroidia	Flavobacteriales	Flavobacteriaceae
GCF_001028025	0.333333	0.857143	0	1	1	0.181818	1	1	1	1	0.857143	1	0.5	1	0.666667	0.8	1	0.5	0	1	0	0.5	0.166667	0.285714	0.8	0.571429	0	1	1	0	0	0	0	0	99.42	0	333	85.913	45.4734	5427315	Firmicutes_A	Clostridia	Lachnospirales	Lachnospiraceae
GCF_001029435	1	1	0.6	1	1	0.8	1	1	1	1	1	0.75	0.5	0.5	1	1	1	0.5	1	0.8	0.571429	1	1	1	1	1	1	1	1	0	0	0	1	1	97.8	1.69	922	85.1132	49.6674	5252983	Proteobacteria	Gammaproteobacteria	Enterobacterales	Vibrionaceae
GCF_001029445	1	1	0.6	1	1	0.8	1	1	1	1	0.857143	0.75	0.5	1	1	1	1	0.5	1	0.8	0.571429	1	1	1	1	0.857143	1	1	1	0	0	0	1	1	99.05	1.72	922	86.1162	49.1048	5078735	Proteobacteria	Gammaproteobacteria	Enterobacterales	Vibrionaceae
GCF_001038505	0	0.714286	0.8	1	1	0.545455	1	1	1	1	0.714286	1	0.5	1	1	0.8	1	0.666667	0.111111	0.375	0	0.9	0.666667	0.857143	0.8	0.444444	0.555556	1	1	1	0	0	0.67	0	98.94	1.67	568	89.7663	60.4603	5563485	Proteobacteria	Alphaproteobacteria	Rhodobacterales	Rhodobacteraceae
GCF_001038625	0.333333	1	0.2	1	1	0.272727	0.833333	1	1	1	1	0.5	0.5	1	0.666667	1	1	0.5	0	1	0	1	1	1	0.6	0.571429	0	1	1	0	1	0	0	0	83.35	4.58	404	84.8866	29.7358	4407967	Firmicutes_A	Clostridia	Clostridiales	Clostridiaceae
GCF_001048535	1	1	0.6	1	1	0.6	1	1	1	1	0.857143	1	0.5	1	1	1	1	0.5	0.888889	0.8	0.428571	1	1	1	1	1	1	1	1	0	0	0	1	0	99.87	0.37	1066	85.8693	44.2256	5564744	Proteobacteria	Gammaproteobacteria	Enterobacterales	Vibrionaceae
GCF_001048675	1	1	0.6	1	1	0.6	1	1	1	1	0.857143	1	0.5	1	1	1	1	0.5	0.888889	0.6	0.428571	1	1	1	1	1	1	1	1	0	0	0	1	0	100	0.28	922	87.156	44.767	5204341	Proteobacteria	Gammaproteobacteria	Enterobacterales	Vibrionaceae
GCF_001049735	0	0.857143	0.2	1	0.5	0.545455	1	1	1	1	0.857143	1	0.5	1	1	0.8	1	0.666667	0.111111	0.375	0	0.875	0.666667	0.857143	0.6	0.444444	0.555556	1	1	1	0	0	0.33	0	99.09	1.32	615	90.9454	54.0715	2837944	Proteobacteria	Alphaproteobacteria	Rhodobacterales	Rhodobacteraceae
GCF_001077535	0.333333	0.714286	0.6	1	1	0	1	0.666667	1	0.857143	0.857143	1	0.5	0.5	0.666667	1	0	0.5	0	0.8	0	0.7	0	1	0.6	0.714286	0	0.666667	1	0	0	0	0	0	99.51	0.37	1183	83.7676	28.3552	4146079	Firmicutes_A	Clostridia	Peptostreptococcales	Peptostreptococcaceae
GCF_001077885	0.75	1	0.6	1	1	0.8	0.666667	1	1	0.888889	1	0.5	0.5	1	1	0.8	1	0.333333	0.888889	0.8	0.428571	1	0.666667	1	0.8	0.857143	1	1	1	0	0	0	1	0	98.34	1.64	922	85.6958	43.6884	5523519	Proteobacteria	Gammaproteobacteria	Enterobacterales	Vibrionaceae
GCF_001078595	0	0.857143	0.4	1	1	0.454545	1	1	1	1	0.857143	1	0.5	1	1	0.8	1	0.666667	0.111111	0.625	0	0.9	0.666667	0.857143	0.6	0.444444	0.555556	1	1	1	0	0	0.67	0	98.99	1.99	617	87.578	63.5101	5037502	Proteobacteria	Alphaproteobacteria	Rhodobacterales	Rhodobacteraceae
GCF_001185345	0.333333	0.857143	0.2	1	1	0.181818	0.833333	1	1	1	0.714286	1	0.5	1	0.666667	0.8	0	0.5	0	0.8	0	0.4	0.166667	0.285714	0.6	0.571429	0	1	1	0	0	0	0	0	98.64	0	333	89.7607	48.5989	3904224	Firmicutes_A	Clostridia	Lachnospirales	Lachnospiraceae
GCF_001187845	0	0.857143	0.8	1	0.5	0.454545	1	1	1	1	0.714286	1	0.5	1	1	0.8	1	0.666667	0.111111	0.8	0	0.875	0.666667	0.857143	0.6	0.2	0.555556	1	1	1	0	0	0.67	0	99.39	0.61	614	91.7304	54.6822	3263882	Proteobacteria	Alphaproteobacteria	Rhodobacterales	Rhodobacteraceae
GCF_001189495	0.333333	0.857143	0	0	1	0.181818	0	0	0	0.444444	0.571429	0	0	1	0.666667	0.8	0	0	0	0.6	0	0.4	0.166667	1	0.6	0.714286	0	0.666667	1	0	0	0	0	0	100	0.71	247	91.1559	39.9204	1739380	Firmicutes_A	Clostridia	Peptostreptococcales	Anaerovoracaceae
GCF_001202025	0	0.857143	0.8	1	1	0.545455	1	1	1	1	0.714286	1	0.5	1	1	0.8	1	0.666667	0.222222	1	0.142857	0.9	0.666667	0.857143	0.6	0.555556	0.555556	1	1	1	0	0	0.67	0	98.48	0.3	568	89.6324	58.7167	3818437	Proteobacteria	Alphaproteobacteria	Rhodobacterales	Rhodobacteraceae
GCF_001202035	0	0.857143	0.4	1	0.5	0.545455	1	1	1	1	0.714286	1	0.5	1	1	0.8	1	0.666667	0.111111	0.625	0	0.9	0.666667	0.857143	0.6	0.2	0.555556	1	1	0	0	0	0.67	0	100	0	568	90.0998	57.8311	3887441	Proteobacteria	Alphaproteobacteria	Rhodobacterales	Rhodobacteraceae
GCF_001205715	0	0.857143	0.2	1	0.5	0.545455	1	1	1	1	0.857143	1	0.5	1	1	0.8	1	0.666667	0.111111	0.375	0	0.9	0.666667	0.857143	0.6	0.444444	0.555556	1	1	1	0	0	0.67	0	98.85	0.36	654	91.3733	65.4678	4342642	Proteobacteria	Alphaproteobacteria	Rhodobacterales	Rhodobacteraceae
GCF_001238295	0.666667	0.857143	0.8	1	1	0.454545	1	1	1	1	0.857143	1	0.5	1	1	0.8	1	0.666667	0.111111	0.8	0	0.9	0.666667	0.857143	0.8	0.444444	0.666667	1	1	1	0	0	0.67	0	99.57	0.11	582	90.0727	56.7925	4463206	Proteobacteria	Alphaproteobacteria	Rhodobacterales	Rhodobacteraceae
GCF_001243045	0.5	0.714286	0.6	1	1	0	0	0.2	0	1	0.571429	0	0	0.5	0.333333	0.4	0	0	0	0.4	0	0.5	0	1	0.4	0.571429	0	0.666667	1	0	0	0	0	0	97.93	0	404	87.2044	27.4408	2542842	Firmicutes_A	Clostridia	Clostridiales	Clostridiaceae
GCF_001258055	0.666667	1	0.8	1	1	0.454545	1	1	1	1	0.857143	1	0.5	1	1	0.8	1	0.666667	0.111111	0.8	0	0.875	0.666667	0.857143	0.8	0.444444	0.555556	1	1	1	0	0	0.67	0	99.77	0	625	88.9928	60.0105	3821839	Proteobacteria	Alphaproteobacteria	Rhodobacterales	Rhodobacteraceae
GCF_001262015	0.333333	0.142857	0.4	0	1	0	0	0.25	0	1	0.571429	0	0	0	0.666667	0.6	0	0	0.555556	1	0.285714	0.3	1	1	0.8	0.25	0.111111	1	1	0	0	0	0	0	97.31	0	567	80.8355	43.9925	3173817	Bacteroidota	Bacteroidia	Bacteroidales	Bacteroidaceae
GCF_001262635	0	0.857143	0.4	1	0.5	0.545455	1	1	1	1	0.714286	1	0.5	1	1	0.8	1	0.666667	0.111111	0.625	0	0.875	0.666667	0.857143	0.6	0.2	0.555556	1	1	1	0	0	0.67	0	99.36	0.65	582	90.4468	61.126	3944324	Proteobacteria	Alphaproteobacteria	Rhodobacterales	Rhodobacteraceae
GCF_001263795	0.333333	0.857143	0.6	1	1	0.0909091	1	1	1	0.714286	0.714286	1	0.5	1	0.333333	0.8	1	0.5	0	1	0	0.8	1	1	1	0.714286	0.222222	1	1	0	1	0	0	0	100	0.89	404	88.0921	31.0686	3644832	Firmicutes_A	Clostridia	Clostridiales	Clostridiaceae
GCF_001266905	1	1	0.6	1	1	0	0	0.75	0	0.833333	0.571429	0	0	1	0.333333	0.8	0	0.5	0	0.4	0	0.7	0	1	0.8	0.571429	0	1	1	0	0	0	0	0	100	0.69	404	86.7356	27.8713	3178512	Firmicutes_A	Clostridia	Clostridiales	Clostridiaceae
GCF_001270045	0.333333	0.142857	0.6	1	1	0.272727	1	1	1	1	0.857143	0.25	0	1	0.666667	0.8	0.666667	0.5	0.555556	0.8	0.285714	0.625	0.666667	0.857143	1	0.75	0.111111	1	1	0	0	0	0.67	0	100	1.88	278	89.6219	45.4749	4436542	Bacteroidota	Bacteroidia	Marinilabiliales	Prolixibacteraceae
GCF_001270375	0.666667	0.857143	0.4	1	1	0	0.833333	1	0.666667	0.777778	0.714286	0.75	0	1	0.666667	0.6	1	0	0.111111	0.25	0	0.8	1	1	0.4	0.714286	0	1	1	0	1	0	0	1	82.21	1.38	404	82.5503	30.6343	3988828	Firmicutes_A	Clostridia	Clostridiales	Clostridiaceae
GCF_001270965	0.333333	1	0.6	1	1	0.363636	1	1	1	1	0.857143	0.25	0	0.5	0.666667	0.8	1	0.5	0.666667	0.8	0.285714	1	0.666667	0.857143	1	0.285714	0.111111	1	1	0	0	0	1	0	100	2.96	278	88.7797	45.4565	4962831	Bacteroidota	Bacteroidia	Marinilabiliales	Prolixibacteraceae
GCF_001274785	1	0.857143	0.6	1	1	0.6	1	1	1	1	0.857143	1	0.5	1	1	1	1	0.5	1	0.8	0.571429	1	1	1	1	0.857143	1	1	1	0	0	0	1	0	100	0.92	1067	88.3246	46.354	4600211	Proteobacteria	Gammaproteobacteria	Enterobacterales	Vibrionaceae
GCF_001276215	0.333333	1	0.6	1	1	0	0	0.4	0	0.857143	1	0	0	0.5	0.333333	1	0	0	0	0.8	0	0.6	0	1	0.4	0.571429	0	0.666667	1	0	0	0	0	1	96.43	0	404	81.2705	27.329	3657547	Firmicutes_A	Clostridia	Clostridiales	Clostridiaceae
GCF_001276985	0.5	0.857143	0.6	1	1	0.0909091	0.833333	0.4	0	0.857143	1	0	0	0.5	0.333333	1	0	0	0	1	0	0.6	0	1	0.4	0.5	0	0.666667	1	0	0	0	0	1	99.31	0	404	80.9149	28.228	4107013	Firmicutes_A	Clostridia	Clostridiales	Clostridiaceae
GCF_001278115	0	0.142857	0.6	0.666667	1	0.181818	1	1	1	0.857143	0.857143	0.25	0.5	0.5	0.666667	1	0.333333	0.5	0.555556	0.75	0.285714	1	0.5	0.857143	1	0.25	0.111111	1	1	0	0	0	0.67	0	99.65	0	511	89.8361	43.8057	4533022	Bacteroidota	Bacteroidia	Flavobacteriales	Flavobacteriaceae
GCF_001280435	0	0.142857	0.6	0.666667	1	0.181818	1	1	1	0.857143	1	0.25	0.5	0.5	1	1	1	0.5	0.666667	0.875	0.285714	1	0.5	1	1	0.25	0.111111	1	0.875	0	0	0	0.33	0	99.67	0.5	571	91.5765	38.3225	3827241	Bacteroidota	Bacteroidia	Flavobacteriales	Flavobacteriaceae
GCF_001280505	0	0.142857	0.6	0.666667	1	0.181818	1	1	1	0.857143	1	0.25	0	0.5	1	1	1	0.5	0.555556	0.875	0.285714	1	0.5	1	1	0.25	0.111111	1	0.875	0	0	0	0.33	0	99.67	4.95	571	91.5229	38.6536	4149242	Bacteroidota	Bacteroidia	Flavobacteriales	Flavobacteriaceae
GCF_001280515	0	0.142857	0.4	0.666667	1	0.181818	1	1	1	1	1	0.25	0	0.5	1	1	1	0.5	0.555556	0.875	0.285714	0.9	0.5	0.857143	0.8	0.25	0.111111	1	1	0	0	0	0.33	0	99.34	0.91	571	92.6984	36.1867	3556543	Bacteroidota	Bacteroidia	Flavobacteriales	Flavobacteriaceae
GCF_001280865	0	0.142857	0.6	0.666667	1	0.272727	1	1	1	0.857143	1	0.25	0	0.5	0.666667	1	0.666667	0.5	0.555556	0.75	0.285714	1	0.5	0.857143	0.8	0.25	0.111111	1	1	0	0	0	0.33	0	99.61	0.67	548	92.9357	30.0173	3075136	Bacteroidota	Bacteroidia	Flavobacteriales	Flavobacteriaceae
GCF_001280875	0.333333	0.857143	0.2	1	1	0.181818	0.833333	1	1	1	0.857143	1	0.5	0.5	0.666667	0.8	0.666667	0.5	0	1	0	0.6	0.166667	0.285714	0.6	0.428571	0	1	1	0	0	0	0	0	98.25	1.66	333	89.9727	45.2359	3057334	Firmicutes_A	Clostridia	Lachnospirales	Lachnospiraceae
GCF_001292625	0	1	0.8	1	1	0.545455	1	1	1	1	0.714286	1	0.5	1	1	0.8	1	0.666667	0.111111	0.625	0	0.875	0.666667	0.857143	0.8	0.2	0.555556	1	1	1	0	0	0.67	0	99.57	0	582	90.8546	57.221	4049808	Proteobacteria	Alphaproteobacteria	Rhodobacterales	Rhodobacteraceae
GCF_001293685	0.333333	1	0.8	1	1	0.363636	0.5	1	0.666667	1	0.857143	1	0.5	1	1	1	1	0	0.6	0.8	0.142857	1	1	0.857143	0.8	0.75	0.555556	1	1	1	1	1	0.33	1	99.03	3.87	247	87.9622	56.6775	5614477	Desulfobacterota	Desulfobacteria	Desulfobacterales	Desulfosarcinaceae
GCF_001294455	0.666667	0.857143	0.8	1	0.5	0.363636	1	1	1	1	0.714286	1	0.5	1	1	0.8	1	0.666667	0.111111	1	0	0.875	0.666667	0.857143	0.8	0.444444	0.555556	1	1	1	0	0	0.67	0	99.95	0.35	625	88.4379	58.1797	4709832	Proteobacteria	Alphaproteobacteria	Rhodobacterales	Rhodobacteraceae
GCF_001294535	0.666667	0.857143	0.8	1	0.5	0.545455	1	1	1	1	0.714286	1	0.5	1	1	0.8	1	0.666667	0.333333	1	0.142857	0.9	0.666667	0.857143	0.8	0.444444	0.555556	1	1	0	0	0	0.67	1	99.64	0.25	568	89.3439	60.2964	5079079	Proteobacteria	Alphaproteobacteria	Rhodobacterales	Rhodobacteraceae
GCF_001299635	0.333333	0.714286	0.6	1	1	0	1	0.666667	1	0.857143	0.857143	1	0.5	0.5	0.666667	1	0	0.5	0	0.8	0	0.7	0	1	0.6	0.714286	0	0.666667	1	0	0	0	0	0	97.2	0	250	85.31	28.3906	3970979	Firmicutes_A	Clostridia	Peptostreptococcales	Peptostreptococcaceae
GCF_001306415	0.666667	0.142857	0.6	0.666667	1	0.363636	1	1	1	0.857143	1	0.25	0.5	0.5	0.666667	1	1	0.5	0.555556	0.875	0.285714	1	0.5	0.857143	1	0.25	0.111111	1	1	0	0	0	0.33	0	98.68	0.99	571	90.5776	41.8838	3883802	Bacteroidota	Bacteroidia	Flavobacteriales	Flavobacteriaceae
GCF_001307765	0.666667	0.857143	0.8	1	1	0.363636	1	1	1	1	0.714286	1	0.5	1	1	0.8	1	0.666667	0.222222	1	0	0.875	0.666667	0.857143	0.8	0.444444	0.666667	1	1	1	0	0	0.67	0	99.7	0.53	616	88.867	59.2045	3439089	Proteobacteria	Alphaproteobacteria	Rhodobacterales	Rhodobacteraceae
GCF_001308265	0	0.857143	0.6	1	0.5	0.454545	1	1	1	1	0.714286	1	0.5	1	1	0.8	1	0.666667	0.111111	0.4	0	0.875	0.666667	0.857143	0.8	0.2	0.555556	1	1	1	0	0	0.67	0	99.24	0.3	616	90.2358	56.3502	2955318	Proteobacteria	Alphaproteobacteria	Rhodobacterales	Rhodobacteraceae
GCF_001310225	0	0.142857	0.4	0.666667	0.5	0.272727	1	1	1	1	0.857143	0.5	0	0.5	0.666667	1	0.666667	0.5	0.555556	0.875	0.285714	1	0.5	0.857143	1	0.25	0.111111	1	0.875	0	0	0	0.33	0	98.68	0.53	571	90.1423	31.8012	3994770	Bacteroidota	Bacteroidia	Flavobacteriales	Flavobacteriaceae
GCF_001310455	0.666667	0.857143	0.6	1	0.5	0.4	1	1	0.666667	0.888889	1	0.5	0.5	1	1	0.8	0.666667	0.5	0.777778	0.6	0.285714	1	0.666667	0.857143	0.6	0.714286	0.888889	1	1	0	0	0	1	1	94.76	0	312	85.7531	50.1035	5443264	Proteobacteria	Gammaproteobacteria	Enterobacterales	Vibrionaceae
GCF_001310955	0.666667	1	0.6	1	1	0.181818	1	1	1	0.857143	0.857143	0.25	0	0.5	0.666667	1	0.666667	0.5	0.666667	0.8	0.285714	1	0.5	0.857143	1	0.75	0.111111	1	1	0	0	0	0.33	0	99.46	1.88	278	86.8965	35.7131	4718481	Bacteroidota	Bacteroidia	Marinilabiliales	Marinifilaceae
GCF_001311035	0.333333	0.857143	0	1	1	0.0909091	0.833333	1	1	1	0.857143	0.75	0.5	1	0.666667	0.8	0.666667	0.333333	0	1	0	0.4	0.166667	0.285714	0.8	0.285714	0	0.666667	0.875	0	0	0	0	0	98.83	0.58	333	90.3623	45.5846	3090100	Firmicutes_A	Clostridia	Lachnospirales	Lachnospiraceae
GCF_001311825	0.333333	0.714286	0.6	0.666667	0.5	0.0909091	0.666667	1	1	1	0.571429	0.75	0	1	0.333333	0.8	0	0	0.833333	0.8	0	0.7	0.166667	0.857143	0.6	0.75	0.333333	1	0.75	1	1	1	0.67	1	97.66	0.71	284	88.8485	59.6526	3565101	Desulfobacterota	Desulfovibrionia	Desulfovibrionales	Desulfovibrionaceae
GCF_001311845	1	0.857143	0.6	1	1	0.181818	0.5	1	1	0.571429	0.5	1	0.5	0.5	1	0.6	0.666667	0.333333	0.6	0.6	0	0.7	1	0.857143	0.6	0.5	0	1	1	1	1	1	0.33	1	94.35	2.8	247	86.1348	55.7341	7092334	Desulfobacterota	Desulfobacteria	Desulfobacterales	Desulfosarcinaceae
GCF_001312505	0.333333	0.857143	0.4	1	1	0.0909091	0.666667	0.8	1	1	0.857143	0.75	0	0.5	0.666667	1	0.666667	0	0	0.4	0	0.2	1	0.142857	0.8	0.571429	0	0.666667	1	0	0	0	0	0	99.12	0	333	87.6648	40.8546	3017868	Firmicutes_A	Clostridia	Lachnospirales	Lachnospiraceae
GCF_001314995	1	0.571429	0.6	0.666667	1	0.181818	1	1	1	1	0.857143	0.5	0	0.5	0.666667	0.8	1	0	0.555556	1	0.285714	0.3	0.666667	1	1	0.75	0.111111	1	1	0	0	0	0	0	99.28	0	839	88.0978	42.1267	7101224	Bacteroidota	Bacteroidia	Bacteroidales	Bacteroidaceae
GCF_001399455	1	0.857143	0.6	1	1	0.6	1	1	1	1	0.857143	1	0.5	1	1	1	1	0.5	1	0.8	0.571429	1	1	1	1	0.857143	1	1	1	0	0	0	1	0	99.74	0.43	1067	88.2187	44.5245	5167913	Proteobacteria	Gammaproteobacteria	Enterobacterales	Vibrionaceae
GCF_001401755	0.666667	0.857143	0.6	0.666667	1	0.181818	1	1	1	0.857143	1	0.25	0	0.5	0.666667	1	0.666667	0.5	0.555556	0.8	0.285714	1	0.5	1	1	0.571429	0.111111	1	1	0	0	0	0.33	1	99.62	0.19	496	86.6431	31.4519	5506799	Bacteroidota	Bacteroidia	Flavobacteriales	Flavobacteriaceae
GCF_001403635	0.333333	0.857143	0.6	1	1	0.0909091	0.666667	1	1	0.833333	0.714286	1	0.5	1	0.333333	0.8	0	0.5	0	0.8	0	0.7	1	0.285714	1	0.428571	0	0.666667	1	0	0	0	0	0	98.25	3.64	332	81.3475	27.6445	3732966	Firmicutes_A	Clostridia	Clostridiales	Clostridiaceae
GCF_001403735	0	0.857143	0.4	1	1	0.545455	1	1	1	1	0.857143	1	0.5	1	1	0.8	1	0.666667	0.222222	0.375	0.142857	0.875	0.666667	0.857143	0.8	0.2	0.555556	1	1	1	0	0	0.67	0	99.15	0.44	617	91.3498	67.9159	3552645	Proteobacteria	Alphaproteobacteria	Rhodobacterales	Rhodobacteraceae
GCF_001403795	0	0.857143	0.2	1	0.5	0.454545	1	1	1	1	0.857143	1	0.5	1	1	0.8	1	0.666667	0.111111	0.375	0	0.875	0.666667	0.857143	0.6	0.25	0.555556	1	1	1	0	0	0.67	0	98.54	0.91	617	90.2258	64.6682	3486999	Proteobacteria	Alphaproteobacteria	Rhodobacterales	Rhodobacteraceae
GCF_001404335	0.333333	0.857143	0.2	1	1	0.181818	0.833333	1	1	1	0.857143	1	0.5	1	0.666667	0.8	1	0.5	0	1	0	0.4	0.166667	1	0.8	0.571429	0	1	1	0	0	0	0	0	99.42	0	333	86.7805	46.3633	5092043	Firmicutes_A	Clostridia	Lachnospirales	Lachnospiraceae
GCF_001404875	0.5	0.857143	0.4	1	1	0.0909091	0.833333	1	1	1	0.857143	1	0.5	0.5	1	1	0	0.5	0	1	0	0.3	1	1	0.8	0.714286	0	1	1	0	0	0	0	0	98.25	0	333	88.2584	41.6215	3082601	Firmicutes_A	Clostridia	Lachnospirales	Lachnospiraceae
GCF_001404975	1	0.714286	0.4	0.666667	0.5	0.181818	1	1	1	1	0.714286	0.25	0	0.5	1	1	0.666667	0.5	0.555556	0.875	0.285714	1	0.5	1	0.6	0.571429	0.111111	1	1	0	0	0	0.67	0	99.65	0.07	511	90.1816	34.9448	3894211	Bacteroidota	Bacteroidia	Flavobacteriales	Flavobacteriaceae
GCF_001404985	0.666667	0.714286	0.6	0.666667	1	0.181818	1	1	1	1	1	0.25	0	0.5	1	1	0.666667	0.5	0.555556	0.75	0.285714	1	0.5	1	0.8	0.571429	0.111111	1	1	0	0	0	0.67	0	99.65	0.05	511	87.6473	33.4697	5349683	Bacteroidota	Bacteroidia	Flavobacteriales	Flavobacteriaceae
GCF_001405015	0	0.857143	0	0.142857	1	0	0	0.4	0	0.888889	0.571429	0.25	0.5	1	0.333333	0.4	0	0.5	0	0.4	0	0.8	0	0.285714	0.8	0.333333	0	1	1	0	0	0	0	0	96.77	3.41	332	85.8228	28.8264	3449564	Firmicutes_A	Clostridia	Clostridiales	Clostridiaceae
GCF_001408515	0	0.714286	0.4	1	0.5	0.454545	1	1	1	0.888889	0.714286	1	0.5	1	1	0.8	0.333333	0.666667	0.111111	0.375	0	0.875	0.666667	0.714286	0.8	0.444444	0.555556	1	1	0	0	0	0.33	0	91.49	0.45	617	87.7594	65.2858	3833324	Proteobacteria	Alphaproteobacteria	Rhodobacterales	Rhodobacteraceae
GCF_001413925	0.666667	0.142857	0.4	0.666667	1	0.181818	1	1	1	0.857143	1	0.25	0	0.5	0.666667	1	0.666667	0.5	0.666667	0.875	0.285714	1	0.5	0.857143	0.8	0.25	0.111111	1	1	0	0	0	0	0	98.16	0.76	496	91.3944	40.9364	3260677	Bacteroidota	Bacteroidia	Flavobacteriales	Flavobacteriaceae
GCF_001413955	0.666667	0.142857	0.6	0.666667	1	0.272727	1	1	1	0.857143	1	0.25	0.5	0.5	0.666667	1	1	0.5	0.555556	0.75	0.285714	1	0.5	0.857143	0.8	0.25	0.111111	1	1	0	0	0	0.33	0	99.34	1.71	571	92.6963	37.8488	4132279	Bacteroidota	Bacteroidia	Flavobacteriales	Flavobacteriaceae
GCF_001418015	0.333333	0.142857	0.4	0.666667	1	0.272727	1	1	1	1	1	0.25	0	0.5	1	1	0.666667	0.5	0.666667	0.875	0.285714	1	0.5	1	0.8	0.571429	0.111111	1	1	0	0	0	0.33	0	99.67	0.41	571	89.6353	31.7755	3973985	Bacteroidota	Bacteroidia	Flavobacteriales	Flavobacteriaceae
GCF_001418085	0.333333	0.142857	0.4	0.666667	1	0.272727	1	1	1	1	1	0.25	0	0.5	1	1	0.666667	0.5	0.555556	0.875	0.285714	1	0.5	0.857143	0.8	0.571429	0.111111	1	1	0	0	0	0.33	0	99.34	0.06	571	89.8078	31.365	3661347	Bacteroidota	Bacteroidia	Flavobacteriales	Flavobacteriaceae
GCF_001418105	0	0.142857	0.6	0.666667	1	0.272727	0.833333	1	1	0.857143	1	0.25	0	0.5	1	1	1	0.5	0.555556	0.75	0.285714	1	0.5	0.857143	0.8	0.25	0.111111	1	1	0	0	0	0.33	0	99.67	0.44	571	89.7499	32.6016	4166348	Bacteroidota	Bacteroidia	Flavobacteriales	Flavobacteriaceae
GCF_001419985	0	1	0.4	1	1	0.454545	1	1	1	1	0.714286	1	0.5	1	1	0.8	1	0.666667	0.111111	0.6	0	0.875	0.666667	0.857143	0.6	0.444444	0.555556	1	1	1	0	0	0.67	0	99.7	0.71	615	91.2497	57.8276	3699256	Proteobacteria	Alphaproteobacteria	Rhodobacterales	Rhodobacteraceae
GCF_001420005	0	0.857143	0.6	1	0.5	0.545455	1	1	1	1	0.714286	1	0.5	1	1	0.8	1	0.666667	0.111111	0.5	0	0.875	0.666667	0.857143	0.8	0.25	0.555556	1	1	1	0	0	0.67	0	98.69	0.53	617	91.9085	61.9505	3678290	Proteobacteria	Alphaproteobacteria	Rhodobacterales	Rhodobacteraceae
GCF_001422725	0.666667	0.571429	0.6	0.666667	1	0.272727	1	1	1	1	1	0.25	0	0.5	1	1	1	0.5	0.555556	0.75	0.285714	1	0.5	1	0.8	0.571429	0.111111	1	1	1	0	0	1	0	99.65	0.55	511	87.4328	33.3528	5674764	Bacteroidota	Bacteroidia	Flavobacteriales	Flavobacteriaceae
GCF_001427905	1	0.714286	0.6	0.666667	1	0.181818	1	1	1	1	1	0.25	0	0.5	1	1	0.666667	0.5	0.555556	0.875	0.285714	1	0.5	0.857143	0.8	0.571429	0.111111	1	1	0	0	0	0.33	0	99.65	0.14	511	87.8226	34.1261	5627472	Bacteroidota	Bacteroidia	Flavobacteriales	Flavobacteriaceae
GCF_001428525	1	0.571429	0.6	0.666667	1	0.272727	1	1	1	1	1	0.25	0	0.5	1	1	1	0.5	0.555556	0.875	0.285714	1	0.5	1	0.8	0.571429	0.111111	1	1	0	0	0	0.67	0	99.65	1.06	511	88.6187	33.7382	5530138	Bacteroidota	Bacteroidia	Flavobacteriales	Flavobacteriaceae
GCF_001429295	0.333333	0.571429	0.6	0.666667	1	0.272727	1	1	1	1	1	0.25	0	0.5	1	1	1	0.5	0.555556	0.75	0.285714	1	0.5	1	0.8	0.571429	0.111111	1	1	0	0	0	0.67	0	99.29	0.62	511	88.2644	33.5786	5087956	Bacteroidota	Bacteroidia	Flavobacteriales	Flavobacteriaceae
GCF_001429765	1	0.714286	0.4	0.666667	1	0.181818	1	1	1	1	1	0.25	0	0.5	1	1	1	0.5	0.555556	0.875	0.285714	1	0.5	1	0.8	0.571429	0.111111	1	1	0	0	0	0.67	0	99.65	0.49	511	88.8075	34.167	4910437	Bacteroidota	Bacteroidia	Flavobacteriales	Flavobacteriaceae
GCF_001430825	0.666667	0.142857	0.6	0.666667	1	0.181818	1	1	1	0.857143	1	0.25	0	0.5	0.666667	1	1	0.5	0.555556	0.875	0.285714	1	0.5	1	1	0.25	0.111111	1	1	0	0	0	0.33	0	99.67	0.42	571	90.1178	39.4049	3569807	Bacteroidota	Bacteroidia	Flavobacteriales	Flavobacteriaceae
GCF_001439665	0	0.142857	0.6	0.666667	0.5	0.272727	1	1	1	0.857143	0.714286	0.25	0	0.5	1	1	1	0.5	0.555556	0.8	0.285714	1	0.5	0.857143	1	0.571429	0.111111	1	1	0	0	0	0.33	0	97.96	1.81	571	88.5628	33.2515	4531744	Bacteroidota	Bacteroidia	Flavobacteriales	Flavobacteriaceae
GCF_001441615	0	0.857143	0.8	1	0.5	0.454545	1	1	1	1	0.857143	1	0.5	1	1	0.8	1	0.666667	0.111111	0.4	0	0.875	0.666667	0.857143	0.8	0.555556	0.555556	1	1	1	0	0	0.67	1	99.45	1.36	654	89.5891	63.5802	4578348	Proteobacteria	Alphaproteobacteria	Rhodobacterales	Rhodobacteraceae
GCF_001457555	0.666667	0.857143	0.2	0	1	0.0909091	0	1	1	0.166667	0.857143	0	0.5	0	0	0.8	0	0	0	1	0	0.7	0	1	0.8	0.428571	0	0.666667	1	0	0	0	0	0	100	0	149	91.6446	26.7966	2447188	Fusobacteriota	Fusobacteriia	Fusobacteriales	Fusobacteriaceae
GCF_001457775	0.666667	1	0.8	1	1	0.454545	1	1	1	1	0.714286	1	0.5	1	1	0.8	1	0.666667	0.111111	0.8	0	0.875	0.666667	0.857143	1	0.444444	0.666667	1	1	1	0	0	0.67	1	99.82	0	625	88.0575	58.0345	4112935	Proteobacteria	Alphaproteobacteria	Rhodobacterales	Rhodobacteraceae
GCF_001458175	0	1	0.8	1	1	0.454545	1	1	1	1	0.714286	1	0.5	1	1	0.8	1	0.666667	0.111111	0.625	0	0.875	0.666667	0.857143	1	0.444444	0.555556	1	1	1	0	0	1	1	98.19	0.64	582	89.9925	57.3624	4061252	Proteobacteria	Alphaproteobacteria	Rhodobacterales	Rhodobacteraceae
[truncated: 2,071 more rows]
